# Supplementary material for: Dataset for quantitative phospho-proteomics analysis of a serial hepatoma cell lines with increasing invasion and metastasis potential
Source: Data Brief. 2019 Oct 14;27:104634. doi: 10.1016/j.dib.2019.104634 (PMC6833346; doi:10.1016/j.dib.2019.104634)
Supplement: Multimedia component 1 [file mmc1.xlsx]

## Sheet: Table 1
Table 1 List of the total proteins in the proteomics analysis.
Accession	Description	Score	Coverage	# Proteins	# Unique Peptides	# Peptides	# PSMs	113/117	113/117 Count	113/117 Variability [%]	114/117	114/117 Count	114/117 Variability [%]	115/117	115/117 Count	115/117 Variability [%]	116/117	116/117 Count	116/117 Variability [%]	118/117	118/117 Count	118/117 Variability [%]	119/117	119/117 Count	119/117 Variability [%]	121/117	121/117 Count	121/117 Variability [%]	# AAs	MW [kDa]	calc. pI
P20073	Annexin A7 OS=Homo sapiens GN=ANXA7 PE=1 SV=3 - [ANXA7_HUMAN]	3.01	0.0164	1	1	1	1	2.676	1		1.459	1		1.177	1		1.166	1		0.949	1		1.584	1		1.242	1		488	52.7	5.68
Q63HN8	E3 ubiquitin-protein ligase RNF213 OS=Homo sapiens GN=RNF213 PE=1 SV=3 - [RN213_HUMAN]	2.29	0.0023	1	1	1	1	1.914	1		1.852	1		1.423	1		1.438	1		1.133	1		1.514	1		1.696	1		5207	591	6.48
P49720	Proteasome subunit beta type-3 OS=Homo sapiens GN=PSMB3 PE=1 SV=2 - [PSB3_HUMAN]	4.5	0.0878	1	1	1	2	1.839	1		1.958	1		1.674	1		1.748	1		1.733	1		4.663	1		1.506	1		205	22.9	6.55
Q9Y2V2	Calcium-regulated heat stable protein 1 OS=Homo sapiens GN=CARHSP1 PE=1 SV=2 - [CHSP1_HUMAN]	5.03	0.1088	1	1	1	1	1.784	1		1.46	1		0.934	1		1.093	1		1.207	1		0.973	1		0.787	1		147	15.9	8.21
Q8WYA6	Beta-catenin-like protein 1 OS=Homo sapiens GN=CTNNBL1 PE=1 SV=1 - [CTBL1_HUMAN]	6.91	0.0355	1	2	2	3	1.719	3	73.4	1.272	3	0.7	1.047	3	0.2	1.057	3	1.5	1.06	3	11.4	1.258	3	13.2	1.056	3	9.3	563	65.1	5.05
Q9Y5L4	Mitochondrial import inner membrane translocase subunit Tim13 OS=Homo sapiens GN=TIMM13 PE=1 SV=1 - [TIM13_HUMAN]	6.99	0.2526	1	2	2	3	1.696	2	91.5	1.018	2	29.2	1.01	2	8.4	1.033	2	10.5	0.9	2	9.4	1.022	2	7.7	0.978	2	9.4	95	10.5	8.18
Q08752	Peptidyl-prolyl cis-trans isomerase D OS=Homo sapiens GN=PPID PE=1 SV=3 - [PPID_HUMAN]	2.65	0.0243	1	1	1	1	1.595	1		1.344	1		1.227	1		1.05	1		1.038	1		0.997	1		1.366	1		370	40.7	7.21
P45974	Ubiquitin carboxyl-terminal hydrolase 5 OS=Homo sapiens GN=USP5 PE=1 SV=2 - [UBP5_HUMAN]	14.54	0.0431	1	3	3	4	1.574	4	5.4	1.411	4	12.6	1.115	4	6.8	1.101	4	10.4	1.105	4	11.5	1.239	4	16.7	1.146	4	20.3	858	95.7	5.03
Q16891	Mitochondrial inner membrane protein OS=Homo sapiens GN=IMMT PE=1 SV=1 - [IMMT_HUMAN]	2.9	0.0172	1	1	1	1	1.563	1		1.387	1		1.107	1		1.071	1		1.297	1		1.539	1		1.453	1		758	83.6	6.48
O75396	Vesicle-trafficking protein SEC22b OS=Homo sapiens GN=SEC22B PE=1 SV=4 - [SC22B_HUMAN]	7.16	0.1023	1	2	2	2	1.488	2	67.9	1.162	2	24.1	1.025	2	13.1	0.997	2	4.2	1.164	2	22.1	1.204	2	33	0.991	2	10.5	215	24.6	6.92
P00326	Alcohol dehydrogenase 1C OS=Homo sapiens GN=ADH1C PE=1 SV=2 - [ADH1G_HUMAN]	2.97	0.024	1	1	1	1	1.437	1		1.217	1		3.37	1		1.362	1		1.132	1		3.251	1		1.232	1		375	39.8	8.29
Q5R3I4	Tetratricopeptide repeat protein 38 OS=Homo sapiens GN=TTC38 PE=1 SV=1 - [TTC38_HUMAN]	0	0.0192	1	1	1	1	1.401	1		1.617	1		0.941	1		0.715	1		1.061	1		1.081	1		0.793	1		469	52.8	5.99
Q9UBT2	SUMO-activating enzyme subunit 2 OS=Homo sapiens GN=UBA2 PE=1 SV=2 - [SAE2_HUMAN]	0	0.0188	1	1	1	1	1.4	1		1.023	1		0.973	1		0.948	1		1.078	1		1.238	1		1.189	1		640	71.2	5.29
Q9NSD9	Phenylalanine--tRNA ligase beta subunit OS=Homo sapiens GN=FARSB PE=1 SV=3 - [SYFB_HUMAN]	2.5	0.017	1	1	1	1	1.395	1		1.472	1		1.21	1		1.221	1		1.159	1		1.467	1		1.221	1		589	66.1	6.84
P23297	Protein S100-A1 OS=Homo sapiens GN=S100A1 PE=1 SV=2 - [S10A1_HUMAN]	5.18	0.1596	1	1	1	1	1.382	1		2.235	1		1.208	1		1.178	1		2.617	1		1.167	1		1.154	1		94	10.5	4.5
Q9UJS0	Calcium-binding mitochondrial carrier protein Aralar2 OS=Homo sapiens GN=SLC25A13 PE=1 SV=2 - [CMC2_HUMAN]	7.54	0.04	1	2	2	2	1.368	2	14.5	1.177	2	33.6	1.038	2	22.8	1.023	2	34.8	1.39	2	26.2	1.319	2	20.6	1.055	2	23.8	675	74.1	8.62
O43570	Carbonic anhydrase 12 OS=Homo sapiens GN=CA12 PE=1 SV=1 - [CAH12_HUMAN]	2.97	0.0508	1	1	1	1	1.362	1		1.525	1		2.267	1		1.64	1		1.421	1		2.343	1		1.701	1		354	39.4	7.23
Q9NYK5	39S ribosomal protein L39, mitochondrial OS=Homo sapiens GN=MRPL39 PE=1 SV=3 - [RM39_HUMAN]	3.3	0.0444	1	1	1	1	1.362	1		1.143	1		1.178	1		0.969	1		1.022	1		1.401	1		1.155	1		338	38.7	7.65
Q15758	Neutral amino acid transporter B(0) OS=Homo sapiens GN=SLC1A5 PE=1 SV=2 - [AAAT_HUMAN]	12.95	0.0444	1	2	2	4	1.354	4	30.1	1.181	4	5.6	1.344	4	10.3	1.181	4	6.5	1.139	4	10	1.43	4	3.5	1.188	4	13.5	541	56.6	5.48
Q53GQ0	Estradiol 17-beta-dehydrogenase 12 OS=Homo sapiens GN=HSD17B12 PE=1 SV=2 - [DHB12_HUMAN]	3.98	0.0385	1	1	1	1	1.349	1		1.117	1		1.151	1		1.053	1		1.123	1		1.435	1		1.181	1		312	34.3	9.32
O60763	General vesicular transport factor p115 OS=Homo sapiens GN=USO1 PE=1 SV=2 - [USO1_HUMAN]	2.87	0.0125	1	1	1	1	1.344	1		1.115	1		1.455	1		1.221	1		0.922	1		1.427	1		1.341	1		962	107.8	4.91
P62714	Serine/threonine-protein phosphatase 2A catalytic subunit beta isoform OS=Homo sapiens GN=PPP2CB PE=1 SV=1 - [PP2AB_HUMAN]	2.6	0.0259	2	1	1	1	1.331	1		1.377	1		1.025	1		1.122	1		1.167	1		1.011	1		1.081	1		309	35.6	5.43
Q96C19	EF-hand domain-containing protein D2 OS=Homo sapiens GN=EFHD2 PE=1 SV=1 - [EFHD2_HUMAN]	1.6	0.0917	1	2	2	2	1.33	2	25.7	1.108	2	7.1	1.427	2	36.8	1.383	2	41.8	1.014	2	29.3	1.514	2	23.6	1.511	2	54.5	240	26.7	5.2
P00491	Purine nucleoside phosphorylase OS=Homo sapiens GN=PNP PE=1 SV=2 - [PNPH_HUMAN]	12.67	0.1246	1	3	3	3	1.327	3	23.9	0.685	3	8.2	0.861	3	1.2	0.788	3	18.1	0.725	3	9.5	0.847	3	12.8	0.947	3	10	289	32.1	6.95
Q8NE71	ATP-binding cassette sub-family F member 1 OS=Homo sapiens GN=ABCF1 PE=1 SV=2 - [ABCF1_HUMAN]	3.59	0.0118	1	1	1	1	1.325	1		0.675	1		0.601	1		0.598	1		0.727	1		0.52	1		0.644	1		845	95.9	6.8
Q13561	Dynactin subunit 2 OS=Homo sapiens GN=DCTN2 PE=1 SV=4 - [DCTN2_HUMAN]	3.26	0.0349	1	1	1	1	1.325	1		1.332	1		1.149	1		1.231	1		1.106	1		1.371	1		1.301	1		401	44.2	5.21
P57088	Transmembrane protein 33 OS=Homo sapiens GN=TMEM33 PE=1 SV=2 - [TMM33_HUMAN]	4.21	0.0486	1	1	1	1	1.324	1		1.122	1		1.258	1		1.696	1		1.05	1		1.198	1		1.2	1		247	28	9.7
P07686	Beta-hexosaminidase subunit beta OS=Homo sapiens GN=HEXB PE=1 SV=3 - [HEXB_HUMAN]	5.87	0.0378	1	2	2	2	1.318	2	28.1	1.053	2	4	1.19	2	2.5	1.044	2	18	1.033	2	4.8	1.389	2	3.2	1.084	2	24.5	556	63.1	6.76
Q6NZI2	Polymerase I and transcript release factor OS=Homo sapiens GN=PTRF PE=1 SV=1 - [PTRF_HUMAN]	4.25	0.0385	1	1	1	2	1.316	1		1.34	1		2.076	1		1.84	1		1.113	1		1.891	1		1.699	1		390	43.4	5.6
P50552	Vasodilator-stimulated phosphoprotein OS=Homo sapiens GN=VASP PE=1 SV=3 - [VASP_HUMAN]	4.36	0.0421	1	1	1	1	1.311	1		1.368	1		1.373	1		1.251	1		1.17	1		1.46	1		1.36	1		380	39.8	8.94
O95336	6-phosphogluconolactonase OS=Homo sapiens GN=PGLS PE=1 SV=2 - [6PGL_HUMAN]	4.5	0.062	1	1	1	1	1.298	1		1.162	1		1.503	1		1.536	1		1.12	1		1.501	1		1.469	1		258	27.5	6.05
P05556	Integrin beta-1 OS=Homo sapiens GN=ITGB1 PE=1 SV=2 - [ITB1_HUMAN]	2.14	0.0125	1	1	1	1	1.284	1		0.889	1		0.994	1		1.083	1		0.898	1		0.931	1		1.012	1		798	88.4	5.39
P48507	Glutamate--cysteine ligase regulatory subunit OS=Homo sapiens GN=GCLM PE=1 SV=1 - [GSH0_HUMAN]	4.95	0.0547	1	1	1	1	1.283	1		1.002	1		1.279	1		1.284	1		1.055	1		1.299	1		1.376	1		274	30.7	6.02
Q15637	Splicing factor 1 OS=Homo sapiens GN=SF1 PE=1 SV=4 - [SF01_HUMAN]	2.31	0.0172	1	1	1	1	1.279	1		1.298	1		1.034	1		1.032	1		1.086	1		1.119	1		1.205	1		639	68.3	8.98
Q9Y3U8	60S ribosomal protein L36 OS=Homo sapiens GN=RPL36 PE=1 SV=3 - [RL36_HUMAN]	3.72	0.1048	1	1	1	1	1.278	1		1.389	1		1.72	1		1.045	1		1.08	1		1.693	1		1.153	1		105	12.2	11.59
P09543	2',3'-cyclic-nucleotide 3'-phosphodiesterase OS=Homo sapiens GN=CNP PE=1 SV=2 - [CN37_HUMAN]	3.13	0.0261	1	1	1	1	1.266	1		1.034	1		0.976	1		1.113	1		1.147	1		0.907	1		1.088	1		421	47.5	9.07
Q99613	Eukaryotic translation initiation factor 3 subunit C OS=Homo sapiens GN=EIF3C PE=1 SV=1 - [EIF3C_HUMAN]	2.49	0.0099	2	1	1	1	1.261	1		1.268	1		1.123	1		1.149	1		1.295	1		1.274	1		1.281	1		913	105.3	5.68
P20810	Calpastatin OS=Homo sapiens GN=CAST PE=1 SV=4 - [ICAL_HUMAN]	4.67	0.0339	1	1	1	1	1.259	1		1.481	1		1.792	1		1.802	1		1.722	1		1.785	1		1.863	1		708	76.5	5.07
Q16643	Drebrin OS=Homo sapiens GN=DBN1 PE=1 SV=4 - [DREB_HUMAN]	3	0.0478	1	2	2	4	1.258	2	27.1	1.26	2	31.1	1.29	3	24.6	1.09	3	4.2	1.22	2	15.9	1.308	3	17.4	1.362	2	26.7	649	71.4	4.45
Q04941	Proteolipid protein 2 OS=Homo sapiens GN=PLP2 PE=1 SV=1 - [PLP2_HUMAN]	3.22	0.0855	1	1	1	1	1.256	1		1.49	1		2.423	1		2.193	1		4.528	1		7.594	1		2.356	1		152	16.7	7.24
P51812	Ribosomal protein S6 kinase alpha-3 OS=Homo sapiens GN=RPS6KA3 PE=1 SV=1 - [KS6A3_HUMAN]	3.26	0.0135	1	1	1	2	1.255	1		1.777	1		1.499	1		1.38	1		1.999	1		1.755	1		1.442	1		740	83.7	6.89
P00492	Hypoxanthine-guanine phosphoribosyltransferase OS=Homo sapiens GN=HPRT1 PE=1 SV=2 - [HPRT_HUMAN]	10.52	0.156	1	3	3	4	1.252	4	9.4	1.289	4	17.8	1.255	4	6.2	1.3	4	25.7	1.046	4	3.3	1.145	4	13.4	1.462	4	37.6	218	24.6	6.68
O75312	Zinc finger protein ZPR1 OS=Homo sapiens GN=ZNF259 PE=1 SV=1 - [ZPR1_HUMAN]	2.34	0.0196	1	1	1	1	1.251	1		1.149	1		0.935	1		0.993	1		1.094	1		1.24	1		1.046	1		459	50.9	4.73
P17980	26S protease regulatory subunit 6A OS=Homo sapiens GN=PSMC3 PE=1 SV=3 - [PRS6A_HUMAN]	3.64	0.0342	1	1	1	2	1.248	1		1.172	1		1.12	1		1.079	1		1.075	1		1.065	1		1.117	1		439	49.2	5.24
P50914	60S ribosomal protein L14 OS=Homo sapiens GN=RPL14 PE=1 SV=4 - [RL14_HUMAN]	8.67	0.0558	1	1	1	2	1.248	2	24.3	1.529	2	109.7	0.994	2	20.1	1.112	2	6.1	0.78	2	2.8	1.002	2	20.1	1.152	2	14.7	215	23.4	10.93
P46379	Large proline-rich protein BAG6 OS=Homo sapiens GN=BAG6 PE=1 SV=2 - [BAG6_HUMAN]	2.34	0.0088	1	1	1	1	1.246	1		1.063	1		1.105	1		1.072	1		1.011	1		1.08	1		1.112	1		1132	119.3	5.6
P46776	60S ribosomal protein L27a OS=Homo sapiens GN=RPL27A PE=1 SV=2 - [RL27A_HUMAN]	13.56	0.1419	1	2	2	4	1.246	4	10.6	1.195	4	10.8	0.936	4	13.4	1	4	10.2	1.037	4	6.4	1.071	4	14.8	1.087	4	8.7	148	16.6	11
P35244	Replication protein A 14 kDa subunit OS=Homo sapiens GN=RPA3 PE=1 SV=1 - [RFA3_HUMAN]	4.84	0.1405	1	1	1	1	1.244	1		1.334	1		1.446	1		1.166	1		1.159	1		1.506	1		1.27	1		121	13.6	5.08
Q8WWM7	Ataxin-2-like protein OS=Homo sapiens GN=ATXN2L PE=1 SV=2 - [ATX2L_HUMAN]	2.12	0.0065	1	1	1	2	1.238	1		1.362	1		1.193	1		1.101	1		1.065	1		1.108	1		1.048	1		1075	113.3	8.59
Q8NGA1	Olfactory receptor 1M1 OS=Homo sapiens GN=OR1M1 PE=2 SV=1 - [OR1M1_HUMAN]	3.33	0.0224	1	1	1	1	1.237	1		1.043	1		1.402	1		1.249	1		1.437	1		1.433	1		1.333	1		313	34.8	8.91
Q01813	6-phosphofructokinase type C OS=Homo sapiens GN=PFKP PE=1 SV=2 - [K6PP_HUMAN]	3.48	0.0268	1	1	1	1	1.227	1		1.288	1		1.263	1		1.384	1		0.962	1		1.268	1		1.247	1		784	85.5	7.55
P21397	Amine oxidase [flavin-containing] A OS=Homo sapiens GN=MAOA PE=1 SV=1 - [AOFA_HUMAN]	2.95	0.019	1	1	1	1	1.226	1		1.286	1		1.091	1		1.127	1		1.025	1		1.378	1		1.176	1		527	59.6	7.85
P00403	Cytochrome c oxidase subunit 2 OS=Homo sapiens GN=MT-CO2 PE=1 SV=1 - [COX2_HUMAN]	5.76	0.0881	1	2	2	2	1.225	2	33	1.826	2	27	1.629	2	0.4	1.412	2	10.2	1.852	2	9	1.552	2	12.7	1.545	2	3.3	227	25.5	4.82
Q8N766	ER membrane protein complex subunit 1 OS=Homo sapiens GN=EMC1 PE=1 SV=1 - [EMC1_HUMAN]	3.61	0.0141	1	1	1	1	1.225	1		1.448	1		1.811	1		1.536	1		1.187	1		1.672	1		1.638	1		993	111.7	7.66
P51571	Translocon-associated protein subunit delta OS=Homo sapiens GN=SSR4 PE=1 SV=1 - [SSRD_HUMAN]	6.71	0.0636	1	1	1	2	1.223	2	22.3	1.031	2	42	1.084	2	4.4	0.935	2	11.3	0.989	2	13.8	1.107	2	11.4	0.885	2	0.9	173	19	6.15
P62820	Ras-related protein Rab-1A OS=Homo sapiens GN=RAB1A PE=1 SV=3 - [RAB1A_HUMAN]	35.51	0.439	23	1	8	13	1.222	1		0.951	1		0.96	1		0.959	1		1.134	1		0.816	1		0.897	1		205	22.7	6.21
Q6IBS0	Twinfilin-2 OS=Homo sapiens GN=TWF2 PE=1 SV=2 - [TWF2_HUMAN]	1.86	0.0229	1	1	1	1	1.222	1		1.099	1		1.001	1		1.124	1		1.034	1		1.077	1		1.018	1		349	39.5	6.84
Q9UNF0	Protein kinase C and casein kinase substrate in neurons protein 2 OS=Homo sapiens GN=PACSIN2 PE=1 SV=2 - [PACN2_HUMAN]	2.77	0.0144	1	1	1	1	1.215	1		1.209	1		1.297	1		1.331	1		0.986	1		1.36	1		1.161	1		486	55.7	5.2
P40939	Trifunctional enzyme subunit alpha, mitochondrial OS=Homo sapiens GN=HADHA PE=1 SV=2 - [ECHA_HUMAN]	31.87	0.1455	1	8	8	8	1.212	8	16.6	1.296	8	34.2	1.267	8	23.3	1.123	8	22.8	1.408	8	38	1.243	8	17.1	1.194	8	17.3	763	82.9	9.04
Q01581	Hydroxymethylglutaryl-CoA synthase, cytoplasmic OS=Homo sapiens GN=HMGCS1 PE=1 SV=2 - [HMCS1_HUMAN]	0	0.0231	1	1	1	2	1.204	1		1.805	1		1.336	1		1.241	1		1.922	1		1.519	1		1.314	1		520	57.3	5.41
Q08257	Quinone oxidoreductase OS=Homo sapiens GN=CRYZ PE=1 SV=1 - [QOR_HUMAN]	3.53	0.0426	1	1	1	1	1.203	1		0.982	1		0.948	1		0.895	1		0.959	1		0.836	1		0.879	1		329	35.2	8.44
Q14152	Eukaryotic translation initiation factor 3 subunit A OS=Homo sapiens GN=EIF3A PE=1 SV=1 - [EIF3A_HUMAN]	17.11	0.0318	1	3	3	4	1.202	4	22.5	1.224	4	14.6	1.105	4	5.4	1.087	4	9.4	1.204	4	5.9	1.378	4	14.6	1.374	4	20.3	1382	166.5	6.79
Q15417	Calponin-3 OS=Homo sapiens GN=CNN3 PE=1 SV=1 - [CNN3_HUMAN]	7.86	0.0821	1	2	2	2	1.201	2	10.1	1.238	2	15.3	0.936	2	20.6	0.941	2	2.1	1.224	2	12.4	0.885	2	3.5	0.979	2	15.9	329	36.4	6.05
Q9UBQ7	Glyoxylate reductase/hydroxypyruvate reductase OS=Homo sapiens GN=GRHPR PE=1 SV=1 - [GRHPR_HUMAN]	3.82	0.0488	1	1	1	1	1.201	1		1.017	1		1.94	1		1.057	1		1.118	1		1.847	1		1.054	1		328	35.6	7.39
P46087	Putative ribosomal RNA methyltransferase NOP2 OS=Homo sapiens GN=NOP2 PE=1 SV=2 - [NOP2_HUMAN]	6.71	0.0296	1	2	2	2	1.201	2	2.3	1.157	2	4.7	1.029	2	6.1	1.032	2	7.1	1.021	2	13.7	1.051	2	13.1	1.106	2	13.3	812	89.2	9.23
O95758	Polypyrimidine tract-binding protein 3 OS=Homo sapiens GN=PTBP3 PE=1 SV=2 - [PTBP3_HUMAN]	10.49	0.0489	2	1	3	4	1.2	1		1.394	1		0.989	1		0.976	1		1.42	1		1.182	1		0.845	1		552	59.7	9.04
O95994	Anterior gradient protein 2 homolog OS=Homo sapiens GN=AGR2 PE=1 SV=1 - [AGR2_HUMAN]	11.62	0.2857	2	3	3	5	1.199	4	28.9	1.327	4	3.7	2.869	4	43.5	2.395	4	43.9	1.04	4	7.9	3.135	4	62.2	2.935	4	53.1	175	20	9
Q8N5M9	Protein jagunal homolog 1 OS=Homo sapiens GN=JAGN1 PE=1 SV=1 - [JAGN1_HUMAN]	4.28	0.0656	1	1	1	1	1.198	1		1.198	1		1.039	1		0.893	1		0.843	1		0.994	1		0.944	1		183	21.1	9.73
Q15392	Delta(24)-sterol reductase OS=Homo sapiens GN=DHCR24 PE=1 SV=2 - [DHC24_HUMAN]	4.69	0.0349	1	2	2	3	1.197	2	1	1.154	2	9.3	1.104	2	17.4	0.919	2	4.9	1.202	2	2	1.141	2	13.9	0.967	2	11.4	516	60.1	8.16
P11166	Solute carrier family 2, facilitated glucose transporter member 1 OS=Homo sapiens GN=SLC2A1 PE=1 SV=2 - [GTR1_HUMAN]	7.98	0.0549	1	3	3	3	1.197	3	1.8	5.575	3	35.9	1.678	3	52	1.409	3	50.2	6.217	3	40.2	2.096	3	27.8	1.33	3	4.7	492	54	8.72
P55209	Nucleosome assembly protein 1-like 1 OS=Homo sapiens GN=NAP1L1 PE=1 SV=1 - [NP1L1_HUMAN]	19.16	0.1918	1	4	5	6	1.197	4	9.6	1.172	4	17.3	1.39	4	11.2	1.485	4	17.1	1.034	4	16.4	1.596	4	28	1.814	4	6.5	391	45.3	4.46
Q8NBJ7	Sulfatase-modifying factor 2 OS=Homo sapiens GN=SUMF2 PE=1 SV=2 - [SUMF2_HUMAN]	2.61	0.0332	1	1	1	1	1.196	1		1.139	1		1.157	1		0.711	1		0.77	1		0.803	1		0.762	1		301	33.8	8
P68402	Platelet-activating factor acetylhydrolase IB subunit beta OS=Homo sapiens GN=PAFAH1B2 PE=1 SV=1 - [PA1B2_HUMAN]	5.67	0.0393	1	1	1	2	1.194	2	5.3	1.195	2	24	0.967	2	2.9	1.029	2	0	1.006	2	22.6	1.082	2	11.4	0.98	2	4.3	229	25.6	5.92
Q9UHG3	Prenylcysteine oxidase 1 OS=Homo sapiens GN=PCYOX1 PE=1 SV=3 - [PCYOX_HUMAN]	0	0.0218	1	1	1	1	1.194	1		1.78	1		1.375	1		1.175	1		1.717	1		1.621	1		1.3	1		505	56.6	6.18
Q96Q11	CCA tRNA nucleotidyltransferase 1, mitochondrial OS=Homo sapiens GN=TRNT1 PE=1 SV=2 - [TRNT1_HUMAN]	2.52	0.0346	1	1	1	1	1.193	1		1.191	1		1.629	1		1.37	1		1.202	1		1.619	1		1.432	1		434	50.1	8.1
Q16718	NADH dehydrogenase [ubiquinone] 1 alpha subcomplex subunit 5 OS=Homo sapiens GN=NDUFA5 PE=1 SV=3 - [NDUA5_HUMAN]	3.16	0.0862	1	1	1	1	1.189	1		1.441	1		1.028	1		0.921	1		1.038	1		1.101	1		1.114	1		116	13.5	5.99
O14737	Programmed cell death protein 5 OS=Homo sapiens GN=PDCD5 PE=1 SV=3 - [PDCD5_HUMAN]	12.99	0.352	1	4	4	6	1.187	5	19.1	1.146	5	26.7	1.019	5	13.3	1.006	5	9.7	0.983	5	18.7	0.996	5	1.2	1.24	5	5.4	125	14.3	6.04
P12955	Xaa-Pro dipeptidase OS=Homo sapiens GN=PEPD PE=1 SV=3 - [PEPD_HUMAN]	2.76	0.0142	1	1	1	1	1.186	1		0.79	1		0.923	1		0.921	1		0.889	1		0.938	1		0.852	1		493	54.5	6
Q14254	Flotillin-2 OS=Homo sapiens GN=FLOT2 PE=1 SV=2 - [FLOT2_HUMAN]	0	0.035	1	1	1	1	1.185	1		1.119	1		1.251	1		0.983	1		1.021	1		1.286	1		1.358	1		428	47	5.25
P35222	Catenin beta-1 OS=Homo sapiens GN=CTNNB1 PE=1 SV=1 - [CTNB1_HUMAN]	9.27	0.0435	2	3	3	3	1.184	3	7	1.119	3	12.2	0.875	3	7.3	0.697	3	12.9	1.302	3	8.5	0.774	3	27.8	0.621	3	6.2	781	85.4	5.86
P60468	Protein transport protein Sec61 subunit beta OS=Homo sapiens GN=SEC61B PE=1 SV=2 - [SC61B_HUMAN]	1.81	0.1146	1	1	1	1	1.184	1		1.381	1		0.966	1		1.111	1		1.316	1		1.021	1		1.022	1		96	10	11.56
Q96CN7	Isochorismatase domain-containing protein 1 OS=Homo sapiens GN=ISOC1 PE=1 SV=3 - [ISOC1_HUMAN]	3.34	0.047	1	1	1	1	1.181	1		1.48	1		1.361	1		1.324	1		1.276	1		1.369	1		1.201	1		298	32.2	7.39
P37235	Hippocalcin-like protein 1 OS=Homo sapiens GN=HPCAL1 PE=1 SV=3 - [HPCL1_HUMAN]	0	0.0518	1	1	1	1	1.18	1		1.039	1		1.376	1		1.357	1		0.894	1		1.284	1		1.402	1		193	22.3	5.35
P06239	Tyrosine-protein kinase Lck OS=Homo sapiens GN=LCK PE=1 SV=6 - [LCK_HUMAN]	2.32	0.0196	4	1	1	1	1.18	1		1.275	1		1.521	1		1.353	1		1.274	1		1.465	1		1.317	1		509	58	5.36
P56192	Methionine--tRNA ligase, cytoplasmic OS=Homo sapiens GN=MARS PE=1 SV=2 - [SYMC_HUMAN]	8.61	0.0433	1	3	3	3	1.18	3	28.4	0.783	3	1.9	0.968	3	40.8	1.004	3	7.9	0.86	3	13	0.858	3	22.8	0.959	3	5.5	900	101.1	6.16
Q99798	Aconitate hydratase, mitochondrial OS=Homo sapiens GN=ACO2 PE=1 SV=2 - [ACON_HUMAN]	4.17	0.0205	1	1	1	1	1.178	1		1.188	1		1.017	1		0.997	1		1.2	1		1.146	1		0.931	1		780	85.4	7.61
Q14689	Disco-interacting protein 2 homolog A OS=Homo sapiens GN=DIP2A PE=1 SV=2 - [DIP2A_HUMAN]	2.48	0.0057	2	1	1	1	1.177	1		1.249	1		1.149	1		1.13	1		1.09	1		1.238	1		1.161	1		1571	170.3	8.03
O15355	Protein phosphatase 1G OS=Homo sapiens GN=PPM1G PE=1 SV=1 - [PPM1G_HUMAN]	5.45	0.0421	1	2	2	2	1.174	2	10.1	1.313	2	1.5	1.344	2	0.3	1.184	2	0.1	1.253	2	0.4	1.414	2	5.6	1.236	2	7.7	546	59.2	4.36
P13473	Lysosome-associated membrane glycoprotein 2 OS=Homo sapiens GN=LAMP2 PE=1 SV=2 - [LAMP2_HUMAN]	3.55	0.0293	1	1	1	1	1.172	1		1.038	1		1.207	1		1.3	1		0.974	1		1.22	1		1.379	1		410	44.9	5.63
Q9UBQ5	Eukaryotic translation initiation factor 3 subunit K OS=Homo sapiens GN=EIF3K PE=1 SV=1 - [EIF3K_HUMAN]	3.83	0.0642	1	1	1	1	1.171	1		1.035	1		1.036	1		1.07	1		0.978	1		1.093	1		1.092	1		218	25	4.93
Q07812	Apoptosis regulator BAX OS=Homo sapiens GN=BAX PE=1 SV=1 - [BAX_HUMAN]	3.57	0.0677	1	1	1	1	1.169	1		1.283	1		0.95	1		0.948	1		1.286	1		1.015	1		1.031	1		192	21.2	5.22
Q9BUP3	Oxidoreductase HTATIP2 OS=Homo sapiens GN=HTATIP2 PE=1 SV=2 - [HTAI2_HUMAN]	3.52	0.0455	1	1	1	1	1.168	1		1.113	1		1.562	1		1.282	1		1.143	1		1.43	1		1.416	1		242	27	8.38
Q9BSE5	Agmatinase, mitochondrial OS=Homo sapiens GN=AGMAT PE=1 SV=2 - [SPEB_HUMAN]	2.51	0.0227	1	1	1	1	1.168	1		1.134	1		0.994	1		0.959	1		1.201	1		0.972	1		0.965	1		352	37.6	7.59
P16152	Carbonyl reductase [NADPH] 1 OS=Homo sapiens GN=CBR1 PE=1 SV=3 - [CBR1_HUMAN]	14.66	0.0866	2	2	2	4	1.167	4	9.3	0.981	4	9.2	1.473	4	33.5	1.278	4	18.4	1.116	4	6.4	1.549	4	30.8	1.833	4	10.5	277	30.4	8.32
P18859	ATP synthase-coupling factor 6, mitochondrial OS=Homo sapiens GN=ATP5J PE=1 SV=1 - [ATP5J_HUMAN]	4.35	0.1759	1	1	1	1	1.166	1		1.17	1		1.225	1		1.055	1		1.196	1		1.208	1		1.206	1		108	12.6	9.52
Q9P2R7	Succinyl-CoA ligase [ADP-forming] subunit beta, mitochondrial OS=Homo sapiens GN=SUCLA2 PE=1 SV=3 - [SUCB1_HUMAN]	2.21	0.0194	1	1	1	1	1.166	1		1.339	1		1.633	1		1.093	1		1.234	1		1.27	1		1.188	1		463	50.3	7.42
Q12797	Aspartyl/asparaginyl beta-hydroxylase OS=Homo sapiens GN=ASPH PE=1 SV=3 - [ASPH_HUMAN]	6.16	0.0343	1	3	3	3	1.164	2	8	1.129	2	18.1	1.734	2	13.1	1.54	2	13.6	1.116	2	4.8	1.646	2	19	1.486	2	14.1	758	85.8	5.01
Q8NBJ5	Procollagen galactosyltransferase 1 OS=Homo sapiens GN=COLGALT1 PE=1 SV=1 - [GT251_HUMAN]	2.63	0.0177	1	1	1	1	1.157	1		1.407	1		1.503	1		1.342	1		1.178	1		1.537	1		1.374	1		622	71.6	7.31
P48509	CD151 antigen OS=Homo sapiens GN=CD151 PE=1 SV=3 - [CD151_HUMAN]	2.3	0.0395	1	1	1	1	1.156	1		0.912	1		0.934	1		0.953	1		0.784	1		0.933	1		0.975	1		253	28.3	7.47
Q16186	Proteasomal ubiquitin receptor ADRM1 OS=Homo sapiens GN=ADRM1 PE=1 SV=2 - [ADRM1_HUMAN]	2.32	0.0221	1	1	1	1	1.154	1		0.874	1		0.792	1		0.784	1		1.225	1		1.336	1		1.015	1		407	42.1	5.07
O00231	26S proteasome non-ATPase regulatory subunit 11 OS=Homo sapiens GN=PSMD11 PE=1 SV=3 - [PSD11_HUMAN]	10.82	0.09	1	3	3	3	1.154	2	9.4	1.126	2	13.3	0.811	2	4.5	0.899	2	9.2	1.007	2	20.5	0.914	2	12.4	0.964	2	2.8	422	47.4	6.48
P98082	Disabled homolog 2 OS=Homo sapiens GN=DAB2 PE=1 SV=3 - [DAB2_HUMAN]	2.09	0.013	1	1	1	1	1.152	1		0.934	1		1.219	1		1.203	1		0.929	1		1.377	1		1.165	1		770	82.4	5.53
P62495	Eukaryotic peptide chain release factor subunit 1 OS=Homo sapiens GN=ETF1 PE=1 SV=3 - [ERF1_HUMAN]	4.51	0.0297	1	1	1	1	1.15	1		1.067	1		1.119	1		1.087	1		1.118	1		1.109	1		1.121	1		437	49	5.71
Q9UBQ0	Vacuolar protein sorting-associated protein 29 OS=Homo sapiens GN=VPS29 PE=1 SV=1 - [VPS29_HUMAN]	2.97	0.044	1	1	1	1	1.15	1		1.047	1		1.12	1		1.027	1		1.14	1		1.144	1		1.184	1		182	20.5	6.79
Q9BRT3	Migration and invasion enhancer 1 OS=Homo sapiens GN=MIEN1 PE=1 SV=1 - [MIEN1_HUMAN]	2.54	0.0957	1	1	1	1	1.149	1		0.989	1		1.579	1		1.442	1		0.89	1		1.64	1		1.585	1		115	12.4	4.37
O94905	Erlin-2 OS=Homo sapiens GN=ERLIN2 PE=1 SV=1 - [ERLN2_HUMAN]	3.47	0.0354	2	1	1	1	1.145	1		1.055	1		0.8	1		0.686	1		0.929	1		0.809	1		0.725	1		339	37.8	5.62
P35080	Profilin-2 OS=Homo sapiens GN=PFN2 PE=1 SV=3 - [PROF2_HUMAN]	3.88	0.1	1	1	1	1	1.145	1		1.706	1		1.829	1		2.029	1		1.644	1		1.656	1		1.997	1		140	15	6.99
P32322	Pyrroline-5-carboxylate reductase 1, mitochondrial OS=Homo sapiens GN=PYCR1 PE=1 SV=2 - [P5CR1_HUMAN]	9.04	0.0909	1	2	2	2	1.142	2	9.1	1.491	2	2	1	2	0.7	0.979	2	12.1	1.552	2	4.5	0.981	2	6.3	0.936	2	8.3	319	33.3	7.61
Q99598	Translin-associated protein X OS=Homo sapiens GN=TSNAX PE=1 SV=1 - [TSNAX_HUMAN]	1.83	0.031	1	1	1	1	1.141	1		1.069	1		1.14	1		1.314	1		1.133	1		1.207	1		1.167	1		290	33.1	6.55
Q96AY3	Peptidyl-prolyl cis-trans isomerase FKBP10 OS=Homo sapiens GN=FKBP10 PE=1 SV=1 - [FKB10_HUMAN]	6.6	0.0361	1	2	2	2	1.139	2	28.2	1.426	2	30.7	1.037	2	2.8	1.092	2	4.7	1.334	2	21.9	1.158	2	21.8	1.179	2	8.7	582	64.2	5.62
O76003	Glutaredoxin-3 OS=Homo sapiens GN=GLRX3 PE=1 SV=2 - [GLRX3_HUMAN]	3.14	0.0358	1	1	1	1	1.139	1		1.19	1		1.797	1		1.728	1		1.257	1		1.675	1		1.622	1		335	37.4	5.39
Q9UHB6	LIM domain and actin-binding protein 1 OS=Homo sapiens GN=LIMA1 PE=1 SV=1 - [LIMA1_HUMAN]	2.1	0.0145	1	1	1	1	1.139	1		1.015	1		1.631	1		1.704	1		1.013	1		1.812	1		1.628	1		759	85.2	6.84
P23588	Eukaryotic translation initiation factor 4B OS=Homo sapiens GN=EIF4B PE=1 SV=2 - [IF4B_HUMAN]	15.25	0.0966	1	4	4	5	1.138	5	13.3	0.972	5	2.9	1.314	5	24.1	1.492	5	28.9	0.964	5	11.7	1.403	5	12.4	1.411	5	12.2	611	69.1	5.73
Q6P587	Acylpyruvase FAHD1, mitochondrial OS=Homo sapiens GN=FAHD1 PE=1 SV=2 - [FAHD1_HUMAN]	2.72	0.0313	1	1	1	1	1.137	1		1.179	1		0.987	1		1.117	1		0.986	1		1	1		0.974	1		224	24.8	7.39
Q02252	Methylmalonate-semialdehyde dehydrogenase [acylating], mitochondrial OS=Homo sapiens GN=ALDH6A1 PE=1 SV=2 - [MMSA_HUMAN]	2.3	0.0187	1	1	1	1	1.137	1		1.051	1		0.76	1		0.9	1		0.972	1		0.799	1		0.845	1		535	57.8	8.5
Q96CM4	Nucleoredoxin-like protein 1 OS=Homo sapiens GN=NXNL1 PE=2 SV=1 - [NXNL1_HUMAN]	1.68	0.0377	1	1	1	1	1.137	1		1.422	1		1.871	1		1.283	1		1.059	1		1.495	1		1.349	1		212	23.9	4.84
P15924	Desmoplakin OS=Homo sapiens GN=DSP PE=1 SV=3 - [DESP_HUMAN]	0	0.0038	1	1	1	1	1.136	1		0.93	1		1.201	1		1.149	1		1.329	1		1.64	1		1.023	1		2871	331.6	6.81
Q9Y224	UPF0568 protein C14orf166 OS=Homo sapiens GN=C14orf166 PE=1 SV=1 - [CN166_HUMAN]	2.99	0.0328	1	1	1	1	1.135	1		1.024	1		1.016	1		0.921	1		1.127	1		0.97	1		0.804	1		244	28.1	6.65
P09211	Glutathione S-transferase P OS=Homo sapiens GN=GSTP1 PE=1 SV=2 - [GSTP1_HUMAN]	4.29	0.0524	1	1	1	1	1.135	1		1.064	1		2.211	1		1.951	1		1.038	1		2.059	1		1.981	1		210	23.3	5.64
Q2TB90	Putative hexokinase HKDC1 OS=Homo sapiens GN=HKDC1 PE=1 SV=3 - [HKDC1_HUMAN]	2.87	0.012	1	1	1	1	1.134	1		1.288	1		1.871	1		1.762	1		0.966	1		1.929	1		1.952	1		917	102.5	7.12
P09661	U2 small nuclear ribonucleoprotein A' OS=Homo sapiens GN=SNRPA1 PE=1 SV=2 - [RU2A_HUMAN]	12.03	0.1333	1	3	3	4	1.134	4	8.8	1.155	4	8.7	0.977	4	17.5	0.992	4	10.9	1.142	4	10.7	1.018	4	12.9	1.056	4	11.1	255	28.4	8.62
Q15428	Splicing factor 3A subunit 2 OS=Homo sapiens GN=SF3A2 PE=1 SV=2 - [SF3A2_HUMAN]	3.04	0.0302	1	1	1	1	1.134	1		1.066	1		0.695	1		0.782	1		0.889	1		0.82	1		0.851	1		464	49.2	9.64
P21283	V-type proton ATPase subunit C 1 OS=Homo sapiens GN=ATP6V1C1 PE=1 SV=4 - [VATC1_HUMAN]	3.18	0.0262	1	1	1	1	1.134	1		1.152	1		0.975	1		0.985	1		1.169	1		0.945	1		1.09	1		382	43.9	7.46
O94979	Protein transport protein Sec31A OS=Homo sapiens GN=SEC31A PE=1 SV=3 - [SC31A_HUMAN]	2.51	0.0066	1	1	1	1	1.133	1		1.21	1		1.115	1		1.148	1		1.199	1		1.079	1		1.067	1		1220	132.9	6.89
Q08945	FACT complex subunit SSRP1 OS=Homo sapiens GN=SSRP1 PE=1 SV=1 - [SSRP1_HUMAN]	2.87	0.0155	1	1	1	2	1.131	2	23.8	1.227	2	35.5	0.921	2	38.5	0.925	2	41.2	1.005	2	3.2	0.94	2	34	1.05	2	16	709	81	6.87
Q9BSJ8	Extended synaptotagmin-1 OS=Homo sapiens GN=ESYT1 PE=1 SV=1 - [ESYT1_HUMAN]	2.92	0.0109	1	1	1	1	1.13	1		1.436	1		1.217	1		1.142	1		1.136	1		1.109	1		1.07	1		1104	122.8	5.83
P47897	Glutamine--tRNA ligase OS=Homo sapiens GN=QARS PE=1 SV=1 - [SYQ_HUMAN]	2.1	0.0116	1	1	1	1	1.13	1		0.987	1		1.039	1		1.013	1		1.015	1		1.059	1		0.98	1		775	87.7	7.15
Q96QK1	Vacuolar protein sorting-associated protein 35 OS=Homo sapiens GN=VPS35 PE=1 SV=2 - [VPS35_HUMAN]	2.73	0.0113	1	1	1	1	1.129	1		1.238	1		1.278	1		1.262	1		1.17	1		1.307	1		1.336	1		796	91.6	5.49
P20645	Cation-dependent mannose-6-phosphate receptor OS=Homo sapiens GN=M6PR PE=1 SV=1 - [MPRD_HUMAN]	4.51	0.0505	1	1	1	1	1.128	1		1.725	1		1.26	1		1.152	1		1.126	1		1.332	1		1.122	1		277	31	5.83
P55060	Exportin-2 OS=Homo sapiens GN=CSE1L PE=1 SV=3 - [XPO2_HUMAN]	6.36	0.0278	1	3	3	3	1.128	3	19.8	1.264	3	12.1	1.159	3	0.2	1.1	3	20.4	1.227	3	13.2	1.17	3	0.6	1.167	3	0.1	971	110.3	5.77
P62191	26S protease regulatory subunit 4 OS=Homo sapiens GN=PSMC1 PE=1 SV=1 - [PRS4_HUMAN]	2.83	0.0205	1	1	1	1	1.126	1		1.032	1		1.046	1		1.064	1		0.995	1		0.981	1		0.948	1		440	49.2	6.21
Q9BRJ2	39S ribosomal protein L45, mitochondrial OS=Homo sapiens GN=MRPL45 PE=1 SV=2 - [RM45_HUMAN]	0	0.0229	1	1	1	1	1.126	1		1.314	1		1.429	1		1.362	1		1.21	1		1.607	1		1.251	1		306	35.3	9.03
P08758	Annexin A5 OS=Homo sapiens GN=ANXA5 PE=1 SV=2 - [ANXA5_HUMAN]	35.69	0.3406	1	10	11	14	1.125	13	15.7	1.123	13	25.6	1.178	13	18.4	1.301	13	18.5	1.19	13	13	1.143	13	18.4	1.238	13	12.8	320	35.9	5.05
P42166	Lamina-associated polypeptide 2, isoform alpha OS=Homo sapiens GN=TMPO PE=1 SV=2 - [LAP2A_HUMAN]	12.72	0.0504	2	2	2	5	1.125	4	8.4	1.117	4	21.4	1.47	4	7.8	1.467	4	2.7	1.118	4	2.7	1.574	4	17	1.541	4	5.5	694	75.4	7.66
P12081	Histidine--tRNA ligase, cytoplasmic OS=Homo sapiens GN=HARS PE=1 SV=2 - [SYHC_HUMAN]	3.29	0.0295	1	1	1	1	1.125	1		1.542	1		1.123	1		1.09	1		1.038	1		1.279	1		1.065	1		509	57.4	5.88
O95881	Thioredoxin domain-containing protein 12 OS=Homo sapiens GN=TXNDC12 PE=1 SV=1 - [TXD12_HUMAN]	2.47	0.0523	1	1	1	1	1.125	1		1.178	1		1.021	1		1.011	1		1.068	1		0.979	1		0.971	1		172	19.2	5.4
P51648	Fatty aldehyde dehydrogenase OS=Homo sapiens GN=ALDH3A2 PE=1 SV=1 - [AL3A2_HUMAN]	2.82	0.0247	1	1	1	1	1.123	1		1.066	1		1.53	1		1.338	1		0.99	1		1.389	1		1.259	1		485	54.8	7.88
P56134	ATP synthase subunit f, mitochondrial OS=Homo sapiens GN=ATP5J2 PE=1 SV=3 - [ATPK_HUMAN]	6.04	0.2553	1	2	2	2	1.12	2	16.8	1.545	2	33.2	1.03	2	14.4	0.816	2	6.3	1.191	2	3.5	0.983	2	3.5	0.934	2	2.4	94	10.9	9.67
P33176	Kinesin-1 heavy chain OS=Homo sapiens GN=KIF5B PE=1 SV=1 - [KINH_HUMAN]	3.22	0.0125	1	1	1	1	1.12	1		1.215	1		1.186	1		0.99	1		1.169	1		1.126	1		0.969	1		963	109.6	6.51
P28331	NADH-ubiquinone oxidoreductase 75 kDa subunit, mitochondrial OS=Homo sapiens GN=NDUFS1 PE=1 SV=3 - [NDUS1_HUMAN]	4.61	0.022	1	1	1	1	1.119	1		1.212	1		1.168	1		1.078	1		1.038	1		1.244	1		1.148	1		727	79.4	6.23
Q92979	Ribosomal RNA small subunit methyltransferase NEP1 OS=Homo sapiens GN=EMG1 PE=1 SV=4 - [NEP1_HUMAN]	2.4	0.0451	1	1	1	1	1.119	1		1.217	1		1.154	1		1.226	1		1.064	1		1.127	1		1.052	1		244	26.7	9.17
Q15459	Splicing factor 3A subunit 1 OS=Homo sapiens GN=SF3A1 PE=1 SV=1 - [SF3A1_HUMAN]	3.7	0.0202	1	1	1	1	1.119	1		0.909	1		1.102	1		1.043	1		1.048	1		1.05	1		1.184	1		793	88.8	5.22
P11169	Solute carrier family 2, facilitated glucose transporter member 3 OS=Homo sapiens GN=SLC2A3 PE=1 SV=1 - [GTR3_HUMAN]	2.29	0.0181	2	1	1	1	1.116	1		3.63	1		1.126	1		0.907	1		3.778	1		1.271	1		0.994	1		496	53.9	7.2
Q9Y678	Coatomer subunit gamma-1 OS=Homo sapiens GN=COPG1 PE=1 SV=1 - [COPG1_HUMAN]	4.68	0.024	2	2	2	2	1.115	2	7.6	1.055	2	8.5	1.079	2	11.3	1.132	2	7.3	1.148	2	10.7	1.156	2	11.1	1.06	2	12.9	874	97.7	5.47
P60228	Eukaryotic translation initiation factor 3 subunit E OS=Homo sapiens GN=EIF3E PE=1 SV=1 - [EIF3E_HUMAN]	2.59	0.0157	1	1	1	1	1.115	1		0.878	1		1.356	1		1.27	1		0.786	1		1.223	1		1.284	1		445	52.2	6.04
Q9H993	UPF0364 protein C6orf211 OS=Homo sapiens GN=C6orf211 PE=1 SV=1 - [CF211_HUMAN]	4.95	0.0317	1	2	2	2	1.114	2	27.3	0.908	2	11.6	0.877	2	3.4	0.975	2	6.3	0.906	2	5.8	0.797	2	3.5	0.862	2	1.2	441	51.1	5.76
P35606	Coatomer subunit beta' OS=Homo sapiens GN=COPB2 PE=1 SV=2 - [COPB2_HUMAN]	6.85	0.032	1	2	2	3	1.114	2	26.4	1.094	2	19.4	1.293	2	25.3	1.243	2	27.9	1.195	2	18.1	1.146	2	45.8	1.136	2	36.1	906	102.4	5.27
P52788	Spermine synthase OS=Homo sapiens GN=SMS PE=1 SV=2 - [SPSY_HUMAN]	2.45	0.0246	1	1	1	1	1.113	1		0.796	1		0.81	1		0.84	1		0.751	1		0.751	1		0.776	1		366	41.2	5.02
P25815	Protein S100-P OS=Homo sapiens GN=S100P PE=1 SV=2 - [S100P_HUMAN]	6.99	0.1368	1	1	1	4	1.112	2	19.3	1.778	2	101.4	3.895	2	176.1	3.145	2	141.6	1.985	2	107.7	3.421	2	167.3	3.023	2	141.4	95	10.4	4.88
O14771	Zinc finger protein 213 OS=Homo sapiens GN=ZNF213 PE=2 SV=2 - [ZN213_HUMAN]	0	0.0261	1	1	1	1	1.112	1		0.939	1		0.936	1		1.027	1		1.002	1		0.907	1		0.98	1		459	51.2	6.95
P54136	Arginine--tRNA ligase, cytoplasmic OS=Homo sapiens GN=RARS PE=1 SV=2 - [SYRC_HUMAN]	0	0.0106	1	1	1	1	1.111	1		1.117	1		1.26	1		1.255	1		1.056	1		1.188	1		1.068	1		660	75.3	6.68
P48444	Coatomer subunit delta OS=Homo sapiens GN=ARCN1 PE=1 SV=1 - [COPD_HUMAN]	17.84	0.1057	1	5	5	6	1.107	6	10.8	1.025	6	7.9	0.986	6	11.6	0.919	6	9.3	1.003	6	10.1	0.997	6	8.2	1.033	6	3.6	511	57.2	6.21
Q9Y2B0	Protein canopy homolog 2 OS=Homo sapiens GN=CNPY2 PE=1 SV=1 - [CNPY2_HUMAN]	4.33	0.0989	1	2	2	2	1.106	1		1.298	1		1.15	1		1.181	2	5.7	1.167	1		1.123	1		1.161	2	3.9	182	20.6	4.92
Q8N8S7	Protein enabled homolog OS=Homo sapiens GN=ENAH PE=1 SV=2 - [ENAH_HUMAN]	5.09	0.0305	1	2	2	2	1.106	2	17.6	0.606	2	17.5	0.575	2	7.8	0.633	2	0.3	0.509	2	4.2	0.56	2	13.7	0.651	2	1.6	591	66.5	6.93
P62195	26S protease regulatory subunit 8 OS=Homo sapiens GN=PSMC5 PE=1 SV=1 - [PRS8_HUMAN]	8.69	0.0788	1	3	3	3	1.106	3	4.7	1.07	3	12.7	1.044	3	10.3	1.022	3	6.6	1.007	3	5.3	1.083	3	3.9	1.086	3	14.9	406	45.6	7.55
Q92973	Transportin-1 OS=Homo sapiens GN=TNPO1 PE=1 SV=2 - [TNPO1_HUMAN]	2.14	0.01	1	1	1	1	1.106	1		1.048	1		0.974	1		1.152	1		1.092	1		1.149	1		1.179	1		898	102.3	4.98
P30153	Serine/threonine-protein phosphatase 2A 65 kDa regulatory subunit A alpha isoform OS=Homo sapiens GN=PPP2R1A PE=1 SV=4 - [2AAA_HUMAN]	1.73	0.0119	2	1	1	1	1.105	1		0.968	1		0.956	1		1.181	1		0.929	1		0.997	1		0.949	1		589	65.3	5.11
P61803	Dolichyl-diphosphooligosaccharide--protein glycosyltransferase subunit DAD1 OS=Homo sapiens GN=DAD1 PE=1 SV=3 - [DAD1_HUMAN]	5.26	0.0885	1	1	1	2	1.104	2	11.6	1.185	2	19.1	1.106	2	18	1.174	2	17.5	1.295	2	18.2	1.157	2	17.8	1.205	2	15.3	113	12.5	7.08
P53618	Coatomer subunit beta OS=Homo sapiens GN=COPB1 PE=1 SV=3 - [COPB_HUMAN]	13.03	0.0451	1	4	4	5	1.102	5	5.6	1.108	5	12.3	1.061	5	8.2	1.134	5	9.9	1.045	5	8.3	1.151	5	10.8	1.068	5	6.2	953	107.1	6.05
Q9NUQ9	Protein FAM49B OS=Homo sapiens GN=FAM49B PE=1 SV=1 - [FA49B_HUMAN]	10.72	0.0802	1	2	2	3	1.102	3	8.5	1.18	3	19.2	1.409	3	24.4	1.15	3	8.9	1.06	3	11.4	1.509	3	6.7	1.631	3	19.6	324	36.7	6.06
P36873	Serine/threonine-protein phosphatase PP1-gamma catalytic subunit OS=Homo sapiens GN=PPP1CC PE=1 SV=1 - [PP1G_HUMAN]	3.27	0.031	1	1	1	1	1.102	1		1.175	1		1.131	1		1.274	1		1.112	1		1.285	1		1.216	1		323	37	6.54
O75643	U5 small nuclear ribonucleoprotein 200 kDa helicase OS=Homo sapiens GN=SNRNP200 PE=1 SV=2 - [U520_HUMAN]	6.59	0.0103	1	2	2	3	1.102	3	4.4	1.044	3	15.5	1.013	3	25.8	1.089	3	5.4	1.098	3	7.4	1	3	14.8	1.048	3	7.5	2136	244.4	6.06
P15559	NAD(P)H dehydrogenase [quinone] 1 OS=Homo sapiens GN=NQO1 PE=1 SV=1 - [NQO1_HUMAN]	21.12	0.1533	1	5	5	8	1.101	8	7.2	1.879	8	63.2	1.097	8	25	1.1	8	36.4	2.239	8	67.6	1.125	8	19.3	0.992	8	21.9	274	30.8	8.88
Q9Y490	Talin-1 OS=Homo sapiens GN=TLN1 PE=1 SV=3 - [TLN1_HUMAN]	11.08	0.0189	1	4	4	4	1.101	4	5.9	1.089	4	13.9	1.079	4	5.1	0.985	4	7	1.014	4	7.4	1.103	4	11.4	1.046	4	15.2	2541	269.6	6.07
Q99873	Protein arginine N-methyltransferase 1 OS=Homo sapiens GN=PRMT1 PE=1 SV=2 - [ANM1_HUMAN]	2.51	0.0249	1	1	1	1	1.099	1		1.182	1		1.251	1		1.265	1		1.154	1		1.227	1		1.332	1		361	41.5	5.43
P51665	26S proteasome non-ATPase regulatory subunit 7 OS=Homo sapiens GN=PSMD7 PE=1 SV=2 - [PSMD7_HUMAN]	5.71	0.0648	1	2	2	2	1.098	2	19.8	1.039	2	40.4	0.862	2	12.7	0.841	2	8.6	0.94	2	30.7	0.932	2	25.4	0.925	2	4.5	324	37	6.77
Q9Y265	RuvB-like 1 OS=Homo sapiens GN=RUVBL1 PE=1 SV=1 - [RUVB1_HUMAN]	9.88	0.0724	1	3	3	4	1.098	4	5.5	1.046	4	8.1	1.142	4	10.6	1.167	4	7.7	0.954	4	5.5	1.147	4	19	1.125	4	7.9	456	50.2	6.42
P54819	Adenylate kinase 2, mitochondrial OS=Homo sapiens GN=AK2 PE=1 SV=2 - [KAD2_HUMAN]	7.21	0.1004	1	2	2	2	1.097	2	22.6	1.105	2	19.8	1.029	2	22.5	0.922	2	10.3	1.174	2	13.3	1.093	2	30.5	0.999	2	8.3	239	26.5	7.81
P54727	UV excision repair protein RAD23 homolog B OS=Homo sapiens GN=RAD23B PE=1 SV=1 - [RD23B_HUMAN]	25.64	0.1809	2	7	7	9	1.097	9	10.8	0.98	9	13.2	1.068	9	7.6	0.949	9	9.8	0.871	9	13.5	1.039	9	20.4	1.026	9	21.5	409	43.1	4.84
O75934	Pre-mRNA-splicing factor SPF27 OS=Homo sapiens GN=BCAS2 PE=1 SV=1 - [SPF27_HUMAN]	0	0.0356	1	1	1	1	1.097	1		0.979	1		0.738	1		0.984	1		1.043	1		0.924	1		0.928	1		225	26.1	5.66
P14678	Small nuclear ribonucleoprotein-associated proteins B and B' OS=Homo sapiens GN=SNRPB PE=1 SV=2 - [RSMB_HUMAN]	18.34	0.1583	2	4	4	6	1.096	6	27.8	0.979	6	27.1	0.868	6	15.7	0.921	6	17	1.036	6	8.7	0.948	6	26.6	1.004	6	18.1	240	24.6	11.19
Q9NZ01	Very-long-chain enoyl-CoA reductase OS=Homo sapiens GN=TECR PE=1 SV=1 - [TECR_HUMAN]	4.24	0.0292	1	1	1	1	1.096	1		1.015	1		0.898	1		0.892	1		0.975	1		1.005	1		0.959	1		308	36	9.45
Q9Y3B4	Pre-mRNA branch site protein p14 OS=Homo sapiens GN=SF3B14 PE=1 SV=1 - [PM14_HUMAN]	3.73	0.096	1	1	1	1	1.095	1		0.905	1		0.883	1		0.977	1		0.989	1		0.928	1		0.907	1		125	14.6	9.38
O75533	Splicing factor 3B subunit 1 OS=Homo sapiens GN=SF3B1 PE=1 SV=3 - [SF3B1_HUMAN]	2.74	0.0061	1	1	1	1	1.095	1		1.056	1		1.414	1		0.84	1		0.929	1		1.187	1		0.847	1		1304	145.7	7.09
O43615	Mitochondrial import inner membrane translocase subunit TIM44 OS=Homo sapiens GN=TIMM44 PE=1 SV=2 - [TIM44_HUMAN]	6.13	0.0487	1	2	2	2	1.095	2	12.2	0.855	2	24.1	0.875	2	17.1	0.938	2	20.9	1.046	2	22.2	1.011	2	16.9	0.877	2	16.8	452	51.3	8.32
Q9Y3F4	Serine-threonine kinase receptor-associated protein OS=Homo sapiens GN=STRAP PE=1 SV=1 - [STRAP_HUMAN]	2.24	0.0514	1	2	2	2	1.094	2	8.1	1.277	2	21.3	1.484	2	6.3	1.403	2	8.5	1.184	2	12.5	1.345	2	1	1.387	2	5.1	350	38.4	5.12
O75964	ATP synthase subunit g, mitochondrial OS=Homo sapiens GN=ATP5L PE=1 SV=3 - [ATP5L_HUMAN]	3.97	0.1068	1	1	1	1	1.093	1		1.134	1		0.952	1		0.811	1		1.184	1		1.116	1		0.838	1		103	11.4	9.64
P07858	Cathepsin B OS=Homo sapiens GN=CTSB PE=1 SV=3 - [CATB_HUMAN]	2.82	0.0324	1	1	1	1	1.093	1		1.382	1		1.558	1		1.476	1		1.416	1		1.484	1		1.331	1		339	37.8	6.3
Q13283	Ras GTPase-activating protein-binding protein 1 OS=Homo sapiens GN=G3BP1 PE=1 SV=1 - [G3BP1_HUMAN]	3.35	0.0215	1	1	1	1	1.093	1		0.988	1		0.886	1		0.948	1		1.052	1		1.01	1		1.148	1		466	52.1	5.52
P61106	Ras-related protein Rab-14 OS=Homo sapiens GN=RAB14 PE=1 SV=4 - [RAB14_HUMAN]	6.46	0.0884	17	1	2	3	1.093	1		1.029	1		1.424	1		1.516	1		1.029	1		1.268	1		1.379	1		215	23.9	6.21
P62910	60S ribosomal protein L32 OS=Homo sapiens GN=RPL32 PE=1 SV=2 - [RL32_HUMAN]	6.96	0.163	1	3	3	3	1.093	3	6.7	0.927	3	9	1.3	3	2.8	1.187	3	18.2	0.919	3	10.5	1.07	3	38.2	1.087	3	15	135	15.8	11.33
P61221	ATP-binding cassette sub-family E member 1 OS=Homo sapiens GN=ABCE1 PE=1 SV=1 - [ABCE1_HUMAN]	2.34	0.02	1	1	1	1	1.092	1		0.953	1		0.862	1		0.987	1		0.878	1		0.948	1		1.017	1		599	67.3	8.34
P22570	NADPH:adrenodoxin oxidoreductase, mitochondrial OS=Homo sapiens GN=FDXR PE=1 SV=3 - [ADRO_HUMAN]	3.1	0.0285	1	1	1	1	1.092	1		1.311	1		1.147	1		1.235	1		1.281	1		1.202	1		1.161	1		491	53.8	8.44
Q15772	Striated muscle preferentially expressed protein kinase OS=Homo sapiens GN=SPEG PE=1 SV=4 - [SPEG_HUMAN]	0	0.004	1	1	1	2	1.092	1		0.955	1		0.93	1		1.046	1		0.956	1		1.106	1		1.059	1		3267	354.1	8.51
Q9NS69	Mitochondrial import receptor subunit TOM22 homolog OS=Homo sapiens GN=TOMM22 PE=1 SV=3 - [TOM22_HUMAN]	3.5	0.0775	1	1	1	1	1.092	1		0.921	1		0.731	1		0.72	1		0.966	1		0.837	1		0.791	1		142	15.5	4.34
O43169	Cytochrome b5 type B OS=Homo sapiens GN=CYB5B PE=1 SV=2 - [CYB5B_HUMAN]	13.2	0.1438	1	2	2	4	1.091	4	3.3	1.133	4	15.1	1.013	4	18.2	1.223	4	31.7	1.259	4	27.2	1.136	4	29.4	1.101	4	23.7	146	16.3	4.97
Q86VP6	Cullin-associated NEDD8-dissociated protein 1 OS=Homo sapiens GN=CAND1 PE=1 SV=2 - [CAND1_HUMAN]	12.59	0.0374	1	4	4	4	1.09	4	4	1.012	4	10.2	1.225	4	8.5	1.108	4	0.7	0.993	4	6.3	1.303	4	6.5	1.304	4	3.9	1230	136.3	5.78
Q7Z5L9	Interferon regulatory factor 2-binding protein 2 OS=Homo sapiens GN=IRF2BP2 PE=1 SV=2 - [I2BP2_HUMAN]	3.34	0.0341	1	1	1	5	1.09	1		1.239	1		1.214	1		1.255	1		1.377	1		1.189	1		1.112	1		587	61	8.69
P22061	Protein-L-isoaspartate(D-aspartate) O-methyltransferase OS=Homo sapiens GN=PCMT1 PE=1 SV=4 - [PIMT_HUMAN]	3.08	0.0485	1	1	1	1	1.09	1		1.052	1		0.961	1		0.852	1		1.042	1		1.015	1		0.89	1		227	24.6	7.21
Q96I24	Far upstream element-binding protein 3 OS=Homo sapiens GN=FUBP3 PE=1 SV=2 - [FUBP3_HUMAN]	4.64	0.0455	1	2	3	3	1.089	2	3.1	1.3	2	23.3	1.131	2	9.9	1.073	2	13.9	1.103	2	18.1	1.075	2	12.9	1.023	2	10.3	572	61.6	8.38
Q99460	26S proteasome non-ATPase regulatory subunit 1 OS=Homo sapiens GN=PSMD1 PE=1 SV=2 - [PSMD1_HUMAN]	5	0.0378	1	2	2	2	1.089	2	1.8	1.129	2	18.9	1.612	2	20.3	1.292	2	4.7	1.024	2	14.8	1.375	2	2.7	1.048	2	17.3	953	105.8	5.39
P55786	Puromycin-sensitive aminopeptidase OS=Homo sapiens GN=NPEPPS PE=1 SV=2 - [PSA_HUMAN]	10.08	0.0381	2	3	3	3	1.088	3	8.2	1.148	3	40	1.073	3	0.3	1.05	3	22.7	1.169	3	5.8	1.113	3	21.6	1.263	3	26.2	919	103.2	5.72
Q6Y7W6	PERQ amino acid-rich with GYF domain-containing protein 2 OS=Homo sapiens GN=GIGYF2 PE=1 SV=1 - [PERQ2_HUMAN]	5.37	0.01	1	1	1	1	1.087	1		1.071	1		0.647	1		0.896	1		1.186	1		0.708	1		1.079	1		1299	150	5.54
O43776	Asparagine--tRNA ligase, cytoplasmic OS=Homo sapiens GN=NARS PE=1 SV=1 - [SYNC_HUMAN]	5.6	0.0328	1	2	2	2	1.087	2	1.9	0.857	2	12.3	0.963	2	2.7	0.999	2	28.4	0.923	2	14.4	1.023	2	32.8	1.01	2	21.9	548	62.9	6.25
P49189	4-trimethylaminobutyraldehyde dehydrogenase OS=Homo sapiens GN=ALDH9A1 PE=1 SV=3 - [AL9A1_HUMAN]	1.85	0.0223	1	1	1	1	1.086	1		0.809	1		0.905	1		0.867	1		0.915	1		0.863	1		0.95	1		494	53.8	5.87
P14406	Cytochrome c oxidase subunit 7A2, mitochondrial OS=Homo sapiens GN=COX7A2 PE=1 SV=1 - [CX7A2_HUMAN]	3.46	0.1566	1	1	1	1	1.086	1		1.334	1		1.19	1		1.039	1		1.439	1		1.059	1		0.988	1		83	9.4	9.76
O15372	Eukaryotic translation initiation factor 3 subunit H OS=Homo sapiens GN=EIF3H PE=1 SV=1 - [EIF3H_HUMAN]	8.07	0.0824	1	3	3	3	1.086	3	2.6	0.934	3	20.4	1.15	3	2.4	1.185	3	2.6	0.985	3	21.9	1.036	3	13.2	1.203	3	13.1	352	39.9	6.54
P12109	Collagen alpha-1(VI) chain OS=Homo sapiens GN=COL6A1 PE=1 SV=3 - [CO6A1_HUMAN]	0	0.0068	1	1	1	1	1.085	1		1.184	1		1.091	1		1.051	1		0.976	1		1.036	1		1.138	1		1028	108.5	5.43
P46976	Glycogenin-1 OS=Homo sapiens GN=GYG1 PE=1 SV=4 - [GLYG_HUMAN]	2.6	0.02	1	1	1	1	1.085	1		1.045	1		0.969	1		0.92	1		1.001	1		1.146	1		0.921	1		350	39.4	5.53
Q01130	Serine/arginine-rich splicing factor 2 OS=Homo sapiens GN=SRSF2 PE=1 SV=4 - [SRSF2_HUMAN]	12.87	0.1041	2	3	3	7	1.085	6	11.5	1.038	6	8.8	0.864	6	2.5	0.912	6	5.6	0.979	6	1.7	0.913	6	12.4	0.923	6	10.2	221	25.5	11.85
Q16881	Thioredoxin reductase 1, cytoplasmic OS=Homo sapiens GN=TXNRD1 PE=1 SV=3 - [TRXR1_HUMAN]	42	0.1433	1	7	7	11	1.085	11	13	1.013	11	23.2	1.831	11	21.4	1.815	11	20.1	0.98	11	14	1.885	11	14.7	1.803	11	34.8	649	70.9	7.39
P06493	Cyclin-dependent kinase 1 OS=Homo sapiens GN=CDK1 PE=1 SV=3 - [CDK1_HUMAN]	3.16	0.037	3	1	1	1	1.084	1		1.137	1		1.193	1		1.162	1		1.131	1		1.16	1		1.176	1		297	34.1	8.4
O43491	Band 4.1-like protein 2 OS=Homo sapiens GN=EPB41L2 PE=1 SV=1 - [E41L2_HUMAN]	5.72	0.0269	1	3	3	3	1.084	3	3.8	0.887	3	4.6	0.763	3	0.7	0.91	3	4.3	0.944	3	4.4	0.801	3	9	0.898	3	12	1005	112.5	5.44
Q9BWJ5	Splicing factor 3B subunit 5 OS=Homo sapiens GN=SF3B5 PE=1 SV=1 - [SF3B5_HUMAN]	2.85	0.1047	1	1	1	1	1.084	1		1.043	1		0.986	1		1.067	1		1.254	1		1.162	1		1.147	1		86	10.1	6.35
P42765	3-ketoacyl-CoA thiolase, mitochondrial OS=Homo sapiens GN=ACAA2 PE=1 SV=2 - [THIM_HUMAN]	2.34	0.0428	1	2	2	2	1.084	2	17.6	1.134	2	13.8	1.03	2	3.4	1.07	2	0.4	1.011	2	2.2	1.041	2	5.4	1	2	4.7	397	41.9	8.09
Q92890	Ubiquitin fusion degradation protein 1 homolog OS=Homo sapiens GN=UFD1L PE=1 SV=3 - [UFD1_HUMAN]	0	0.0261	1	1	1	1	1.084	1		1.025	1		0.99	1		1.046	1		1.054	1		1.293	1		0.993	1		307	34.5	6.7
Q9Y230	RuvB-like 2 OS=Homo sapiens GN=RUVBL2 PE=1 SV=3 - [RUVB2_HUMAN]	3.41	0.0238	1	1	1	1	1.083	1		1.106	1		1.07	1		1.048	1		0.998	1		1.141	1		0.979	1		463	51.1	5.64
P23141	Liver carboxylesterase 1 OS=Homo sapiens GN=CES1 PE=1 SV=2 - [EST1_HUMAN]	44.07	0.1711	2	8	8	13	1.082	12	13.3	1.19	12	10.7	1.493	12	25.1	1.578	12	26.5	1.19	12	12.9	1.6	12	37.2	1.706	12	34.5	567	62.5	6.6
Q3MHD2	Protein LSM12 homolog OS=Homo sapiens GN=LSM12 PE=1 SV=2 - [LSM12_HUMAN]	2.1	0.0462	1	1	1	1	1.082	1		1.065	1		1.141	1		1.155	1		1.017	1		1.207	1		1.087	1		195	21.7	7.74
Q9Y3Z3	Deoxynucleoside triphosphate triphosphohydrolase SAMHD1 OS=Homo sapiens GN=SAMHD1 PE=1 SV=2 - [SAMH1_HUMAN]	0	0.0144	1	1	1	1	1.082	1		1.247	1		1.314	1		1.102	1		1.294	1		1.401	1		1.18	1		626	72.2	7.14
P62993	Growth factor receptor-bound protein 2 OS=Homo sapiens GN=GRB2 PE=1 SV=1 - [GRB2_HUMAN]	4.55	0.0829	1	2	2	2	1.081	2	5.2	1.062	2	7.2	1.47	2	26.7	1.29	2	17.7	1.078	2	10.6	1.562	2	28.2	1.361	2	19.4	217	25.2	6.32
P55157	Microsomal triglyceride transfer protein large subunit OS=Homo sapiens GN=MTTP PE=1 SV=1 - [MTP_HUMAN]	6.13	0.0291	1	2	2	2	1.081	2	7.3	1.316	2	24.8	0.83	2	16.2	0.771	2	16	1.299	2	0.4	0.943	2	7.9	0.757	2	14.7	894	99.3	8.41
Q15008	26S proteasome non-ATPase regulatory subunit 6 OS=Homo sapiens GN=PSMD6 PE=1 SV=1 - [PSMD6_HUMAN]	5.24	0.0437	1	2	2	2	1.081	2	5	1.061	2	15.8	0.8	2	7.5	0.805	2	9.9	1.079	2	13.3	0.811	2	5.6	0.87	2	1.2	389	45.5	5.62
Q9NSE4	Isoleucine--tRNA ligase, mitochondrial OS=Homo sapiens GN=IARS2 PE=1 SV=2 - [SYIM_HUMAN]	4.64	0.0405	1	3	3	3	1.081	3	12.6	1.05	3	4.8	0.993	3	14.4	0.953	3	5.6	1.029	3	12	0.94	3	11.5	0.914	3	3.9	1012	113.7	7.2
Q9H3N1	Thioredoxin-related transmembrane protein 1 OS=Homo sapiens GN=TMX1 PE=1 SV=1 - [TMX1_HUMAN]	2.98	0.0429	1	1	1	1	1.081	1		1.095	1		1.175	1		1.175	1		1.207	1		1.168	1		1.103	1		280	31.8	4.98
P56378	6.8 kDa mitochondrial proteolipid OS=Homo sapiens GN=MP68 PE=1 SV=1 - [68MP_HUMAN]	3.11	0.1552	1	1	1	1	1.08	1		1.487	1		0.886	1		0.923	1		1.154	1		0.886	1		0.934	1		58	6.7	10.08
O43143	Putative pre-mRNA-splicing factor ATP-dependent RNA helicase DHX15 OS=Homo sapiens GN=DHX15 PE=1 SV=2 - [DHX15_HUMAN]	7.72	0.0289	1	2	2	2	1.08	2	2.3	0.876	2	13.6	0.851	2	13.6	0.725	2	21.5	0.819	2	17.6	0.862	2	13.7	0.835	2	3.9	795	90.9	7.46
P31942	Heterogeneous nuclear ribonucleoprotein H3 OS=Homo sapiens GN=HNRNPH3 PE=1 SV=2 - [HNRH3_HUMAN]	12.69	0.1243	1	3	3	3	1.08	3	6.9	1.528	3	44	1.22	3	41.5	1.077	3	39.7	0.999	3	29.5	1.258	3	29	0.995	3	29.3	346	36.9	6.87
P06753	Tropomyosin alpha-3 chain OS=Homo sapiens GN=TPM3 PE=1 SV=2 - [TPM3_HUMAN]	45.88	0.2246	1	2	7	17	1.08	7	10.3	0.902	7	24.2	1.176	7	16.1	1.073	7	12.4	0.811	7	28.6	1.213	7	8.3	1.072	7	9.6	285	32.9	4.72
Q9ULZ3	Apoptosis-associated speck-like protein containing a CARD OS=Homo sapiens GN=PYCARD PE=1 SV=2 - [ASC_HUMAN]	2.48	0.0564	1	1	1	1	1.079	1		1.035	1		1.92	1		1.843	1		0.899	1		2.09	1		1.699	1		195	21.6	6.34
P33240	Cleavage stimulation factor subunit 2 OS=Homo sapiens GN=CSTF2 PE=1 SV=1 - [CSTF2_HUMAN]	2.35	0.026	2	1	1	1	1.079	1		1.003	1		1.018	1		0.924	1		1.088	1		0.941	1		1.046	1		577	60.9	6.83
P49915	GMP synthase [glutamine-hydrolyzing] OS=Homo sapiens GN=GMPS PE=1 SV=1 - [GUAA_HUMAN]	10.23	0.0606	1	3	3	3	1.078	3	9.8	1.086	3	0.3	1.428	3	14.9	1.341	3	25.6	1.001	3	10.3	1.396	3	32.6	1.332	3	40.6	693	76.7	6.87
P61081	NEDD8-conjugating enzyme Ubc12 OS=Homo sapiens GN=UBE2M PE=1 SV=1 - [UBC12_HUMAN]	2	0.0546	1	1	1	1	1.078	1		1.077	1		1.051	1		1.124	1		1.082	1		1.262	1		1.092	1		183	20.9	7.69
Q9UBE0	SUMO-activating enzyme subunit 1 OS=Homo sapiens GN=SAE1 PE=1 SV=1 - [SAE1_HUMAN]	2.68	0.0289	1	1	1	1	1.077	1		0.944	1		1.04	1		0.916	1		1.024	1		0.893	1		1.035	1		346	38.4	5.3
P34932	Heat shock 70 kDa protein 4 OS=Homo sapiens GN=HSPA4 PE=1 SV=4 - [HSP74_HUMAN]	29.76	0.106	1	7	7	9	1.076	8	19.4	1.061	9	18.4	1.025	9	16.8	1.019	9	7.6	0.945	8	11.5	1.106	8	14.3	1.016	8	10.1	840	94.3	5.19
P56556	NADH dehydrogenase [ubiquinone] 1 alpha subcomplex subunit 6 OS=Homo sapiens GN=NDUFA6 PE=1 SV=3 - [NDUA6_HUMAN]	2.45	0.0519	1	1	1	1	1.074	1		1.051	1		1.184	1		0.903	1		1.125	1		1.225	1		0.84	1		154	17.9	10.14
P49458	Signal recognition particle 9 kDa protein OS=Homo sapiens GN=SRP9 PE=1 SV=2 - [SRP09_HUMAN]	5.21	0.1744	1	2	2	2	1.074	2	13.1	0.901	2	23.8	0.797	2	35.4	0.798	2	22.3	0.945	2	14.1	0.812	2	35.6	0.854	2	44.8	86	10.1	7.97
P30038	Delta-1-pyrroline-5-carboxylate dehydrogenase, mitochondrial OS=Homo sapiens GN=ALDH4A1 PE=1 SV=3 - [AL4A1_HUMAN]	2.92	0.016	1	1	1	1	1.072	1		0.871	1		0.641	1		0.742	1		1.116	1		0.877	1		0.906	1		563	61.7	8.07
O60841	Eukaryotic translation initiation factor 5B OS=Homo sapiens GN=EIF5B PE=1 SV=4 - [IF2P_HUMAN]	3.29	0.0098	1	1	1	1	1.072	1		1.024	1		1.13	1		1.037	1		0.937	1		1.333	1		1.112	1		1220	138.7	5.49
Q04828	Aldo-keto reductase family 1 member C1 OS=Homo sapiens GN=AKR1C1 PE=1 SV=1 - [AK1C1_HUMAN]	86.93	0.3591	5	10	10	23	1.071	21	18	1.715	21	60.7	2.672	21	75.8	2.426	21	80.6	1.755	21	72.5	2.208	21	69.1	2.339	21	95.2	323	36.8	7.88
Q00796	Sorbitol dehydrogenase OS=Homo sapiens GN=SORD PE=1 SV=4 - [DHSO_HUMAN]	11.65	0.1653	1	5	5	5	1.071	5	2.5	1.049	5	7.2	0.921	5	19.1	0.904	5	2.7	1.127	5	17	0.938	5	10.7	0.885	5	1.5	357	38.3	7.97
P46060	Ran GTPase-activating protein 1 OS=Homo sapiens GN=RANGAP1 PE=1 SV=1 - [RAGP1_HUMAN]	13.31	0.0801	1	4	4	4	1.071	4	8.4	1.017	4	2.3	1.015	4	4.4	1.005	4	1.4	1.001	4	2.7	1.113	4	19.1	1.015	4	6	587	63.5	4.68
P24752	Acetyl-CoA acetyltransferase, mitochondrial OS=Homo sapiens GN=ACAT1 PE=1 SV=1 - [THIL_HUMAN]	19.44	0.1499	1	5	5	7	1.071	6	3.5	1.073	6	10.1	0.99	6	7.3	0.979	6	6.1	1.09	6	13.3	0.999	6	10	0.975	6	7.4	427	45.2	8.85
O43390	Heterogeneous nuclear ribonucleoprotein R OS=Homo sapiens GN=HNRNPR PE=1 SV=1 - [HNRPR_HUMAN]	30.39	0.1548	1	6	9	12	1.07	6	14.4	1.212	6	13.4	1.102	6	12.8	1.026	6	7.3	1.202	6	12.4	1.104	6	4.4	1.153	6	13.8	633	70.9	8.13
Q12906	Interleukin enhancer-binding factor 3 OS=Homo sapiens GN=ILF3 PE=1 SV=3 - [ILF3_HUMAN]	23.49	0.0749	1	6	6	9	1.07	7	10.7	0.961	7	17.3	0.939	8	16.6	0.946	8	16.1	1.058	8	4.6	0.99	8	12.9	0.993	8	24.6	894	95.3	8.76
Q13126	S-methyl-5'-thioadenosine phosphorylase OS=Homo sapiens GN=MTAP PE=1 SV=2 - [MTAP_HUMAN]	2.24	0.0353	1	1	1	1	1.07	1		1.046	1		1.142	1		1.152	1		1.016	1		1.226	1		1.134	1		283	31.2	7.18
Q9NYU2	UDP-glucose:glycoprotein glucosyltransferase 1 OS=Homo sapiens GN=UGGT1 PE=1 SV=3 - [UGGG1_HUMAN]	9.72	0.0257	1	4	4	4	1.07	4	5.5	1.224	4	13.6	0.975	4	2.4	0.945	4	12.6	1.239	4	9.2	1	4	5	0.955	4	10.1	1555	177.1	5.63
Q13268	Dehydrogenase/reductase SDR family member 2, mitochondrial OS=Homo sapiens GN=DHRS2 PE=1 SV=4 - [DHRS2_HUMAN]	35.53	0.2536	1	7	7	13	1.07	13	10.9	2.687	13	30.6	1.032	13	18.2	1.094	13	21.8	3.241	13	26.7	1.2	13	20.6	1.084	13	19.6	280	29.9	9.01
Q02318	Sterol 26-hydroxylase, mitochondrial OS=Homo sapiens GN=CYP27A1 PE=1 SV=1 - [CP27A_HUMAN]	2.4	0.0226	1	1	1	1	1.069	1		0.973	1		0.75	1		0.991	1		0.894	1		0.821	1		0.899	1		531	60.2	8.9
Q9NR45	Sialic acid synthase OS=Homo sapiens GN=NANS PE=1 SV=2 - [SIAS_HUMAN]	4.9	0.078	1	3	3	3	1.069	3	11.1	1.144	3	25	1.161	3	1.6	1.155	3	6.6	1.099	3	36.6	1.098	3	13.6	1.139	3	3.8	359	40.3	6.74
O43684	Mitotic checkpoint protein BUB3 OS=Homo sapiens GN=BUB3 PE=1 SV=1 - [BUB3_HUMAN]	7.52	0.0915	1	2	2	2	1.068	2	3.3	0.994	2	13.1	1.05	2	3.1	1.027	2	0.6	0.957	2	4	1.027	2	4	1.008	2	1.9	328	37.1	6.84
P0C0S5	Histone H2A.Z OS=Homo sapiens GN=H2AFZ PE=1 SV=2 - [H2AZ_HUMAN]	41.41	0.3125	2	2	4	15	1.068	5	6.1	1.075	5	18.8	0.909	5	12.1	0.912	5	11.4	1.119	5	10.1	0.909	5	16.3	0.887	5	1.8	128	13.5	10.58
Q12905	Interleukin enhancer-binding factor 2 OS=Homo sapiens GN=ILF2 PE=1 SV=2 - [ILF2_HUMAN]	17.97	0.1359	1	4	4	5	1.068	5	15.4	1.143	5	21.2	1.173	5	42.8	1.01	5	23.9	1.089	5	7.4	0.983	5	16.7	1.051	5	25.5	390	43	5.26
P60953	Cell division control protein 42 homolog OS=Homo sapiens GN=CDC42 PE=1 SV=2 - [CDC42_HUMAN]	6.36	0.1152	4	1	2	2	1.067	1		0.969	1		1.124	1		1.225	1		1.111	1		1.132	1		1.12	1		191	21.2	6.55
P62857	40S ribosomal protein S28 OS=Homo sapiens GN=RPS28 PE=1 SV=1 - [RS28_HUMAN]	17.45	0.3043	1	2	2	5	1.067	4	7.9	1.199	4	1.9	1.092	4	17	1.009	4	9.9	1.062	4	13.3	1.134	4	0.6	1.01	4	9.6	69	7.8	10.7
P63010	AP-2 complex subunit beta OS=Homo sapiens GN=AP2B1 PE=1 SV=1 - [AP2B1_HUMAN]	4.08	0.016	2	2	2	2	1.066	2	11	0.963	2	2.1	1.028	2	22.1	1.089	2	16.8	1.008	2	9	1.047	2	15.9	1.061	2	11.6	937	104.5	5.38
Q9UBX3	Mitochondrial dicarboxylate carrier OS=Homo sapiens GN=SLC25A10 PE=1 SV=2 - [DIC_HUMAN]	4.32	0.0767	1	2	2	3	1.066	2	4.7	1.189	2	11.9	1.345	2	7.5	1.192	2	1.7	1.254	2	17.1	1.424	2	19.8	1.246	2	10.5	287	31.3	9.54
Q9HC35	Echinoderm microtubule-associated protein-like 4 OS=Homo sapiens GN=EML4 PE=1 SV=3 - [EMAL4_HUMAN]	25.63	0.0744	1	7	7	8	1.066	8	15.7	1.109	8	14.9	0.913	8	16.4	0.913	8	12.5	1.217	8	10.4	0.948	8	6.5	0.919	8	15.1	981	108.8	6.4
P14868	Aspartate--tRNA ligase, cytoplasmic OS=Homo sapiens GN=DARS PE=1 SV=2 - [SYDC_HUMAN]	20.21	0.1357	1	6	6	6	1.066	6	9.6	1.017	6	10.7	0.911	6	19.5	0.887	6	8.8	0.955	6	8.8	0.988	6	19.6	0.945	6	14.7	501	57.1	6.55
Q9NYF8	Bcl-2-associated transcription factor 1 OS=Homo sapiens GN=BCLAF1 PE=1 SV=2 - [BCLF1_HUMAN]	2.1	0.0087	1	1	1	1	1.065	1		0.893	1		1.245	1		1.084	1		0.864	1		1.258	1		0.997	1		920	106.1	9.98
Q01518	Adenylyl cyclase-associated protein 1 OS=Homo sapiens GN=CAP1 PE=1 SV=5 - [CAP1_HUMAN]	12.79	0.0611	1	2	2	3	1.064	2	13.9	0.783	3	2.6	0.97	3	4.1	0.914	3	5.6	0.87	3	7.1	1.092	3	9.3	1.086	3	14.9	475	51.9	8.06
P04083	Annexin A1 OS=Homo sapiens GN=ANXA1 PE=1 SV=2 - [ANXA1_HUMAN]	30.69	0.2514	1	6	6	8	1.063	8	18.5	1.071	8	21.2	2.261	8	74.4	2.5	8	93.2	0.921	8	12.6	2.197	8	97.9	2.406	8	71.7	346	38.7	7.02
P48047	ATP synthase subunit O, mitochondrial OS=Homo sapiens GN=ATP5O PE=1 SV=1 - [ATPO_HUMAN]	3.94	0.0469	1	1	1	1	1.063	1		1.13	1		1.08	1		1.049	1		1.163	1		1.009	1		0.988	1		213	23.3	9.96
P35579	Myosin-9 OS=Homo sapiens GN=MYH9 PE=1 SV=4 - [MYH9_HUMAN]	50.03	0.0755	1	10	12	14	1.063	11	10.9	1.201	11	24.3	1.499	11	26.1	1.442	11	22.4	1.127	11	17.9	1.575	11	29.9	1.519	11	27.9	1960	226.4	5.6
Q16822	Phosphoenolpyruvate carboxykinase [GTP], mitochondrial OS=Homo sapiens GN=PCK2 PE=1 SV=3 - [PCKGM_HUMAN]	9.23	0.0672	1	4	4	4	1.063	4	10.3	1.399	4	23.4	1.007	4	12.2	0.958	4	26.3	1.237	4	8.6	1.012	4	4	0.849	4	8.2	640	70.7	7.62
O95816	BAG family molecular chaperone regulator 2 OS=Homo sapiens GN=BAG2 PE=1 SV=1 - [BAG2_HUMAN]	2.15	0.0427	1	1	1	1	1.062	1		0.93	1		0.851	1		0.981	1		0.884	1		0.895	1		1.155	1		211	23.8	6.7
P02751	Fibronectin OS=Homo sapiens GN=FN1 PE=1 SV=4 - [FINC_HUMAN]	7.1	0.0105	1	2	2	3	1.062	2	3.8	1.199	2	18.1	1.183	2	5	1.159	2	1.6	1.096	2	4.3	1.121	2	4.8	1.136	2	5	2386	262.5	5.71
P21266	Glutathione S-transferase Mu 3 OS=Homo sapiens GN=GSTM3 PE=1 SV=3 - [GSTM3_HUMAN]	5.99	0.0933	3	2	2	2	1.062	2	9.2	0.973	2	4.6	1.086	2	6.7	1.068	2	2.5	0.954	2	12.1	1.151	2	1	1.103	2	0.1	225	26.5	5.54
Q99436	Proteasome subunit beta type-7 OS=Homo sapiens GN=PSMB7 PE=1 SV=1 - [PSB7_HUMAN]	5.32	0.0758	1	2	2	2	1.062	2	6.7	1.003	2	0.3	0.927	2	17.1	0.869	2	2.9	0.995	2	5.1	0.934	2	0.7	0.872	2	1.9	277	29.9	7.68
Q92688	Acidic leucine-rich nuclear phosphoprotein 32 family member B OS=Homo sapiens GN=ANP32B PE=1 SV=1 - [AN32B_HUMAN]	13.5	0.1355	2	1	3	4	1.061	1		1.019	1		0.99	1		1.052	1		1.134	1		1.227	1		1.674	1		251	28.8	4.06
Q9UII2	ATPase inhibitor, mitochondrial OS=Homo sapiens GN=ATPIF1 PE=1 SV=1 - [ATIF1_HUMAN]	1.69	0.066	1	1	1	1	1.061	1		0.999	1		0.894	1		1.052	1		0.946	1		0.831	1		0.994	1		106	12.2	9.35
P38117	Electron transfer flavoprotein subunit beta OS=Homo sapiens GN=ETFB PE=1 SV=3 - [ETFB_HUMAN]	8.13	0.0706	1	2	2	3	1.061	3	16.1	0.928	3	8.6	1.173	3	1.7	1.211	3	9.9	0.927	3	2.2	1.149	3	12.5	1.298	3	2.8	255	27.8	8.1
Q8TCT9	Minor histocompatibility antigen H13 OS=Homo sapiens GN=HM13 PE=1 SV=1 - [HM13_HUMAN]	2.33	0.0557	1	2	2	2	1.061	2	1.1	1.798	2	60	1.513	2	9.1	1.47	2	13.1	1.824	2	100.7	1.429	2	37.8	1.55	2	34.5	377	41.5	6.43
P56537	Eukaryotic translation initiation factor 6 OS=Homo sapiens GN=EIF6 PE=1 SV=1 - [IF6_HUMAN]	7.73	0.098	1	2	2	3	1.06	3	3.4	1.002	3	15.9	0.96	3	6.3	1.113	3	4.7	0.998	3	8.5	0.97	3	16.4	1.161	3	8.5	245	26.6	4.68
Q99459	Cell division cycle 5-like protein OS=Homo sapiens GN=CDC5L PE=1 SV=2 - [CDC5L_HUMAN]	3.72	0.0237	1	1	1	1	1.059	1		0.97	1		0.796	1		0.81	1		0.912	1		0.846	1		1.663	1		802	92.2	8.18
P39656	Dolichyl-diphosphooligosaccharide--protein glycosyltransferase 48 kDa subunit OS=Homo sapiens GN=DDOST PE=1 SV=4 - [OST48_HUMAN]	3.43	0.0241	1	1	1	1	1.059	1		1.251	1		0.83	1		0.952	1		1.41	1		0.987	1		0.995	1		456	50.8	6.55
P13489	Ribonuclease inhibitor OS=Homo sapiens GN=RNH1 PE=1 SV=2 - [RINI_HUMAN]	6.61	0.0325	1	1	1	3	1.059	2	6.5	0.918	2	10.5	1.128	2	13.6	1.09	2	6	0.98	2	4.1	1.034	2	4.8	1.147	2	3.9	461	49.9	4.82
Q9P258	Protein RCC2 OS=Homo sapiens GN=RCC2 PE=1 SV=2 - [RCC2_HUMAN]	2.98	0.0211	1	1	1	1	1.058	1		1.325	1		1.003	1		0.994	1		1.035	1		1.069	1		1.029	1		522	56	8.78
Q9Y2X3	Nucleolar protein 58 OS=Homo sapiens GN=NOP58 PE=1 SV=1 - [NOP58_HUMAN]	0	0.0113	1	1	1	1	1.057	1		1.026	1		0.738	1		0.796	1		0.924	1		0.75	1		0.734	1		529	59.5	8.92
P52815	39S ribosomal protein L12, mitochondrial OS=Homo sapiens GN=MRPL12 PE=1 SV=2 - [RM12_HUMAN]	8.15	0.1263	1	2	2	3	1.057	2	9.2	1.148	2	5.4	1.125	2	2.6	1.119	2	8.4	1.091	2	3.4	1.24	2	3.3	1.136	2	1.2	198	21.3	8.87
Q9H4M9	EH domain-containing protein 1 OS=Homo sapiens GN=EHD1 PE=1 SV=2 - [EHD1_HUMAN]	3.46	0.0169	3	1	1	1	1.056	1		0.783	1		1.141	1		1.157	1		0.849	1		1.225	1		1.134	1		534	60.6	6.83
P42704	Leucine-rich PPR motif-containing protein, mitochondrial OS=Homo sapiens GN=LRPPRC PE=1 SV=3 - [LPPRC_HUMAN]	68.98	0.1743	1	22	22	25	1.056	23	2.6	1.149	23	16.6	0.972	23	14.5	0.944	23	14.5	1.188	23	13.7	0.96	23	11.8	0.939	23	11.6	1394	157.8	6.13
Q9NR30	Nucleolar RNA helicase 2 OS=Homo sapiens GN=DDX21 PE=1 SV=5 - [DDX21_HUMAN]	6.85	0.0281	1	2	2	3	1.055	2	8	1.172	2	25.3	1.123	2	11.7	1.045	2	3.7	1.118	2	19.2	0.973	2	9.5	1.007	2	3.9	783	87.3	9.28
O60493	Sorting nexin-3 OS=Homo sapiens GN=SNX3 PE=1 SV=3 - [SNX3_HUMAN]	1.81	0.0494	1	1	1	2	1.055	1		0.97	1		1.169	1		1.218	1		1.003	1		1.362	1		1.351	1		162	18.8	8.66
Q9BXP5	Serrate RNA effector molecule homolog OS=Homo sapiens GN=SRRT PE=1 SV=1 - [SRRT_HUMAN]	4.53	0.0126	1	1	1	1	1.055	1		1.087	1		1.021	1		1.106	1		1.087	1		1.032	1		1.087	1		876	100.6	5.96
P11388	DNA topoisomerase 2-alpha OS=Homo sapiens GN=TOP2A PE=1 SV=3 - [TOP2A_HUMAN]	5.32	0.0137	2	2	2	2	1.055	2	0.3	0.828	2	33.5	0.722	2	38.7	0.723	2	39.9	0.781	2	40.4	0.81	2	24.2	0.761	2	41.5	1531	174.3	8.72
P27816	Microtubule-associated protein 4 OS=Homo sapiens GN=MAP4 PE=1 SV=3 - [MAP4_HUMAN]	2.13	0.0061	1	1	1	1	1.054	1		0.746	1		0.816	1		0.955	1		0.899	1		0.855	1		0.907	1		1152	120.9	5.43
P22695	Cytochrome b-c1 complex subunit 2, mitochondrial OS=Homo sapiens GN=UQCRC2 PE=1 SV=3 - [QCR2_HUMAN]	7.83	0.0662	1	2	2	3	1.054	2	10.7	1.142	2	16.2	1.161	2	15.6	1.253	2	10.1	1.286	2	20.5	1.392	2	20.1	1.309	2	21.5	453	48.4	8.63
Q16531	DNA damage-binding protein 1 OS=Homo sapiens GN=DDB1 PE=1 SV=1 - [DDB1_HUMAN]	7.62	0.0281	1	3	3	3	1.053	3	2	1.13	3	4.2	0.949	3	40.7	0.918	3	1.1	1.202	3	5.8	0.992	3	32	0.985	3	8.3	1140	126.9	5.26
Q16576	Histone-binding protein RBBP7 OS=Homo sapiens GN=RBBP7 PE=1 SV=1 - [RBBP7_HUMAN]	4.76	0.04	2	2	2	2	1.053	2	8.1	1.105	2	5.2	1.092	2	17	1.026	2	4.1	1.118	2	4.2	1.01	2	18.5	1.052	2	13.2	425	47.8	5.05
Q15393	Splicing factor 3B subunit 3 OS=Homo sapiens GN=SF3B3 PE=1 SV=4 - [SF3B3_HUMAN]	15.24	0.0583	1	7	7	8	1.053	7	6.1	1.063	7	6.2	1.03	7	5	1.068	7	5	0.973	7	15.9	1.147	7	18.5	1.039	7	14.1	1217	135.5	5.26
Q96B49	Mitochondrial import receptor subunit TOM6 homolog OS=Homo sapiens GN=TOMM6 PE=1 SV=1 - [TOM6_HUMAN]	3.45	0.1892	1	1	1	1	1.052	1		0.961	1		0.798	1		0.92	1		0.991	1		1.255	1		0.864	1		74	8	4.89
Q15819	Ubiquitin-conjugating enzyme E2 variant 2 OS=Homo sapiens GN=UBE2V2 PE=1 SV=4 - [UB2V2_HUMAN]	10.84	0.1862	2	3	3	4	1.052	4	10.2	1.019	4	10	0.98	4	11.1	0.978	4	13.1	0.948	4	8.5	1.039	4	14.9	0.992	4	9.3	145	16.4	8.09
P61923	Coatomer subunit zeta-1 OS=Homo sapiens GN=COPZ1 PE=1 SV=1 - [COPZ1_HUMAN]	2.91	0.0621	1	1	1	1	1.051	1		0.942	1		1.931	1		1.259	1		0.961	1		2.037	1		1.254	1		177	20.2	4.81
P29966	Myristoylated alanine-rich C-kinase substrate OS=Homo sapiens GN=MARCKS PE=1 SV=4 - [MARCS_HUMAN]	8.75	0.1114	1	2	2	2	1.051	2	1	0.845	2	29.3	0.874	2	17.2	0.901	2	8.3	0.951	2	33.8	0.832	2	8.2	0.861	2	5.9	332	31.5	4.45
P54886	Delta-1-pyrroline-5-carboxylate synthase OS=Homo sapiens GN=ALDH18A1 PE=1 SV=2 - [P5CS_HUMAN]	11.31	0.0503	1	4	4	5	1.051	5	8.2	1.313	5	8.5	0.851	5	24.1	0.865	5	34.9	1.397	5	22.3	0.821	5	17.3	0.829	5	5.3	795	87.2	7.12
Q9Y666	Solute carrier family 12 member 7 OS=Homo sapiens GN=SLC12A7 PE=1 SV=3 - [S12A7_HUMAN]	2.76	0.0102	1	1	1	1	1.051	1		1.05	1		0.806	1		0.842	1		1.005	1		0.897	1		1.097	1		1083	119	6.71
Q9UKV3	Apoptotic chromatin condensation inducer in the nucleus OS=Homo sapiens GN=ACIN1 PE=1 SV=2 - [ACINU_HUMAN]	2.28	0.0052	1	1	1	1	1.05	1		1.267	1		0.78	1		0.808	1		1.062	1		0.922	1		0.808	1		1341	151.8	6.43
P08243	Asparagine synthetase [glutamine-hydrolyzing] OS=Homo sapiens GN=ASNS PE=1 SV=4 - [ASNS_HUMAN]	6.05	0.041	1	2	2	3	1.05	3	0.1	0.832	3	7.7	0.716	3	30.3	0.757	3	31.2	0.807	3	1.6	0.778	3	15.9	0.793	3	34.8	561	64.3	6.86
P31040	Succinate dehydrogenase [ubiquinone] flavoprotein subunit, mitochondrial OS=Homo sapiens GN=SDHA PE=1 SV=2 - [SDHA_HUMAN]	2.28	0.0166	1	1	1	1	1.05	1		1.549	1		0.999	1		0.999	1		1.057	1		1.026	1		0.905	1		664	72.6	7.39
P16435	NADPH--cytochrome P450 reductase OS=Homo sapiens GN=POR PE=1 SV=2 - [NCPR_HUMAN]	12.02	0.0679	1	4	4	4	1.049	4	8.9	1.293	4	19.6	1.051	4	3.3	1.149	4	7.3	1.273	4	24.5	1.087	4	8.8	1.082	4	8.4	677	76.6	5.58
Q969E2	Secretory carrier-associated membrane protein 4 OS=Homo sapiens GN=SCAMP4 PE=2 SV=1 - [SCAM4_HUMAN]	2.66	0.048	1	1	1	1	1.049	1		0.812	1		0.802	1		0.725	1		0.735	1		0.615	1		0.691	1		229	25.7	8.82
Q99615	DnaJ homolog subfamily C member 7 OS=Homo sapiens GN=DNAJC7 PE=1 SV=2 - [DNJC7_HUMAN]	4.4	0.0466	1	2	2	2	1.048	2	0.1	1.19	2	8.9	1.221	2	8.8	1.355	2	5.2	1.17	2	7.1	1.205	2	11.7	1.344	2	14.1	494	56.4	6.96
Q6UWU2	Beta-galactosidase-1-like protein OS=Homo sapiens GN=GLB1L PE=2 SV=1 - [GLB1L_HUMAN]	1.99	0.0183	2	1	1	1	1.048	1		1.089	1		0.86	1		0.938	1		0.985	1		1.354	1		1.123	1		654	74.1	8.92
Q7L1Q6	Basic leucine zipper and W2 domain-containing protein 1 OS=Homo sapiens GN=BZW1 PE=1 SV=1 - [BZW1_HUMAN]	8.21	0.0621	1	3	3	4	1.047	3	11.4	1.244	3	7.8	1.01	3	13.3	1.093	3	2.5	1.201	3	2.7	1.126	3	20	1.114	3	2.5	419	48	5.92
Q06323	Proteasome activator complex subunit 1 OS=Homo sapiens GN=PSME1 PE=1 SV=1 - [PSME1_HUMAN]	21.63	0.2048	1	5	5	7	1.047	7	1.5	1.5	7	22.9	1.032	7	10.6	0.869	7	30.9	1.472	7	15.2	1.007	7	21.6	1.018	7	25.2	249	28.7	6.02
Q1KMD3	Heterogeneous nuclear ribonucleoprotein U-like protein 2 OS=Homo sapiens GN=HNRNPUL2 PE=1 SV=1 - [HNRL2_HUMAN]	0	0.012	1	1	1	1	1.046	1		0.743	1		0.937	1		0.978	1		0.853	1		0.922	1		0.995	1		747	85.1	4.91
O95373	Importin-7 OS=Homo sapiens GN=IPO7 PE=1 SV=1 - [IPO7_HUMAN]	9.31	0.0356	1	3	3	4	1.046	3	0.2	1.081	3	22.5	1.053	3	20.7	1.085	3	8.9	1.04	3	16.7	1.125	3	0.1	0.998	3	1.5	1038	119.4	4.82
O75608	Acyl-protein thioesterase 1 OS=Homo sapiens GN=LYPLA1 PE=1 SV=1 - [LYPA1_HUMAN]	2.59	0.0565	1	1	1	1	1.046	1		0.903	1		0.85	1		0.956	1		0.946	1		1.05	1		1.061	1		230	24.7	6.77
P55036	26S proteasome non-ATPase regulatory subunit 4 OS=Homo sapiens GN=PSMD4 PE=1 SV=1 - [PSMD4_HUMAN]	2.41	0.0265	1	1	1	1	1.046	1		0.907	1		0.943	1		1.055	1		0.954	1		0.965	1		1.051	1		377	40.7	4.79
P09497	Clathrin light chain B OS=Homo sapiens GN=CLTB PE=1 SV=1 - [CLCB_HUMAN]	2.47	0.0393	1	1	1	1	1.045	1		0.932	1		0.937	1		0.924	1		0.89	1		0.958	1		0.811	1		229	25.2	4.64
Q7Z4W1	L-xylulose reductase OS=Homo sapiens GN=DCXR PE=1 SV=2 - [DCXR_HUMAN]	7.8	0.082	1	2	2	3	1.045	3	3.5	1.45	3	21.9	1.189	3	4.5	0.983	3	1.5	1.388	3	8.2	1.127	3	28.6	1.018	3	2	244	25.9	8.1
Q9UBS4	DnaJ homolog subfamily B member 11 OS=Homo sapiens GN=DNAJB11 PE=1 SV=1 - [DJB11_HUMAN]	2.36	0.0223	1	1	1	1	1.045	1		0.884	1		0.926	1		0.85	1		0.85	1		0.881	1		0.812	1		358	40.5	6.18
Q13200	26S proteasome non-ATPase regulatory subunit 2 OS=Homo sapiens GN=PSMD2 PE=1 SV=3 - [PSMD2_HUMAN]	3.16	0.0165	1	1	1	1	1.045	1		1.084	1		0.981	1		1.068	1		1.122	1		1.081	1		0.968	1		908	100.1	5.2
O15145	Actin-related protein 2/3 complex subunit 3 OS=Homo sapiens GN=ARPC3 PE=1 SV=3 - [ARPC3_HUMAN]	5.35	0.1011	1	2	2	2	1.044	2	7.8	0.942	2	5.8	1.148	2	25.2	1.231	2	6.6	0.969	2	11.3	1.2	2	5	1.208	2	9.9	178	20.5	8.59
P51654	Glypican-3 OS=Homo sapiens GN=GPC3 PE=1 SV=1 - [GPC3_HUMAN]	2.81	0.0155	1	1	1	1	1.043	1		2.293	1		0.922	1		0.876	1		2.421	1		0.948	1		0.817	1		580	65.5	6.37
P05198	Eukaryotic translation initiation factor 2 subunit 1 OS=Homo sapiens GN=EIF2S1 PE=1 SV=3 - [IF2A_HUMAN]	2.29	0.0381	1	1	1	1	1.043	1		0.937	1		1.305	1		1.147	1		1.039	1		1.328	1		1.347	1		315	36.1	5.08
Q15738	Sterol-4-alpha-carboxylate 3-dehydrogenase, decarboxylating OS=Homo sapiens GN=NSDHL PE=1 SV=2 - [NSDHL_HUMAN]	2.48	0.0268	1	1	1	1	1.043	1		0.989	1		1.131	1		1.196	1		1.081	1		1.108	1		1.195	1		373	41.9	8.06
Q13247	Serine/arginine-rich splicing factor 6 OS=Homo sapiens GN=SRSF6 PE=1 SV=2 - [SRSF6_HUMAN]	11.5	0.1483	1	2	6	6	1.043	2	1.4	1.055	2	3.3	1.049	2	8.5	1.089	2	10.9	1.072	2	8.3	0.994	2	7	0.944	2	0.5	344	39.6	11.43
P05023	Sodium/potassium-transporting ATPase subunit alpha-1 OS=Homo sapiens GN=ATP1A1 PE=1 SV=1 - [AT1A1_HUMAN]	31.44	0.0919	6	8	8	9	1.042	9	7.9	1.196	9	15.6	1.156	9	32	1.171	9	28.1	1.214	9	18	1.264	9	26.9	1.095	9	17.1	1023	112.8	5.49
P11172	Uridine 5'-monophosphate synthase OS=Homo sapiens GN=UMPS PE=1 SV=1 - [UMPS_HUMAN]	2.26	0.0208	1	1	1	1	1.042	1		0.943	1		0.842	1		0.909	1		0.927	1		0.932	1		1.034	1		480	52.2	7.24
P18206	Vinculin OS=Homo sapiens GN=VCL PE=1 SV=4 - [VINC_HUMAN]	34.04	0.1076	1	11	11	13	1.042	13	9.8	0.937	13	10.5	1.078	13	13.8	1.083	13	14.7	0.994	13	11.2	1.127	13	10.4	1.158	13	19.7	1134	123.7	5.66
O00571	ATP-dependent RNA helicase DDX3X OS=Homo sapiens GN=DDX3X PE=1 SV=3 - [DDX3X_HUMAN]	42.47	0.1601	3	9	10	14	1.041	11	14.8	1.065	11	20.3	1.204	11	13.5	1.123	11	12.3	1.147	11	12.9	1.142	11	19.1	1.227	11	17.8	662	73.2	7.18
P46940	Ras GTPase-activating-like protein IQGAP1 OS=Homo sapiens GN=IQGAP1 PE=1 SV=1 - [IQGA1_HUMAN]	9.95	0.0193	1	2	2	2	1.041	2	11.7	0.949	2	29.9	1.06	2	29	1.052	2	17	1.012	2	34.4	1.28	2	52.7	1.147	2	33.9	1657	189.1	6.48
P61981	14-3-3 protein gamma OS=Homo sapiens GN=YWHAG PE=1 SV=2 - [1433G_HUMAN]	52.72	0.3482	1	5	9	22	1.04	5	8.6	0.84	5	23.6	0.921	5	7.6	0.997	5	9.6	0.876	5	9.4	0.895	5	6.9	1.029	5	15.1	247	28.3	4.89
P26599	Polypyrimidine tract-binding protein 1 OS=Homo sapiens GN=PTBP1 PE=1 SV=1 - [PTBP1_HUMAN]	35.69	0.1525	2	4	6	8	1.04	5	5.3	0.881	5	6	0.772	5	16.3	0.816	5	14.8	1.008	5	2.7	0.891	5	19.2	0.862	5	8.3	531	57.2	9.17
P05091	Aldehyde dehydrogenase, mitochondrial OS=Homo sapiens GN=ALDH2 PE=1 SV=2 - [ALDH2_HUMAN]	52.27	0.2437	3	9	11	16	1.039	11	8.5	1.153	11	12.1	1.458	11	18.1	1.11	11	18.2	1.083	11	19.9	1.371	11	18.9	1.163	11	5	517	56.3	7.05
P39687	Acidic leucine-rich nuclear phosphoprotein 32 family member A OS=Homo sapiens GN=ANP32A PE=1 SV=1 - [AN32A_HUMAN]	13.55	0.1365	3	1	3	4	1.039	1		1.02	1		1.004	1		1.018	1		1.081	1		0.899	1		1.057	1		249	28.6	4.09
P31930	Cytochrome b-c1 complex subunit 1, mitochondrial OS=Homo sapiens GN=UQCRC1 PE=1 SV=3 - [QCR1_HUMAN]	3.64	0.0396	1	1	1	1	1.039	1		1.216	1		1.789	1		1.291	1		1.227	1		1.64	1		1.378	1		480	52.6	6.37
P17174	Aspartate aminotransferase, cytoplasmic OS=Homo sapiens GN=GOT1 PE=1 SV=3 - [AATC_HUMAN]	11.29	0.0726	1	2	3	4	1.038	2	7.2	0.799	2	21.5	0.936	2	10.3	1.131	2	14	0.855	2	18.8	0.956	2	14.8	1.025	2	1.4	413	46.2	7.01
P27824	Calnexin OS=Homo sapiens GN=CANX PE=1 SV=2 - [CALX_HUMAN]	25.3	0.1115	1	7	7	9	1.038	9	6.4	1.16	9	12.9	1.238	9	17.6	1.054	9	24.7	1.187	9	5.2	1.262	9	12	0.989	9	17.4	592	67.5	4.6
P34897	Serine hydroxymethyltransferase, mitochondrial OS=Homo sapiens GN=SHMT2 PE=1 SV=3 - [GLYM_HUMAN]	20.66	0.1052	2	5	5	6	1.038	6	8.1	1.031	6	10.3	0.942	6	10.6	0.91	6	19.3	1.048	6	17.1	0.968	6	16.9	0.924	6	17.2	504	56	8.53
Q15843	NEDD8 OS=Homo sapiens GN=NEDD8 PE=1 SV=1 - [NEDD8_HUMAN]	2.22	0.1111	1	1	1	1	1.038	1		1.121	1		0.73	1		0.791	1		0.99	1		0.837	1		0.913	1		81	9.1	8.43
Q5JTH9	RRP12-like protein OS=Homo sapiens GN=RRP12 PE=1 SV=2 - [RRP12_HUMAN]	0	0.0108	1	1	1	1	1.037	1		1.083	1		1.328	1		1.263	1		1.13	1		1.365	1		1.214	1		1297	143.6	8.75
P30838	Aldehyde dehydrogenase, dimeric NADP-preferring OS=Homo sapiens GN=ALDH3A1 PE=1 SV=3 - [AL3A1_HUMAN]	20.01	0.1126	1	5	5	7	1.036	7	4.1	1.028	7	8.9	1.834	7	18.3	1.396	7	6.7	1.085	7	13.7	1.697	7	25.2	1.367	7	9.9	453	50.4	6.54
P04844	Dolichyl-diphosphooligosaccharide--protein glycosyltransferase subunit 2 OS=Homo sapiens GN=RPN2 PE=1 SV=3 - [RPN2_HUMAN]	6.62	0.0365	1	2	2	3	1.036	2	6.1	1.101	2	11.1	1.085	2	4.9	0.972	2	3	1.103	2	1	1.032	2	5.7	1.006	2	8.1	631	69.2	5.69
Q9UNL2	Translocon-associated protein subunit gamma OS=Homo sapiens GN=SSR3 PE=1 SV=1 - [SSRG_HUMAN]	4.07	0.0757	1	1	1	1	1.036	1		1.026	1		1.019	1		1.057	1		1.159	1		1.009	1		1.238	1		185	21.1	9.61
Q86XP3	ATP-dependent RNA helicase DDX42 OS=Homo sapiens GN=DDX42 PE=1 SV=1 - [DDX42_HUMAN]	2.12	0.0117	1	1	1	1	1.035	1		0.979	1		0.974	1		0.938	1		1.049	1		0.972	1		1.14	1		938	102.9	7.02
Q08211	ATP-dependent RNA helicase A OS=Homo sapiens GN=DHX9 PE=1 SV=4 - [DHX9_HUMAN]	14.67	0.0425	1	5	5	5	1.035	5	14.8	0.856	5	11.3	0.898	5	20.8	0.912	5	6.9	0.876	5	5.6	0.859	5	20	0.878	5	11.8	1270	140.9	6.84
P41091	Eukaryotic translation initiation factor 2 subunit 3 OS=Homo sapiens GN=EIF2S3 PE=1 SV=3 - [IF2G_HUMAN]	6.8	0.0508	2	2	2	2	1.035	2	12.6	1.068	2	16.6	0.925	2	8.9	0.975	2	16.9	1.083	2	2.4	0.99	2	28.4	0.914	2	17.2	472	51.1	8.4
P08581	Hepatocyte growth factor receptor OS=Homo sapiens GN=MET PE=1 SV=4 - [MET_HUMAN]	18.25	0.0439	1	6	6	7	1.035	7	5.3	0.99	7	9.4	1.448	7	29	1.425	7	24.2	0.956	7	3.9	1.405	7	28.3	1.287	7	11.3	1390	155.4	7.33
P49006	MARCKS-related protein OS=Homo sapiens GN=MARCKSL1 PE=1 SV=2 - [MRP_HUMAN]	3.61	0.0667	1	1	1	1	1.035	1		1.015	1		0.796	1		0.867	1		1.059	1		0.817	1		0.774	1		195	19.5	4.67
Q15149	Plectin OS=Homo sapiens GN=PLEC PE=1 SV=3 - [PLEC_HUMAN]	181	0.1403	3	62	62	77	1.035	70	11.4	0.984	70	15	1.611	71	27.9	1.505	71	27.9	0.965	70	12.8	1.614	71	29.3	1.416	71	28.6	4684	531.5	5.96
Q13151	Heterogeneous nuclear ribonucleoprotein A0 OS=Homo sapiens GN=HNRNPA0 PE=1 SV=1 - [ROA0_HUMAN]	12.02	0.1443	1	3	4	4	1.035	3	12.1	1.227	3	5.9	0.821	3	6.8	0.944	3	0.7	0.999	3	1.6	0.871	3	10.3	0.909	3	0.6	305	30.8	9.29
Q9UQN3	Charged multivesicular body protein 2b OS=Homo sapiens GN=CHMP2B PE=1 SV=1 - [CHM2B_HUMAN]	0	0.0469	1	1	1	1	1.034	1		0.944	1		1.574	1		1.385	1		0.914	1		1.532	1		1.403	1		213	23.9	8.76
P30050	60S ribosomal protein L12 OS=Homo sapiens GN=RPL12 PE=1 SV=1 - [RL12_HUMAN]	14.3	0.2424	1	3	3	4	1.034	4	12.8	1.014	4	11.6	1.179	4	14.1	1.007	4	3	1	4	7.8	0.988	4	5.1	1.1	4	7.2	165	17.8	9.42
Q96DI7	U5 small nuclear ribonucleoprotein 40 kDa protein OS=Homo sapiens GN=SNRNP40 PE=1 SV=1 - [SNR40_HUMAN]	3.45	0.0336	1	1	1	1	1.034	1		1.028	1		1.061	1		0.942	1		0.93	1		0.999	1		0.892	1		357	39.3	8.1
P04080	Cystatin-B OS=Homo sapiens GN=CSTB PE=1 SV=2 - [CYTB_HUMAN]	20.86	0.2449	1	2	2	5	1.033	5	4.1	0.817	5	22.1	1.389	5	14.1	1.182	5	3.7	0.961	5	9.9	1.303	5	18.2	1.102	5	11.1	98	11.1	7.56
P55884	Eukaryotic translation initiation factor 3 subunit B OS=Homo sapiens GN=EIF3B PE=1 SV=3 - [EIF3B_HUMAN]	6.52	0.0283	1	2	2	2	1.033	2	1	0.883	2	6.8	1.078	2	9	1.054	2	11.5	0.938	2	2.1	1.137	2	1.5	1.04	2	4	814	92.4	5
Q04760	Lactoylglutathione lyase OS=Homo sapiens GN=GLO1 PE=1 SV=4 - [LGUL_HUMAN]	4.86	0.087	1	2	2	2	1.033	2	5.7	0.959	2	12.3	0.916	2	7.7	0.91	2	11.6	0.948	2	9.6	0.836	2	13	0.897	2	10.8	184	20.8	5.31
Q14566	DNA replication licensing factor MCM6 OS=Homo sapiens GN=MCM6 PE=1 SV=1 - [MCM6_HUMAN]	4.89	0.0122	1	1	1	2	1.033	2	0.7	0.963	2	10.9	1.301	2	0.2	1.173	2	4.7	0.937	2	6.6	1.022	2	6	1.041	2	9.3	821	92.8	5.41
P46459	Vesicle-fusing ATPase OS=Homo sapiens GN=NSF PE=1 SV=3 - [NSF_HUMAN]	7.46	0.039	1	3	3	4	1.033	3	14.3	1.171	3	1.3	1.113	3	16.9	1.165	3	9.4	1.112	3	7.3	1.262	3	6	1.255	3	4.1	744	82.5	6.95
P25788	Proteasome subunit alpha type-3 OS=Homo sapiens GN=PSMA3 PE=1 SV=2 - [PSA3_HUMAN]	6.14	0.1137	1	3	3	3	1.033	3	9.3	0.941	3	2.2	1.021	3	2.3	1.079	3	5	1.058	3	2.4	1.039	3	4	1.103	3	4.5	255	28.4	5.33
Q00341	Vigilin OS=Homo sapiens GN=HDLBP PE=1 SV=2 - [VIGLN_HUMAN]	5.81	0.0174	1	2	2	2	1.033	2	8.6	1.083	2	3.9	0.979	2	5.8	1.023	2	1	1.077	2	13.7	1.021	2	4.5	1.008	2	1	1268	141.4	6.87
O60488	Long-chain-fatty-acid--CoA ligase 4 OS=Homo sapiens GN=ACSL4 PE=1 SV=2 - [ACSL4_HUMAN]	10.54	0.0492	2	3	3	4	1.032	4	16	0.894	4	1.1	0.862	4	7.4	0.867	4	4.6	0.978	4	10.8	0.856	4	8.6	0.826	4	13.3	711	79.1	8.38
Q9H3K6	BolA-like protein 2 OS=Homo sapiens GN=BOLA2 PE=1 SV=1 - [BOLA2_HUMAN]	2.26	0.1047	1	1	1	1	1.032	1		0.84	1		0.974	1		1.051	1		0.844	1		1.107	1		1.192	1		86	10.1	6.52
P62424	60S ribosomal protein L7a OS=Homo sapiens GN=RPL7A PE=1 SV=2 - [RL7A_HUMAN]	25.82	0.2293	1	6	6	10	1.032	10	10.8	0.933	10	6	0.972	10	12	1.042	10	15.7	0.986	10	10.3	0.981	10	18.2	0.985	10	11.9	266	30	10.61
P62277	40S ribosomal protein S13 OS=Homo sapiens GN=RPS13 PE=1 SV=2 - [RS13_HUMAN]	19.47	0.3245	1	5	5	8	1.032	7	4.5	1.057	7	16.5	1.02	7	18.2	1.06	7	20.4	0.969	7	7.9	0.967	7	17	0.936	7	5.2	151	17.2	10.54
Q9BWD1	Acetyl-CoA acetyltransferase, cytosolic OS=Homo sapiens GN=ACAT2 PE=1 SV=2 - [THIC_HUMAN]	8.16	0.0453	1	2	2	3	1.032	3	0.8	1.18	3	22	0.84	3	11.7	0.792	3	1.6	1.199	3	1.9	0.891	3	3.3	0.787	3	1.7	397	41.3	6.92
Q9NR31	GTP-binding protein SAR1a OS=Homo sapiens GN=SAR1A PE=1 SV=1 - [SAR1A_HUMAN]	4.11	0.0556	2	1	1	1	1.031	1		1.481	1		1.044	1		0.996	1		1.43	1		1.115	1		0.867	1		198	22.4	6.68
Q9HDC9	Adipocyte plasma membrane-associated protein OS=Homo sapiens GN=APMAP PE=1 SV=2 - [APMAP_HUMAN]	4.79	0.0481	1	2	2	2	1.03	2	0.6	1.287	2	13.4	1.3	2	25.9	1.211	2	11	1.292	2	7.1	1.253	2	19.3	1.216	2	13.1	416	46.5	6.16
Q9BZE4	Nucleolar GTP-binding protein 1 OS=Homo sapiens GN=GTPBP4 PE=1 SV=3 - [NOG1_HUMAN]	2.77	0.0126	1	1	1	1	1.03	1		1.084	1		1.27	1		0.973	1		0.912	1		1.014	1		0.967	1		634	73.9	9.5
P37108	Signal recognition particle 14 kDa protein OS=Homo sapiens GN=SRP14 PE=1 SV=2 - [SRP14_HUMAN]	4.98	0.1324	1	2	2	2	1.03	2	2.2	0.924	2	13.8	0.866	2	14.3	0.908	2	7.9	0.921	2	18.6	0.918	2	24.7	0.881	2	10.9	136	14.6	10.04
Q05519	Serine/arginine-rich splicing factor 11 OS=Homo sapiens GN=SRSF11 PE=1 SV=1 - [SRS11_HUMAN]	2.73	0.0165	1	1	1	1	1.03	1		0.921	1		0.71	1		0.729	1		0.93	1		0.748	1		0.719	1		484	53.5	10.52
P20042	Eukaryotic translation initiation factor 2 subunit 2 OS=Homo sapiens GN=EIF2S2 PE=1 SV=2 - [IF2B_HUMAN]	5.82	0.0571	1	2	2	2	1.029	2	5.6	0.972	2	4.1	0.968	2	4.4	0.978	2	9.2	1.005	2	11.2	0.885	2	6	0.956	2	2.5	333	38.4	5.8
P61758	Prefoldin subunit 3 OS=Homo sapiens GN=VBP1 PE=1 SV=3 - [PFD3_HUMAN]	3.54	0.0609	1	1	1	1	1.029	1		0.944	1		1.113	1		1.143	1		0.903	1		0.839	1		1.023	1		197	22.6	7.11
P61353	60S ribosomal protein L27 OS=Homo sapiens GN=RPL27 PE=1 SV=2 - [RL27_HUMAN]	28.2	0.3603	1	4	4	9	1.029	8	8.5	1.007	8	10.3	1.001	8	10.9	0.996	8	11.8	0.936	8	12.4	0.958	8	17.9	1.003	8	8.6	136	15.8	10.56
P08579	U2 small nuclear ribonucleoprotein B'' OS=Homo sapiens GN=SNRPB2 PE=1 SV=1 - [RU2B_HUMAN]	4.99	0.0756	2	2	2	2	1.029	2	9.6	0.941	2	0.4	0.889	2	1.6	0.912	2	4.3	0.937	2	14.3	0.871	2	6.2	0.863	2	3.9	225	25.5	9.72
Q9UGP8	Translocation protein SEC63 homolog OS=Homo sapiens GN=SEC63 PE=1 SV=2 - [SEC63_HUMAN]	0	0.0105	1	1	1	1	1.029	1		0.904	1		0.804	1		0.855	1		0.891	1		0.829	1		0.919	1		760	87.9	5.31
P61160	Actin-related protein 2 OS=Homo sapiens GN=ACTR2 PE=1 SV=1 - [ARP2_HUMAN]	17.14	0.132	1	4	4	4	1.028	4	10.5	0.985	4	9.3	1.058	4	11.7	1.033	4	3.6	0.976	4	5.5	1.072	4	4.1	1.106	4	4.8	394	44.7	6.74
Q01469	Fatty acid-binding protein, epidermal OS=Homo sapiens GN=FABP5 PE=1 SV=3 - [FABP5_HUMAN]	3.23	0.0667	1	1	1	1	1.028	1		1.298	1		1.281	1		1.159	1		1.199	1		1.212	1		1.046	1		135	15.2	7.01
P78527	DNA-dependent protein kinase catalytic subunit OS=Homo sapiens GN=PRKDC PE=1 SV=3 - [PRKDC_HUMAN]	54.59	0.0492	1	20	20	22	1.028	21	9.9	0.931	21	13	0.994	21	16.2	1.003	21	12.5	0.912	21	10	0.98	21	13.1	1.023	21	8.1	4128	468.8	7.12
Q99584	Protein S100-A13 OS=Homo sapiens GN=S100A13 PE=1 SV=1 - [S10AD_HUMAN]	3.25	0.1122	1	1	1	1	1.028	1		1.041	1		0.938	1		1.034	1		1.086	1		0.997	1		1.054	1		98	11.5	6.16
O95433	Activator of 90 kDa heat shock protein ATPase homolog 1 OS=Homo sapiens GN=AHSA1 PE=1 SV=1 - [AHSA1_HUMAN]	3.99	0.0414	1	1	1	1	1.027	1		1.028	1		1.014	1		1	1		1.187	1		1.085	1		0.996	1		338	38.3	5.53
Q99714	3-hydroxyacyl-CoA dehydrogenase type-2 OS=Homo sapiens GN=HSD17B10 PE=1 SV=3 - [HCD2_HUMAN]	13.85	0.1801	1	3	3	3	1.027	2	12.5	1.273	2	25.4	1.115	2	12.2	1.124	2	18.3	1.32	2	35.7	1.121	2	12.3	1.113	2	12.3	261	26.9	7.78
P05114	Non-histone chromosomal protein HMG-14 OS=Homo sapiens GN=HMGN1 PE=1 SV=3 - [HMGN1_HUMAN]	5.84	0.09	1	1	1	2	1.027	2	24.3	0.803	2	15.3	0.799	2	20.6	0.816	2	31.5	0.772	2	10.7	0.768	2	15.5	0.943	2	26.1	100	10.7	9.6
P30085	UMP-CMP kinase OS=Homo sapiens GN=CMPK1 PE=1 SV=3 - [KCY_HUMAN]	5.86	0.0918	1	2	2	2	1.027	2	5.4	0.971	2	4.4	0.899	2	6.1	0.849	2	5.4	0.915	2	6	0.906	2	0.5	0.848	2	2.2	196	22.2	5.57
Q9H1E3	Nuclear ubiquitous casein and cyclin-dependent kinase substrate 1 OS=Homo sapiens GN=NUCKS1 PE=1 SV=1 - [NUCKS_HUMAN]	2.86	0.037	1	1	1	1	1.027	1		0.872	1		0.779	1		0.81	1		0.839	1		0.898	1		0.772	1		243	27.3	5.08
Q99623	Prohibitin-2 OS=Homo sapiens GN=PHB2 PE=1 SV=2 - [PHB2_HUMAN]	42.06	0.4114	1	11	11	15	1.027	14	11.3	0.912	14	18.9	0.811	14	28.8	0.838	14	15.5	0.91	14	21.4	0.864	14	29.1	0.882	14	15.4	299	33.3	9.83
Q16658	Fascin OS=Homo sapiens GN=FSCN1 PE=1 SV=3 - [FSCN1_HUMAN]	15.78	0.1379	1	6	6	6	1.026	6	6.3	1.283	6	8.7	1.154	6	24.7	1.148	6	13.5	1.351	6	8.9	1.224	6	15.4	1.234	6	21.5	493	54.5	7.24
Q9UJ72	Annexin A10 OS=Homo sapiens GN=ANXA10 PE=1 SV=3 - [ANX10_HUMAN]	2.77	0.034	1	1	1	1	1.025	1		1.031	1		2.236	1		3.628	1		1.047	1		2.236	1		3.618	1		324	37.3	5.33
Q02790	Peptidyl-prolyl cis-trans isomerase FKBP4 OS=Homo sapiens GN=FKBP4 PE=1 SV=3 - [FKBP4_HUMAN]	13.96	0.1024	1	4	4	5	1.025	5	8.6	0.996	5	19.5	1.018	5	2	1.123	5	16	0.945	5	6.1	1.044	5	0.8	1.069	5	4.6	459	51.8	5.43
P08107	Heat shock 70 kDa protein 1A/1B OS=Homo sapiens GN=HSPA1A PE=1 SV=5 - [HSP71_HUMAN]	163.92	0.3261	2	15	20	54	1.025	26	15.8	1.246	26	17	1.619	26	19.9	1.523	26	21.3	1.317	26	14.1	1.573	26	18.7	1.455	26	22.6	641	70	5.66
Q9UH65	Switch-associated protein 70 OS=Homo sapiens GN=SWAP70 PE=1 SV=1 - [SWP70_HUMAN]	0	0.0274	1	1	1	2	1.025	1		1.071	1		1.151	1		1.051	1		0.891	1		1.103	1		1.058	1		585	69	5.87
Q969T9	WW domain-binding protein 2 OS=Homo sapiens GN=WBP2 PE=1 SV=1 - [WBP2_HUMAN]	2.09	0.0383	1	1	1	1	1.025	1		0.883	1		1.077	1		1.11	1		0.837	1		1.057	1		1.209	1		261	28.1	5.91
Q13547	Histone deacetylase 1 OS=Homo sapiens GN=HDAC1 PE=1 SV=1 - [HDAC1_HUMAN]	0	0.0249	2	1	1	1	1.024	1		1.009	1		1.035	1		1.025	1		1.154	1		1.254	1		1.126	1		482	55.1	5.48
Q92530	Proteasome inhibitor PI31 subunit OS=Homo sapiens GN=PSMF1 PE=1 SV=2 - [PSMF1_HUMAN]	2.56	0.0443	1	1	1	1	1.024	1		0.997	1		1.004	1		1.057	1		1.035	1		0.952	1		0.914	1		271	29.8	5.74
Q9Y4L1	Hypoxia up-regulated protein 1 OS=Homo sapiens GN=HYOU1 PE=1 SV=1 - [HYOU1_HUMAN]	20.48	0.0781	1	7	7	7	1.023	7	17.1	1.25	7	19.9	0.983	7	15.5	1.011	7	9.5	1.178	7	8.3	0.995	7	0.3	0.987	7	9.9	999	111.3	5.22
P08195	4F2 cell-surface antigen heavy chain OS=Homo sapiens GN=SLC3A2 PE=1 SV=3 - [4F2_HUMAN]	21.05	0.0952	1	5	5	9	1.022	8	11.2	1.114	8	12.2	1.325	8	21.9	1.219	8	13.7	1.236	8	13.5	1.316	8	24	1.225	8	23.5	630	68	5.01
P56385	ATP synthase subunit e, mitochondrial OS=Homo sapiens GN=ATP5I PE=1 SV=2 - [ATP5I_HUMAN]	5.87	0.2464	1	2	2	3	1.022	2	2.5	0.876	2	21.9	0.873	2	0.9	0.838	2	23.3	0.954	2	5.9	0.868	2	11.8	0.803	2	16.7	69	7.9	9.35
Q03252	Lamin-B2 OS=Homo sapiens GN=LMNB2 PE=1 SV=3 - [LMNB2_HUMAN]	40.66	0.1933	1	9	11	15	1.022	10	7.4	0.914	10	14.7	0.855	10	13.5	0.85	10	9.6	0.91	10	11.4	0.808	10	15.1	0.904	10	12.5	600	67.6	5.35
Q9H8H3	Methyltransferase-like protein 7A OS=Homo sapiens GN=METTL7A PE=1 SV=1 - [MET7A_HUMAN]	2.83	0.0492	1	1	1	1	1.022	1		1.21	1		1.034	1		1.008	1		1.145	1		1.176	1		1.053	1		244	28.3	8.38
O75340	Programmed cell death protein 6 OS=Homo sapiens GN=PDCD6 PE=1 SV=1 - [PDCD6_HUMAN]	1.96	0.0524	1	1	1	2	1.022	1		1.083	1		1.529	1		1.247	1		1.048	1		1.435	1		1.134	1		191	21.9	5.4
P20962	Parathymosin OS=Homo sapiens GN=PTMS PE=1 SV=2 - [PTMS_HUMAN]	3.42	0.1078	1	1	1	1	1.022	1		0.935	1		0.933	1		0.856	1		0.94	1		0.79	1		0.852	1		102	11.5	4.16
Q02543	60S ribosomal protein L18a OS=Homo sapiens GN=RPL18A PE=1 SV=2 - [RL18A_HUMAN]	12.36	0.1875	1	4	4	4	1.022	4	3.4	1.052	4	8.7	0.972	4	13.2	1.026	4	7.3	0.992	4	6.6	1.103	4	4.5	1.036	4	14.5	176	20.7	10.71
Q12874	Splicing factor 3A subunit 3 OS=Homo sapiens GN=SF3A3 PE=1 SV=1 - [SF3A3_HUMAN]	2.26	0.018	1	1	1	2	1.022	1		1.215	1		1.216	1		1.376	1		1.038	1		1.32	1		1.558	1		501	58.8	5.38
P25325	3-mercaptopyruvate sulfurtransferase OS=Homo sapiens GN=MPST PE=1 SV=3 - [THTM_HUMAN]	6.96	0.0976	1	2	2	2	1.022	2	7.8	0.939	2	22	0.679	2	29.2	0.69	2	51	1.081	2	5.4	0.977	2	26.4	0.726	2	29	297	33.2	6.6
O15144	Actin-related protein 2/3 complex subunit 2 OS=Homo sapiens GN=ARPC2 PE=1 SV=1 - [ARPC2_HUMAN]	10.84	0.1033	1	3	3	3	1.021	3	4.8	0.9	3	26.7	1.043	3	1.7	1.083	3	11.1	0.945	3	22.9	0.982	3	1.7	1.073	3	17.5	300	34.3	7.36
Q00325	Phosphate carrier protein, mitochondrial OS=Homo sapiens GN=SLC25A3 PE=1 SV=2 - [MPCP_HUMAN]	24.95	0.1519	1	6	6	10	1.021	10	6.4	0.924	10	11.6	1.276	10	7.9	1.106	10	18.9	0.972	10	9.7	1.256	10	21.2	1.084	10	23.8	362	40.1	9.38
P53621	Coatomer subunit alpha OS=Homo sapiens GN=COPA PE=1 SV=2 - [COPA_HUMAN]	11.5	0.0155	1	2	2	6	1.02	5	15	0.873	5	28.1	0.923	5	46.7	0.979	5	6.8	0.88	5	45.5	0.987	5	61.3	0.993	5	9.7	1224	138.3	7.66
P17844	Probable ATP-dependent RNA helicase DDX5 OS=Homo sapiens GN=DDX5 PE=1 SV=1 - [DDX5_HUMAN]	27.21	0.1107	1	4	7	10	1.02	4	1.6	1.118	4	1.8	1.089	4	8.1	1.142	4	5.9	1.131	4	6.6	1.1	4	6.1	1.114	4	10	614	69.1	8.92
Q7L2H7	Eukaryotic translation initiation factor 3 subunit M OS=Homo sapiens GN=EIF3M PE=1 SV=1 - [EIF3M_HUMAN]	4.22	0.0321	1	1	1	1	1.02	1		1.001	1		0.866	1		0.696	1		0.888	1		0.898	1		0.885	1		374	42.5	5.63
Q8IUE6	Histone H2A type 2-B OS=Homo sapiens GN=HIST2H2AB PE=1 SV=3 - [H2A2B_HUMAN]	27.33	0.1769	1	1	3	11	1.02	2	18.8	0.852	2	19.7	0.912	2	11.9	1.006	2	15.2	0.821	2	3.1	0.989	2	20.6	1.063	2	16.9	130	14	10.89
P12268	Inosine-5'-monophosphate dehydrogenase 2 OS=Homo sapiens GN=IMPDH2 PE=1 SV=2 - [IMDH2_HUMAN]	9.2	0.0642	2	3	3	3	1.02	3	8.9	0.915	3	24.7	1.001	3	0.8	1.191	3	4.7	0.972	3	4.5	1.046	3	1.7	1.198	3	6.3	514	55.8	6.9
Q6P2Q9	Pre-mRNA-processing-splicing factor 8 OS=Homo sapiens GN=PRPF8 PE=1 SV=2 - [PRP8_HUMAN]	3.37	0.0043	1	1	1	1	1.02	1		1.05	1		1.16	1		1.34	1		1.016	1		1.301	1		1.073	1		2335	273.4	8.84
Q96I99	Succinyl-CoA ligase [GDP-forming] subunit beta, mitochondrial OS=Homo sapiens GN=SUCLG2 PE=1 SV=2 - [SUCB2_HUMAN]	8.33	0.0625	1	3	3	3	1.02	3	0.5	1.086	3	17.6	1.153	3	7.7	1.113	3	0.2	0.999	3	17.1	1.131	3	6.9	1.143	3	0.4	432	46.5	6.39
P37837	Transaldolase OS=Homo sapiens GN=TALDO1 PE=1 SV=2 - [TALDO_HUMAN]	80.66	0.3323	1	11	11	29	1.02	25	14.8	0.981	25	17.7	1.689	25	26.1	1.372	25	18.7	1.029	25	10.6	1.545	25	17.4	1.462	25	12.6	337	37.5	6.81
P48681	Nestin OS=Homo sapiens GN=NES PE=1 SV=2 - [NEST_HUMAN]	4.19	0.013	1	2	2	2	1.019	2	9.9	0.77	2	21.5	0.857	2	6.4	0.888	2	6.1	0.717	2	38.1	0.868	2	5.3	0.802	2	0.7	1621	177.3	4.36
Q99729	Heterogeneous nuclear ribonucleoprotein A/B OS=Homo sapiens GN=HNRNPAB PE=1 SV=2 - [ROAA_HUMAN]	14.62	0.1024	1	4	4	6	1.019	6	16.8	0.908	6	21.3	1.301	6	16	0.946	6	14.4	1.012	6	26	1.458	6	12.6	0.963	6	23.7	332	36.2	8.21
P09327	Villin-1 OS=Homo sapiens GN=VIL1 PE=1 SV=4 - [VILI_HUMAN]	29.95	0.1209	1	9	9	10	1.019	10	13.7	0.846	10	7.6	0.563	10	31.5	0.528	10	26.4	0.867	10	5.3	0.577	10	26.7	0.542	10	28	827	92.6	6.39
Q9BRF8	Calcineurin-like phosphoesterase domain-containing protein 1 OS=Homo sapiens GN=CPPED1 PE=1 SV=3 - [CPPED_HUMAN]	4.37	0.035	1	1	1	1	1.018	1		1.145	1		1.083	1		0.92	1		1.158	1		1.047	1		0.852	1		314	35.5	6.2
P99999	Cytochrome c OS=Homo sapiens GN=CYCS PE=1 SV=2 - [CYC_HUMAN]	13.09	0.2476	1	3	3	5	1.018	5	8.6	0.983	5	10.3	1.058	5	34.2	0.961	5	22.6	0.919	5	3.7	1.113	5	35	1.061	5	16.2	105	11.7	9.57
P26196	Probable ATP-dependent RNA helicase DDX6 OS=Homo sapiens GN=DDX6 PE=1 SV=2 - [DDX6_HUMAN]	1.85	0.0228	1	1	1	1	1.018	1		1.03	1		0.986	1		0.939	1		1.026	1		1.023	1		0.996	1		483	54.4	8.66
Q99735	Microsomal glutathione S-transferase 2 OS=Homo sapiens GN=MGST2 PE=1 SV=1 - [MGST2_HUMAN]	5.2	0.0952	1	1	1	2	1.018	2	5.8	1.195	2	9.2	0.955	2	10.4	0.963	2	4	1.195	2	10	0.97	2	25.8	1.06	2	13.2	147	16.6	9.55
Q9P0L0	Vesicle-associated membrane protein-associated protein A OS=Homo sapiens GN=VAPA PE=1 SV=3 - [VAPA_HUMAN]	2.28	0.0562	1	1	1	1	1.018	1		1.039	1		1.184	1		1.151	1		1.062	1		1.086	1		1.103	1		249	27.9	8.62
P60709	Actin, cytoplasmic 1 OS=Homo sapiens GN=ACTB PE=1 SV=1 - [ACTB_HUMAN]	376.87	0.52	4	5	16	137	1.017	23	12.4	0.814	24	24.4	0.842	24	16.2	0.884	24	12.8	0.843	24	24.3	0.813	23	12.7	0.896	24	15.3	375	41.7	5.48
P07339	Cathepsin D OS=Homo sapiens GN=CTSD PE=1 SV=1 - [CATD_HUMAN]	28.25	0.1723	1	7	7	11	1.017	10	8.4	0.848	10	12.9	1.085	10	12.9	0.925	10	13.7	0.868	10	12.1	1.037	10	20.2	0.98	10	31.7	412	44.5	6.54
Q16543	Hsp90 co-chaperone Cdc37 OS=Homo sapiens GN=CDC37 PE=1 SV=1 - [CDC37_HUMAN]	2.44	0.0238	1	1	1	2	1.017	2	2.8	1.06	2	12.5	0.959	2	20.2	0.913	2	18.9	1.077	2	7.1	0.973	2	20.2	0.959	2	20	378	44.4	5.25
Q9P2E9	Ribosome-binding protein 1 OS=Homo sapiens GN=RRBP1 PE=1 SV=4 - [RRBP1_HUMAN]	69.59	0.2837	2	22	22	25	1.017	24	8.5	1.282	24	16.6	0.996	24	12.9	0.96	24	12.4	1.352	24	16.6	1.047	24	16.3	0.921	24	12.6	1410	152.4	8.6
Q9Y5M8	Signal recognition particle receptor subunit beta OS=Homo sapiens GN=SRPRB PE=1 SV=3 - [SRPRB_HUMAN]	3.92	0.0996	1	2	2	2	1.017	2	0.9	1.238	2	33.2	1.094	2	25.6	0.972	2	0.5	1.095	2	6.8	1	2	26.6	0.89	2	11	271	29.7	9.04
Q86V81	THO complex subunit 4 OS=Homo sapiens GN=ALYREF PE=1 SV=3 - [THOC4_HUMAN]	12.38	0.1089	1	3	3	4	1.017	4	3.2	1.032	4	5.7	1.021	4	9.7	1.227	4	5.4	0.999	4	9.2	1.18	4	9	1.091	4	12.5	257	26.9	11.15
P30837	Aldehyde dehydrogenase X, mitochondrial OS=Homo sapiens GN=ALDH1B1 PE=1 SV=3 - [AL1B1_HUMAN]	17.28	0.0503	3	2	3	6	1.016	2	5.3	1.054	2	12.8	0.931	2	10.1	0.89	2	2	1.172	2	6.4	1.048	2	19.5	0.875	2	6.5	517	57.2	6.8
P51572	B-cell receptor-associated protein 31 OS=Homo sapiens GN=BCAP31 PE=1 SV=3 - [BAP31_HUMAN]	17.65	0.187	1	5	5	7	1.016	5	9.5	1.044	5	15.9	1.264	5	7.6	1.249	5	10.6	1.012	5	1.2	1.293	5	11.6	1.218	5	17	246	28	8.44
P61457	Pterin-4-alpha-carbinolamine dehydratase OS=Homo sapiens GN=PCBD1 PE=1 SV=2 - [PHS_HUMAN]	5.02	0.2212	1	2	2	2	1.016	2	7	1.254	2	2.1	1.301	2	13.2	1.278	2	10.2	1.222	2	2.3	1.47	2	2.1	1.196	2	14	104	12	6.8
P07099	Epoxide hydrolase 1 OS=Homo sapiens GN=EPHX1 PE=1 SV=1 - [HYEP_HUMAN]	14.68	0.1275	1	5	5	5	1.015	5	8.9	1.236	5	28.8	1.571	5	47.5	1.362	5	41.7	1.033	5	12.3	1.574	5	24	1.391	5	33	455	52.9	7.25
Q13423	NAD(P) transhydrogenase, mitochondrial OS=Homo sapiens GN=NNT PE=1 SV=3 - [NNTM_HUMAN]	2.17	0.0083	1	1	1	1	1.015	1		1.201	1		1.129	1		1.042	1		0.994	1		1.048	1		1.09	1		1086	113.8	8.09
P61970	Nuclear transport factor 2 OS=Homo sapiens GN=NUTF2 PE=1 SV=1 - [NTF2_HUMAN]	3.14	0.063	1	1	1	1	1.015	1		1.054	1		0.942	1		0.874	1		1.156	1		1.06	1		0.897	1		127	14.5	5.38
Q9Y3I0	tRNA-splicing ligase RtcB homolog OS=Homo sapiens GN=RTCB PE=1 SV=1 - [RTCB_HUMAN]	6.92	0.0495	1	2	2	2	1.015	2	12.1	0.938	2	4.2	0.959	2	15.7	0.955	2	2.6	1.026	2	7.8	1.002	2	8	0.914	2	6.2	505	55.2	7.23
Q9BRA2	Thioredoxin domain-containing protein 17 OS=Homo sapiens GN=TXNDC17 PE=1 SV=1 - [TXD17_HUMAN]	8.3	0.2195	1	3	3	3	1.015	3	0.4	1.108	3	48.6	0.951	3	2.9	0.927	3	16.9	1.003	3	19	1.05	3	0.7	1.006	3	15.8	123	13.9	5.52
P09936	Ubiquitin carboxyl-terminal hydrolase isozyme L1 OS=Homo sapiens GN=UCHL1 PE=1 SV=2 - [UCHL1_HUMAN]	7.42	0.1031	1	3	3	4	1.015	3	1.2	0.892	3	23	1.483	3	9.9	1.456	3	25.2	0.959	3	4.4	1.225	3	10.8	1.423	3	27.7	223	24.8	5.48
P02649	Apolipoprotein E OS=Homo sapiens GN=APOE PE=1 SV=1 - [APOE_HUMAN]	3.12	0.0379	1	1	1	1	1.014	1		1.065	1		0.394	1		0.451	1		1.011	1		0.439	1		0.396	1		317	36.1	5.73
Q00688	Peptidyl-prolyl cis-trans isomerase FKBP3 OS=Homo sapiens GN=FKBP3 PE=1 SV=1 - [FKBP3_HUMAN]	2.34	0.0357	1	1	1	1	1.014	1		0.854	1		0.613	1		0.657	1		0.841	1		0.619	1		0.581	1		224	25.2	9.28
O60664	Perilipin-3 OS=Homo sapiens GN=PLIN3 PE=1 SV=3 - [PLIN3_HUMAN]	29.62	0.2028	1	8	8	9	1.014	9	10.1	0.889	9	25.4	0.905	9	30.2	0.904	9	18.1	0.838	9	16.3	0.889	9	25.7	0.845	9	22.4	434	47	5.44
Q14914	Prostaglandin reductase 1 OS=Homo sapiens GN=PTGR1 PE=1 SV=2 - [PTGR1_HUMAN]	22.79	0.2036	1	5	5	6	1.014	6	23.2	1.147	6	18.1	2.796	6	55.7	2.666	6	44.7	1.012	6	21	2.685	6	55.9	2.783	6	71	329	35.8	8.29
Q9NQC3	Reticulon-4 OS=Homo sapiens GN=RTN4 PE=1 SV=2 - [RTN4_HUMAN]	16.77	0.0252	1	2	2	6	1.014	4	4.7	0.973	4	12.4	1.176	4	11.2	1.229	4	9.7	1.04	4	8.8	1.156	4	6.8	1.278	4	4.5	1192	129.9	4.5
P61158	Actin-related protein 3 OS=Homo sapiens GN=ACTR3 PE=1 SV=3 - [ARP3_HUMAN]	9.35	0.0933	1	4	4	5	1.013	4	5	0.821	4	21.4	1.061	4	15.1	1.113	4	5.4	0.831	4	14.1	1.084	4	28.8	1.137	4	5.6	418	47.3	5.88
P55010	Eukaryotic translation initiation factor 5 OS=Homo sapiens GN=EIF5 PE=1 SV=2 - [IF5_HUMAN]	3.53	0.0487	1	2	2	3	1.013	2	8.5	0.967	2	6.5	0.947	2	7.6	0.936	2	3.6	1.046	2	11.9	0.993	2	0	0.984	2	6.9	431	49.2	5.58
P11216	Glycogen phosphorylase, brain form OS=Homo sapiens GN=PYGB PE=1 SV=5 - [PYGB_HUMAN]	28.63	0.1329	3	10	10	11	1.013	10	8.7	1.154	10	13.9	1.8	10	40	1.548	10	24	1.04	10	15.7	1.628	10	28.6	1.52	10	30.7	843	96.6	6.86
Q15293	Reticulocalbin-1 OS=Homo sapiens GN=RCN1 PE=1 SV=1 - [RCN1_HUMAN]	12.29	0.1178	1	3	3	4	1.013	4	3.1	0.776	4	14.6	0.897	4	10.7	0.875	4	9.1	0.746	4	9.5	0.882	4	12.2	0.841	4	2.8	331	38.9	5
P40616	ADP-ribosylation factor-like protein 1 OS=Homo sapiens GN=ARL1 PE=1 SV=1 - [ARL1_HUMAN]	2.99	0.0608	1	1	1	1	1.012	1		1.003	1		1.097	1		1.026	1		0.985	1		0.976	1		1.024	1		181	20.4	5.72
O00303	Eukaryotic translation initiation factor 3 subunit F OS=Homo sapiens GN=EIF3F PE=1 SV=1 - [EIF3F_HUMAN]	12.11	0.1232	1	4	4	4	1.012	4	7.1	0.966	4	12.4	0.912	4	10.3	0.918	4	13	0.929	4	9	0.978	4	6.3	0.978	4	15.6	357	37.5	5.45
Q96AE4	Far upstream element-binding protein 1 OS=Homo sapiens GN=FUBP1 PE=1 SV=3 - [FUBP1_HUMAN]	10.82	0.0776	1	3	5	5	1.012	3	0.9	1.442	3	0.6	1.209	3	5.9	1.127	3	3.3	1.325	3	2.4	1.195	3	3.8	1.114	3	15.7	644	67.5	7.61
P52565	Rho GDP-dissociation inhibitor 1 OS=Homo sapiens GN=ARHGDIA PE=1 SV=3 - [GDIR1_HUMAN]	21.68	0.2157	1	5	5	9	1.012	7	6.3	1.054	7	3.3	1.186	7	11.9	1.152	7	14.1	1.107	7	18.3	1.207	7	6.2	1.221	7	25.9	204	23.2	5.11
Q9P035	Very-long-chain (3R)-3-hydroxyacyl-[acyl-carrier protein] dehydratase 3 OS=Homo sapiens GN=PTPLAD1 PE=1 SV=2 - [HACD3_HUMAN]	6.76	0.0387	1	1	1	2	1.012	2	5.6	0.949	2	13.6	0.926	2	18.8	0.928	2	15.3	0.894	2	23.3	0.938	2	34.5	0.961	2	36	362	43.1	8.94
Q04837	Single-stranded DNA-binding protein, mitochondrial OS=Homo sapiens GN=SSBP1 PE=1 SV=1 - [SSBP_HUMAN]	9.6	0.2297	1	3	3	4	1.012	3	8.6	0.834	3	4	1.151	3	2.9	1.11	3	8.8	0.942	3	10.6	1.29	3	17.3	1.199	3	4.7	148	17.2	9.6
P26639	Threonine--tRNA ligase, cytoplasmic OS=Homo sapiens GN=TARS PE=1 SV=3 - [SYTC_HUMAN]	4.59	0.0249	1	2	2	2	1.012	2	2.8	0.829	2	10.1	0.741	2	6.5	0.882	2	16	0.906	2	14	0.789	2	3.1	0.809	2	6	723	83.4	6.67
P26640	Valine--tRNA ligase OS=Homo sapiens GN=VARS PE=1 SV=4 - [SYVC_HUMAN]	25.07	0.0665	1	7	7	8	1.012	7	9.5	0.884	7	16.6	0.872	7	29.1	0.919	7	15	0.917	7	7.3	0.85	7	25.7	0.963	7	18.7	1264	140.4	7.59
P22314	Ubiquitin-like modifier-activating enzyme 1 OS=Homo sapiens GN=UBA1 PE=1 SV=3 - [UBA1_HUMAN]	69.21	0.1531	1	12	12	19	1.012	18	9.1	0.951	18	16.9	1.156	18	18.2	1.193	18	13.5	1.029	18	17.1	1.202	18	20.6	1.311	18	16	1058	117.8	5.76
Q9BU61	NADH dehydrogenase [ubiquinone] 1 alpha subcomplex assembly factor 3 OS=Homo sapiens GN=NDUFAF3 PE=1 SV=1 - [NDUF3_HUMAN]	2.08	0.0598	1	1	1	1	1.011	1		1.033	1		0.955	1		0.955	1		0.954	1		1.062	1		0.988	1		184	20.3	8.22
P22307	Non-specific lipid-transfer protein OS=Homo sapiens GN=SCP2 PE=1 SV=2 - [NLTP_HUMAN]	5.73	0.0366	1	2	2	2	1.011	2	2.3	0.92	2	6.6	0.817	2	10.5	0.745	2	14.6	0.862	2	20.1	0.804	2	7.2	0.82	2	11.6	547	59	6.89
P61916	Epididymal secretory protein E1 OS=Homo sapiens GN=NPC2 PE=1 SV=1 - [NPC2_HUMAN]	0	0.0464	1	1	1	1	1.011	1		1.212	1		1.334	1		1.456	1		1.254	1		1.285	1		1.456	1		151	16.6	7.65
P04843	Dolichyl-diphosphooligosaccharide--protein glycosyltransferase subunit 1 OS=Homo sapiens GN=RPN1 PE=1 SV=1 - [RPN1_HUMAN]	28.54	0.1104	1	7	7	10	1.011	10	4.9	1	10	7.1	0.944	10	9.6	1.019	10	12	1.047	10	9.2	0.967	10	14.2	0.934	10	7.9	607	68.5	6.38
P08865	40S ribosomal protein SA OS=Homo sapiens GN=RPSA PE=1 SV=4 - [RSSA_HUMAN]	26.58	0.1797	1	4	4	7	1.011	7	8.2	0.947	7	26.4	0.844	7	26.4	0.864	7	18.4	1.029	7	16.3	0.905	7	29.4	0.924	7	21	295	32.8	4.87
P63098	Calcineurin subunit B type 1 OS=Homo sapiens GN=PPP3R1 PE=1 SV=2 - [CANB1_HUMAN]	2.3	0.0588	1	1	1	1	1.01	1		1.135	1		1.13	1		1.104	1		1.024	1		1.177	1		1.128	1		170	19.3	4.81
Q9Y5S9	RNA-binding protein 8A OS=Homo sapiens GN=RBM8A PE=1 SV=1 - [RBM8A_HUMAN]	8.79	0.092	1	2	2	3	1.01	3	4.8	0.899	3	2	0.864	3	3.7	0.959	3	4.4	0.838	3	1.4	0.971	3	5.3	0.988	3	0.2	174	19.9	5.72
P27694	Replication protein A 70 kDa DNA-binding subunit OS=Homo sapiens GN=RPA1 PE=1 SV=2 - [RFA1_HUMAN]	2.24	0.0162	1	1	1	1	1.01	1		1.064	1		1.257	1		1.299	1		1.123	1		1.214	1		1.354	1		616	68.1	7.21
P63173	60S ribosomal protein L38 OS=Homo sapiens GN=RPL38 PE=1 SV=2 - [RL38_HUMAN]	9.43	0.3857	1	3	3	6	1.01	4	7.4	0.958	4	16.3	0.875	4	6.8	0.941	4	5.9	0.932	4	13.8	0.91	4	11.5	0.93	4	10.9	70	8.2	10.1
P33992	DNA replication licensing factor MCM5 OS=Homo sapiens GN=MCM5 PE=1 SV=5 - [MCM5_HUMAN]	8.42	0.049	1	3	3	3	1.009	3	4.5	0.908	3	8.8	1.087	3	1.5	0.996	3	12.3	0.896	3	0.6	1.041	3	6.2	1.036	3	10.8	734	82.2	8.37
P36871	Phosphoglucomutase-1 OS=Homo sapiens GN=PGM1 PE=1 SV=3 - [PGM1_HUMAN]	3.42	0.0231	1	1	1	2	1.009	1		1.18	1		1.095	1		0.898	1		1.257	1		1.036	1		1.033	1		562	61.4	6.76
P36578	60S ribosomal protein L4 OS=Homo sapiens GN=RPL4 PE=1 SV=5 - [RL4_HUMAN]	35.03	0.1499	1	7	7	11	1.009	11	9.9	0.882	11	6.8	0.937	11	14.9	0.906	11	5.9	0.893	11	13.3	0.914	11	10.1	0.921	11	9.2	427	47.7	11.06
P62241	40S ribosomal protein S8 OS=Homo sapiens GN=RPS8 PE=1 SV=2 - [RS8_HUMAN]	45.99	0.3269	1	6	6	12	1.009	12	9.4	1.023	12	14.5	0.998	12	9.4	0.998	12	7.7	1.074	12	10.8	0.942	12	6.3	1.02	12	12.5	208	24.2	10.32
Q99832	T-complex protein 1 subunit eta OS=Homo sapiens GN=CCT7 PE=1 SV=2 - [TCPH_HUMAN]	38.56	0.1289	1	6	6	13	1.009	13	8	0.971	13	11.5	0.967	13	10.3	1.004	13	7	1.024	13	13.1	0.994	13	16.2	0.978	13	9.9	543	59.3	7.65
P15121	Aldose reductase OS=Homo sapiens GN=AKR1B1 PE=1 SV=3 - [ALDR_HUMAN]	37.06	0.1709	1	5	5	14	1.008	13	14.8	1.11	13	28	1.929	13	50.7	1.998	13	70	1.132	13	21.6	1.627	13	63.7	2.066	13	97.7	316	35.8	6.98
P04040	Catalase OS=Homo sapiens GN=CAT PE=1 SV=3 - [CATA_HUMAN]	21.15	0.1082	1	5	5	7	1.008	7	5.8	0.795	7	20.8	0.599	7	26.9	0.652	7	35.4	0.871	7	17.4	0.663	7	27.2	0.731	7	11.5	527	59.7	7.39
P68431	Histone H3.1 OS=Homo sapiens GN=HIST1H3A PE=1 SV=2 - [H31_HUMAN]	27.29	0.2353	5	4	4	11	1.008	10	12.3	0.729	10	38	0.812	10	14.6	0.813	10	29.1	0.691	10	27.9	0.783	10	20.8	0.73	10	27.8	136	15.4	11.12
P35900	Keratin, type I cytoskeletal 20 OS=Homo sapiens GN=KRT20 PE=1 SV=1 - [K1C20_HUMAN]	96.34	0.4811	2	17	18	33	1.008	27	8.5	1.103	27	19.1	2.452	27	41.4	1.914	27	24.3	1.015	27	18.1	2.223	27	35.5	2.044	27	36.6	424	48.5	5.69
O00232	26S proteasome non-ATPase regulatory subunit 12 OS=Homo sapiens GN=PSMD12 PE=1 SV=3 - [PSD12_HUMAN]	2.21	0.0263	1	1	1	1	1.008	1		0.987	1		1.001	1		1.081	1		1.059	1		1.127	1		1.078	1		456	52.9	7.65
Q15019	Septin-2 OS=Homo sapiens GN=SEPT2 PE=1 SV=1 - [SEPT2_HUMAN]	9.32	0.0831	1	3	3	4	1.008	3	5.3	0.861	3	28.9	0.878	3	30.6	0.898	3	52.9	0.913	3	8.5	0.837	3	32	0.922	3	20.6	361	41.5	6.6
Q9UHD8	Septin-9 OS=Homo sapiens GN=SEPT9 PE=1 SV=2 - [SEPT9_HUMAN]	8.58	0.0648	1	4	4	5	1.008	4	5.6	1.046	4	14.5	0.944	4	7.2	0.967	4	7.9	0.999	4	4.4	1.059	4	8.5	0.966	4	5.2	586	65.4	8.97
P62314	Small nuclear ribonucleoprotein Sm D1 OS=Homo sapiens GN=SNRPD1 PE=1 SV=1 - [SMD1_HUMAN]	4.92	0.1092	1	1	1	1	1.008	1		0.988	1		0.917	1		0.916	1		0.962	1		0.897	1		0.973	1		119	13.3	11.56
P46781	40S ribosomal protein S9 OS=Homo sapiens GN=RPS9 PE=1 SV=3 - [RS9_HUMAN]	22.83	0.2577	1	6	6	9	1.007	9	8.6	1.082	9	5.1	1.067	9	11	1.044	9	12.8	1.053	9	14.2	1.081	9	17.3	1.1	9	17.2	194	22.6	10.65
Q12931	Heat shock protein 75 kDa, mitochondrial OS=Homo sapiens GN=TRAP1 PE=1 SV=3 - [TRAP1_HUMAN]	4.86	0.044	1	1	2	3	1.007	1		1.221	1		1.216	1		1.143	1		1.256	1		1.175	1		1.241	1		704	80.1	8.21
O60701	UDP-glucose 6-dehydrogenase OS=Homo sapiens GN=UGDH PE=1 SV=1 - [UGDH_HUMAN]	115.49	0.3725	1	15	15	38	1.007	32	9.6	1.324	32	19.9	1.861	32	34.5	1.588	32	31.3	1.388	32	25.8	1.786	32	32.3	1.534	32	30	494	55	7.12
P67809	Nuclease-sensitive element-binding protein 1 OS=Homo sapiens GN=YBX1 PE=1 SV=3 - [YBOX1_HUMAN]	17.61	0.1049	1	2	2	5	1.007	5	11.5	1.064	5	26.9	0.902	5	6	1.014	5	13.6	0.999	5	11	0.972	5	5.8	1.021	5	11.9	324	35.9	9.88
Q09666	Neuroblast differentiation-associated protein AHNAK OS=Homo sapiens GN=AHNAK PE=1 SV=2 - [AHNK_HUMAN]	24.12	0.0591	1	5	6	13	1.006	9	11.7	1.163	9	15.5	1.568	9	31.4	1.417	9	18.5	1.101	9	15.2	1.471	9	29.5	1.342	9	13.8	5890	628.7	6.15
P50995	Annexin A11 OS=Homo sapiens GN=ANXA11 PE=1 SV=1 - [ANX11_HUMAN]	7.75	0.0673	1	3	3	3	1.006	3	1.4	0.916	3	5.4	1.064	3	7.7	1.042	3	14.5	0.945	3	8.9	1.058	3	4.8	1.1	3	15.2	505	54.4	7.65
O43747	AP-1 complex subunit gamma-1 OS=Homo sapiens GN=AP1G1 PE=1 SV=5 - [AP1G1_HUMAN]	2.61	0.0109	1	1	1	1	1.006	1		1.005	1		1.001	1		1.074	1		1.049	1		1.11	1		1.024	1		822	91.3	6.8
P09622	Dihydrolipoyl dehydrogenase, mitochondrial OS=Homo sapiens GN=DLD PE=1 SV=2 - [DLDH_HUMAN]	19.93	0.1454	1	7	7	7	1.006	7	6.8	1.01	7	29.1	1.148	7	19	1.079	7	11.2	0.975	7	17.8	1.25	7	21.7	1.091	7	14.1	509	54.1	7.85
B2RPK0	Putative high mobility group protein B1-like 1 OS=Homo sapiens GN=HMGB1P1 PE=5 SV=1 - [HGB1A_HUMAN]	7.02	0.0995	4	3	3	3	1.006	3	0	0.978	3	8.6	0.941	3	48.5	0.892	3	34.3	0.896	3	0.4	0.844	3	30.2	0.843	3	19.6	211	24.2	6.21
P11279	Lysosome-associated membrane glycoprotein 1 OS=Homo sapiens GN=LAMP1 PE=1 SV=3 - [LAMP1_HUMAN]	6.93	0.048	1	2	2	2	1.006	2	7.5	0.862	2	0.8	0.796	2	44	0.764	2	22.2	0.854	2	5.4	0.753	2	27.8	0.737	2	13.5	417	44.9	8.75
Q13765	Nascent polypeptide-associated complex subunit alpha OS=Homo sapiens GN=NACA PE=1 SV=1 - [NACA_HUMAN]	9.26	0.1302	2	2	2	2	1.006	2	0.3	0.975	2	15.3	1.49	2	31.3	1.336	2	33.4	0.999	2	20.5	1.37	2	36.7	1.294	2	42.5	215	23.4	4.56
P09874	Poly [ADP-ribose] polymerase 1 OS=Homo sapiens GN=PARP1 PE=1 SV=4 - [PARP1_HUMAN]	7.52	0.0345	1	3	3	4	1.006	3	0.8	0.899	3	5.4	0.971	3	15.5	1.016	3	24.6	0.903	3	11.7	0.984	3	21.7	0.937	3	34	1014	113	8.88
P27695	DNA-(apurinic or apyrimidinic site) lyase OS=Homo sapiens GN=APEX1 PE=1 SV=2 - [APEX1_HUMAN]	17.54	0.1761	1	4	4	5	1.005	5	7.3	1.099	5	27	0.905	5	3.5	0.857	5	9.7	0.958	5	9.5	0.856	5	13.5	0.872	5	10.6	318	35.5	8.12
O60716	Catenin delta-1 OS=Homo sapiens GN=CTNND1 PE=1 SV=1 - [CTND1_HUMAN]	7.2	0.0269	1	2	2	2	1.005	2	7.9	1.007	2	20.2	1.024	2	4.3	0.85	2	2.5	0.977	2	31.2	0.917	2	6.3	0.799	2	4.9	968	108.1	6.23
P30740	Leukocyte elastase inhibitor OS=Homo sapiens GN=SERPINB1 PE=1 SV=1 - [ILEU_HUMAN]	8.66	0.0844	1	3	3	4	1.005	3	16.5	0.893	3	31.5	1.213	3	21.8	1.168	3	15.8	0.886	3	8.8	1.079	3	6.8	1.137	3	16.3	379	42.7	6.28
P56470	Galectin-4 OS=Homo sapiens GN=LGALS4 PE=1 SV=1 - [LEG4_HUMAN]	13.82	0.1362	1	3	3	4	1.005	3	11.8	0.892	3	0.6	1.919	3	37.1	1.178	3	4.3	0.938	3	0.2	1.924	3	24.9	1.228	3	15.2	323	35.9	9.16
O14745	Na(+)/H(+) exchange regulatory cofactor NHE-RF1 OS=Homo sapiens GN=SLC9A3R1 PE=1 SV=4 - [NHRF1_HUMAN]	10.2	0.1257	1	4	4	4	1.005	4	1.7	1.166	4	5.2	1.129	4	8.3	1.078	4	7	1.141	4	3.1	1.088	4	9.6	1.079	4	9.1	358	38.8	5.77
A6NDG6	Phosphoglycolate phosphatase OS=Homo sapiens GN=PGP PE=1 SV=1 - [PGP_HUMAN]	2.28	0.0405	1	1	1	1	1.005	1		0.818	1		0.819	1		0.797	1		0.903	1		0.825	1		0.875	1		321	34	6.14
Q9BQ04	RNA-binding protein 4B OS=Homo sapiens GN=RBM4B PE=1 SV=1 - [RBM4B_HUMAN]	1.64	0.0223	2	1	1	1	1.005	1		0.922	1		1.024	1		1.007	1		0.914	1		0.948	1		0.972	1		359	40.1	6.74
P62841	40S ribosomal protein S15 OS=Homo sapiens GN=RPS15 PE=1 SV=2 - [RS15_HUMAN]	0	0.0897	1	1	1	1	1.005	1		0.93	1		0.699	1		0.833	1		0.744	1		0.802	1		0.878	1		145	17	10.39
P30049	ATP synthase subunit delta, mitochondrial OS=Homo sapiens GN=ATP5D PE=1 SV=2 - [ATPD_HUMAN]	13.09	0.1369	1	2	2	4	1.004	4	6.7	0.978	4	16.6	0.908	4	2.8	0.879	4	10.9	0.883	4	14.9	0.885	4	10.7	0.848	4	11.5	168	17.5	5.49
Q86YB8	ERO1-like protein beta OS=Homo sapiens GN=ERO1LB PE=1 SV=2 - [ERO1B_HUMAN]	2.9	0.0236	2	1	1	1	1.004	1		1.024	1		0.902	1		0.861	1		0.895	1		0.958	1		0.853	1		467	53.5	7.99
Q9NZI8	Insulin-like growth factor 2 mRNA-binding protein 1 OS=Homo sapiens GN=IGF2BP1 PE=1 SV=2 - [IF2B1_HUMAN]	44.87	0.2166	1	9	11	15	1.004	11	15.2	1.109	11	5.8	0.809	11	23.8	0.887	11	13.2	1.172	11	9.4	0.902	11	38.4	0.822	11	14.8	577	63.4	9.2
P17931	Galectin-3 OS=Homo sapiens GN=LGALS3 PE=1 SV=5 - [LEG3_HUMAN]	2.97	0.044	1	1	1	1	1.004	1		1.15	1		1.204	1		1.239	1		1.059	1		1.376	1		1.12	1		250	26.1	8.56
P35998	26S protease regulatory subunit 7 OS=Homo sapiens GN=PSMC2 PE=1 SV=3 - [PRS7_HUMAN]	20.29	0.1663	1	6	6	6	1.004	5	7	0.953	5	14.7	0.991	6	4.5	1.059	6	10	0.939	6	12.6	0.925	6	17.4	0.984	6	14.8	433	48.6	5.95
Q9NTZ6	RNA-binding protein 12 OS=Homo sapiens GN=RBM12 PE=1 SV=1 - [RBM12_HUMAN]	1.81	0.0107	1	1	1	1	1.004	1		1.158	1		1.067	1		0.97	1		1.294	1		0.969	1		0.953	1		932	97.3	8.63
P47914	60S ribosomal protein L29 OS=Homo sapiens GN=RPL29 PE=1 SV=2 - [RL29_HUMAN]	8.53	0.0943	1	1	1	2	1.004	2	10.3	0.921	2	3.8	1.044	2	10.6	1.051	2	10.3	0.867	2	2.9	0.943	2	7.7	0.972	2	2.3	159	17.7	11.66
P82663	28S ribosomal protein S25, mitochondrial OS=Homo sapiens GN=MRPS25 PE=1 SV=1 - [RT25_HUMAN]	4.04	0.0983	1	1	1	1	1.004	1		0.977	1		1.099	1		1.089	1		0.997	1		1.064	1		0.918	1		173	20.1	8.82
Q8WXF0	Serine/arginine-rich splicing factor 12 OS=Homo sapiens GN=SRSF12 PE=2 SV=1 - [SRS12_HUMAN]	3.75	0.0421	2	1	1	1	1.004	1		1.081	1		0.977	1		0.877	1		1.127	1		0.859	1		0.853	1		261	30.5	11.69
Q13243	Serine/arginine-rich splicing factor 5 OS=Homo sapiens GN=SRSF5 PE=1 SV=1 - [SRSF5_HUMAN]	6.33	0.0882	1	1	2	2	1.004	1		1.062	1		1.048	1		0.978	1		1.16	1		1.045	1		0.967	1		272	31.2	11.59
P24539	ATP synthase F(0) complex subunit B1, mitochondrial OS=Homo sapiens GN=ATP5F1 PE=1 SV=2 - [AT5F1_HUMAN]	13.73	0.1211	1	3	3	4	1.003	3	4.3	1.066	3	6	1.16	3	4.6	0.888	3	29.3	1.083	3	0.4	1.069	3	34.5	0.966	3	6.7	256	28.9	9.36
O75131	Copine-3 OS=Homo sapiens GN=CPNE3 PE=1 SV=1 - [CPNE3_HUMAN]	2.59	0.0168	8	1	1	1	1.003	1		1.116	1		1.375	1		1.323	1		1.127	1		1.254	1		1.299	1		537	60.1	5.85
O00410	Importin-5 OS=Homo sapiens GN=IPO5 PE=1 SV=4 - [IPO5_HUMAN]	12.89	0.0465	1	5	5	5	1.003	5	2.5	0.926	5	8.9	0.884	5	19.5	0.881	5	0.7	0.981	5	6.8	0.906	5	7.4	0.907	5	7.4	1097	123.5	4.94
P23246	Splicing factor, proline- and glutamine-rich OS=Homo sapiens GN=SFPQ PE=1 SV=2 - [SFPQ_HUMAN]	53.13	0.2107	1	11	12	20	1.003	14	11	1.024	14	15.5	1.016	14	19.5	0.966	14	20.1	1.051	14	5.9	1.005	14	18.7	1.031	14	12.8	707	76.1	9.44
Q16629	Serine/arginine-rich splicing factor 7 OS=Homo sapiens GN=SRSF7 PE=1 SV=1 - [SRSF7_HUMAN]	24.29	0.1849	1	3	4	8	1.003	6	13.2	1.002	6	9.1	0.935	6	15.4	0.96	6	11	0.972	6	10.7	0.994	6	21	0.909	6	10.9	238	27.4	11.82
Q12904	Aminoacyl tRNA synthase complex-interacting multifunctional protein 1 OS=Homo sapiens GN=AIMP1 PE=1 SV=2 - [AIMP1_HUMAN]	5.04	0.0641	1	2	2	2	1.002	2	0.9	1.047	2	10.8	1.026	2	4.2	0.997	2	2.5	1.101	2	13.9	1.112	2	15.9	1.121	2	3.9	312	34.3	8.43
Q9NX63	Coiled-coil-helix-coiled-coil-helix domain-containing protein 3, mitochondrial OS=Homo sapiens GN=CHCHD3 PE=1 SV=1 - [CHCH3_HUMAN]	8.77	0.1189	1	3	3	3	1.002	2	0.9	0.917	2	1	0.952	2	12.9	0.961	2	16.2	0.969	2	26.2	1.143	2	47.5	1.118	2	15.4	227	26.1	8.28
Q00610	Clathrin heavy chain 1 OS=Homo sapiens GN=CLTC PE=1 SV=5 - [CLH1_HUMAN]	66.38	0.1116	2	17	17	21	1.002	21	14.5	0.879	21	21.5	0.951	21	7.3	0.997	21	8.8	0.919	21	14.5	0.971	21	15.2	0.974	21	11.2	1675	191.5	5.69
P13804	Electron transfer flavoprotein subunit alpha, mitochondrial OS=Homo sapiens GN=ETFA PE=1 SV=1 - [ETFA_HUMAN]	18.53	0.1682	1	5	5	5	1.002	5	16.8	1.04	5	12.2	1.125	5	13	0.949	5	2.8	0.872	5	13.4	1.024	5	5.6	0.965	5	4.9	333	35.1	8.38
P08621	U1 small nuclear ribonucleoprotein 70 kDa OS=Homo sapiens GN=SNRNP70 PE=1 SV=2 - [RU17_HUMAN]	5.46	0.0572	1	2	2	2	1.002	2	7.1	1.03	2	5.6	1.278	2	29.9	1.202	2	19	1.069	2	8.6	1.282	2	41.5	1.172	2	37	437	51.5	9.94
P43307	Translocon-associated protein subunit alpha OS=Homo sapiens GN=SSR1 PE=1 SV=3 - [SSRA_HUMAN]	7.43	0.0664	1	2	2	3	1.002	3	1.9	0.841	3	4.6	0.723	3	6.4	0.714	3	15	0.837	3	0.7	0.689	3	1.5	0.747	3	3.6	286	32.2	4.49
Q9C0J8	pre-mRNA 3' end processing protein WDR33 OS=Homo sapiens GN=WDR33 PE=1 SV=2 - [WDR33_HUMAN]	2.61	0.0105	1	1	1	2	1.002	2	10.3	1.838	2	22.2	0.533	2	42.8	1.483	2	50.3	1.227	2	15.1	1.617	2	45.1	1.558	2	77	1336	145.8	9.17
Q16555	Dihydropyrimidinase-related protein 2 OS=Homo sapiens GN=DPYSL2 PE=1 SV=1 - [DPYL2_HUMAN]	9.56	0.0682	3	3	3	3	1.001	3	7.6	1.088	3	8	1.104	3	3.8	1.217	3	11.2	1.248	3	14.2	1.095	3	12.4	1.206	3	9.4	572	62.3	6.38
P11413	Glucose-6-phosphate 1-dehydrogenase OS=Homo sapiens GN=G6PD PE=1 SV=4 - [G6PD_HUMAN]	99.64	0.2641	1	13	13	31	1.001	30	18.8	0.977	30	22.1	2.482	30	102	2.733	30	108.8	1.024	30	13.1	2.287	30	68.8	2.328	30	98.4	515	59.2	6.84
Q96TA1	Niban-like protein 1 OS=Homo sapiens GN=FAM129B PE=1 SV=3 - [NIBL1_HUMAN]	1.74	0.0174	1	1	1	1	1.001	1		0.991	1		1.062	1		0.927	1		1.071	1		1.04	1		0.956	1		746	84.1	6.19
P24666	Low molecular weight phosphotyrosine protein phosphatase OS=Homo sapiens GN=ACP1 PE=1 SV=3 - [PPAC_HUMAN]	3.33	0.0759	1	1	1	1	1.001	1		1.448	1		1.046	1		0.897	1		1.511	1		1.025	1		0.901	1		158	18	6.74
P08134	Rho-related GTP-binding protein RhoC OS=Homo sapiens GN=RHOC PE=1 SV=1 - [RHOC_HUMAN]	14.26	0.2591	3	4	4	5	1.001	5	18	0.984	5	9.4	1.317	5	20.6	1.118	5	11.5	0.901	5	7.1	1.233	5	15.3	1.224	5	1.1	193	22	6.58
Q13813	Spectrin alpha chain, non-erythrocytic 1 OS=Homo sapiens GN=SPTAN1 PE=1 SV=3 - [SPTN1_HUMAN]	134.87	0.1768	1	38	38	44	1.001	43	8	0.841	43	15	0.837	43	23.4	0.916	43	26	0.819	43	15.4	0.851	43	25.9	0.844	43	23.6	2472	284.4	5.35
P61088	Ubiquitin-conjugating enzyme E2 N OS=Homo sapiens GN=UBE2N PE=1 SV=1 - [UBE2N_HUMAN]	13.06	0.2961	2	4	4	4	1.001	4	4.3	1.119	4	13	1.059	4	25.2	1.025	4	11.2	1.039	4	2.7	1.11	4	14	1.084	4	21.1	152	17.1	6.57
Q07021	Complement component 1 Q subcomponent-binding protein, mitochondrial OS=Homo sapiens GN=C1QBP PE=1 SV=1 - [C1QBP_HUMAN]	32.43	0.2199	1	5	5	7	1	7	2.6	0.962	7	4.7	0.999	7	10.3	0.914	7	4.9	0.98	7	4.5	0.933	7	12.1	0.954	7	8.5	282	31.3	4.84
P04632	Calpain small subunit 1 OS=Homo sapiens GN=CAPNS1 PE=1 SV=1 - [CPNS1_HUMAN]	11.93	0.0746	2	2	2	4	1	3	4.3	0.888	3	4.1	1.076	3	4	1.105	3	4.1	0.945	3	13.2	1.121	3	0.3	1.16	3	0.4	268	28.3	5.2
Q14847	LIM and SH3 domain protein 1 OS=Homo sapiens GN=LASP1 PE=1 SV=2 - [LASP1_HUMAN]	31.73	0.3755	1	9	9	12	1	10	11.5	1.006	10	18.3	1.04	10	14.4	1.009	10	17.9	0.961	10	6.9	0.991	10	7.6	1.025	10	12.2	261	29.7	7.05
P43243	Matrin-3 OS=Homo sapiens GN=MATR3 PE=1 SV=2 - [MATR3_HUMAN]	24.85	0.0602	1	4	4	8	1	8	5.3	1.234	8	11.8	1.044	8	13.4	1.075	8	18.3	1.154	8	12.2	1.081	8	9.2	1.043	8	16.7	847	94.6	6.25
P11498	Pyruvate carboxylase, mitochondrial OS=Homo sapiens GN=PC PE=1 SV=2 - [PYC_HUMAN]	2.94	0.0221	1	2	2	2	1	2	6.4	1.079	2	16.3	1.097	2	0.8	1.158	2	10.1	1.034	2	36.4	1.041	2	6.7	1.109	2	5.4	1178	129.6	6.84
P46779	60S ribosomal protein L28 OS=Homo sapiens GN=RPL28 PE=1 SV=3 - [RL28_HUMAN]	5.66	0.1095	1	2	2	3	1	2	10.3	0.906	2	6.8	0.939	2	16.6	1.085	2	2.2	0.908	2	1	0.954	2	4.9	0.966	2	0.2	137	15.7	12.02
P61927	60S ribosomal protein L37 OS=Homo sapiens GN=RPL37 PE=1 SV=2 - [RL37_HUMAN]	2.64	0.0619	1	1	1	2	1	1		0.968	1		0.981	1		1.076	1		0.901	1		1.019	1		1.133	1		97	11.1	11.74
Q13435	Splicing factor 3B subunit 2 OS=Homo sapiens GN=SF3B2 PE=1 SV=2 - [SF3B2_HUMAN]	13.24	0.0536	1	5	5	5	1	5	6.6	0.879	5	16.7	0.856	5	16	0.809	5	10.3	0.809	5	11.6	0.823	5	11.9	0.89	5	12.7	895	100.2	5.67
Q13263	Transcription intermediary factor 1-beta OS=Homo sapiens GN=TRIM28 PE=1 SV=5 - [TIF1B_HUMAN]	36.38	0.1641	1	12	12	13	1	12	10.1	0.872	12	18.7	0.826	12	24.5	0.86	12	21.6	0.938	12	11.8	0.876	12	17	0.834	12	15.1	835	88.5	5.77
Q9BTV4	Transmembrane protein 43 OS=Homo sapiens GN=TMEM43 PE=1 SV=1 - [TMM43_HUMAN]	9.32	0.0825	1	3	3	3	1	3	1.8	0.944	3	12.9	1.217	3	15.7	1.164	3	2.4	1.085	3	21.9	1.192	3	8.3	1.182	3	4.4	400	44.8	8.13
Q8NBS9	Thioredoxin domain-containing protein 5 OS=Homo sapiens GN=TXNDC5 PE=1 SV=2 - [TXND5_HUMAN]	24.29	0.1551	2	7	8	11	1	9	11.2	1.062	9	18.3	0.82	9	41.7	0.911	9	25	1.126	9	15.8	0.906	9	28.2	0.853	9	8	432	47.6	5.97
Q9Y2R0	Cytochrome c oxidase assembly factor 3 homolog, mitochondrial OS=Homo sapiens GN=COA3 PE=1 SV=1 - [COA3_HUMAN]	2.85	0.0943	1	1	1	1	0.999	1		1.139	1		1.164	1		1.095	1		0.904	1		1.161	1		1.109	1		106	11.7	9.6
Q14739	Lamin-B receptor OS=Homo sapiens GN=LBR PE=1 SV=2 - [LBR_HUMAN]	4.77	0.0309	1	2	2	2	0.999	2	1.9	0.937	2	7.1	1.054	2	13.2	1.008	2	0.4	0.964	2	2	1.04	2	3.8	0.918	2	9.4	615	70.7	9.36
Q15084	Protein disulfide-isomerase A6 OS=Homo sapiens GN=PDIA6 PE=1 SV=1 - [PDIA6_HUMAN]	30.54	0.2	1	7	7	8	0.999	8	6.2	1.631	8	37.9	0.914	8	5	0.78	8	4.8	1.784	8	52.1	0.984	8	9.1	0.812	8	15.8	440	48.1	5.08
Q13501	Sequestosome-1 OS=Homo sapiens GN=SQSTM1 PE=1 SV=1 - [SQSTM_HUMAN]	2.54	0.0341	1	1	1	1	0.999	1		0.916	1		1.105	1		1.032	1		0.838	1		1.062	1		1.047	1		440	47.7	5.22
P01891	HLA class I histocompatibility antigen, A-68 alpha chain OS=Homo sapiens GN=HLA-A PE=1 SV=4 - [1A68_HUMAN]	1.98	0.0247	18	1	1	1	0.998	1		1.015	1		0.934	1		1.072	1		1.088	1		0.992	1		0.97	1		365	40.9	6.7
Q14974	Importin subunit beta-1 OS=Homo sapiens GN=KPNB1 PE=1 SV=2 - [IMB1_HUMAN]	31.2	0.0993	1	7	7	12	0.998	10	6.3	0.905	10	8	0.875	10	12.7	0.911	10	13.6	0.959	10	6.8	0.869	10	19.5	0.945	10	10.3	876	97.1	4.78
P31939	Bifunctional purine biosynthesis protein PURH OS=Homo sapiens GN=ATIC PE=1 SV=3 - [PUR9_HUMAN]	36.3	0.1706	1	8	8	9	0.998	9	9.7	1.014	9	5.3	0.919	9	43.2	0.918	9	7.6	1.122	9	5.8	0.929	9	21	0.889	9	21.7	592	64.6	6.71
P62244	40S ribosomal protein S15a OS=Homo sapiens GN=RPS15A PE=1 SV=2 - [RS15A_HUMAN]	25.62	0.4615	1	5	5	7	0.998	7	4.6	1.023	7	10.5	0.882	7	15.1	0.965	7	10.9	0.989	7	18.8	0.978	7	14.9	0.962	7	12.9	130	14.8	10.13
P62854	40S ribosomal protein S26 OS=Homo sapiens GN=RPS26 PE=1 SV=3 - [RS26_HUMAN]	14.08	0.2696	2	3	3	5	0.998	5	2.8	0.961	5	8.3	0.984	5	22.7	0.959	5	14.3	0.952	5	11.5	0.964	5	13.3	0.942	5	10.4	115	13	11
Q96G23	Ceramide synthase 2 OS=Homo sapiens GN=CERS2 PE=1 SV=1 - [CERS2_HUMAN]	2.28	0.0237	1	1	1	1	0.997	1		0.845	1		1.308	1		1.054	1		0.932	1		1.245	1		1.001	1		380	44.8	8.98
P15311	Ezrin OS=Homo sapiens GN=EZR PE=1 SV=4 - [EZRI_HUMAN]	50.48	0.2491	2	11	16	22	0.997	16	5.1	0.934	16	12.8	1.114	16	13.4	1.089	16	8.6	0.91	16	14.2	1.027	16	18	1.022	16	14.3	586	69.4	6.27
P62942	Peptidyl-prolyl cis-trans isomerase FKBP1A OS=Homo sapiens GN=FKBP1A PE=1 SV=2 - [FKB1A_HUMAN]	8.65	0.1296	1	1	1	2	0.997	2	12.7	1.231	2	11.7	1.373	2	5.6	1.197	2	0.7	1.106	2	19	1.26	2	10.5	1.323	2	12.9	108	11.9	8.16
P14324	Farnesyl pyrophosphate synthase OS=Homo sapiens GN=FDPS PE=1 SV=4 - [FPPS_HUMAN]	6.94	0.0668	1	2	2	2	0.997	2	5.6	1.073	2	7.5	1.025	2	2.7	0.974	2	2.3	1.026	2	4.5	0.931	2	2	0.989	2	5.4	419	48.2	6.15
Q9Y333	U6 snRNA-associated Sm-like protein LSm2 OS=Homo sapiens GN=LSM2 PE=1 SV=1 - [LSM2_HUMAN]	5.66	0.0737	1	1	1	2	0.997	2	3.4	0.967	2	11.5	0.951	2	7.8	1.017	2	0.5	0.926	2	8.2	0.883	2	7.7	0.956	2	0.3	95	10.8	6.52
P35580	Myosin-10 OS=Homo sapiens GN=MYH10 PE=1 SV=3 - [MYH10_HUMAN]	12.48	0.0207	1	2	4	4	0.997	2	0.1	0.91	2	0.7	0.913	2	17.4	0.923	2	11.5	0.937	2	0.7	0.966	2	12.4	0.848	2	11.2	1976	228.9	5.54
P22392	Nucleoside diphosphate kinase B OS=Homo sapiens GN=NME2 PE=1 SV=1 - [NDKB_HUMAN]	64.72	0.3553	2	2	5	19	0.997	3	4.7	0.837	3	0.9	1.095	3	0.2	1.236	3	5.5	0.954	3	11.3	1.005	3	2.7	1.111	3	6.6	152	17.3	8.41
O00151	PDZ and LIM domain protein 1 OS=Homo sapiens GN=PDLIM1 PE=1 SV=4 - [PDLI1_HUMAN]	4.49	0.0304	1	1	1	2	0.997	2	4.9	1.108	2	13.7	1.063	2	25.2	1.014	2	16.2	1.139	2	15	0.926	2	18.6	0.994	2	25.4	329	36	7.02
A5A3E0	POTE ankyrin domain family member F OS=Homo sapiens GN=POTEF PE=1 SV=2 - [POTEF_HUMAN]	148.84	0.0698	12	1	7	67	0.997	1		0.793	1		0.716	1		0.794	1		0.889	1		0.696	1		0.701	1		1075	121.4	6.2
Q13442	28 kDa heat- and acid-stable phosphoprotein OS=Homo sapiens GN=PDAP1 PE=1 SV=1 - [HAP28_HUMAN]	2.75	0.0442	1	1	1	1	0.996	1		0.98	1		1.025	1		1.011	1		1.034	1		0.928	1		1.137	1		181	20.6	8.87
P41252	Isoleucine--tRNA ligase, cytoplasmic OS=Homo sapiens GN=IARS PE=1 SV=2 - [SYIC_HUMAN]	9.46	0.0412	1	5	5	6	0.996	5	8.5	0.91	5	10.6	1.016	5	13.7	0.985	5	1.5	0.981	5	12.5	1.055	5	6.6	1.042	5	7.8	1262	144.4	6.15
P49368	T-complex protein 1 subunit gamma OS=Homo sapiens GN=CCT3 PE=1 SV=4 - [TCPG_HUMAN]	62.53	0.2495	2	13	13	21	0.996	20	13.5	0.933	20	18.2	0.995	20	14.8	1.029	20	13.1	0.977	20	14.6	1	20	16.8	0.959	20	17	545	60.5	6.49
P61086	Ubiquitin-conjugating enzyme E2 K OS=Homo sapiens GN=UBE2K PE=1 SV=3 - [UBE2K_HUMAN]	3.25	0.06	1	1	1	1	0.996	1		0.783	1		0.705	1		0.753	1		0.765	1		0.813	1		0.769	1		200	22.4	5.44
P16615	Sarcoplasmic/endoplasmic reticulum calcium ATPase 2 OS=Homo sapiens GN=ATP2A2 PE=1 SV=1 - [AT2A2_HUMAN]	18.88	0.0518	2	5	5	6	0.995	6	4.2	0.944	6	5.8	1.375	6	12.1	1.208	6	8	1.024	6	2.9	1.215	6	5.3	1.149	6	14.5	1042	114.7	5.34
P36542	ATP synthase subunit gamma, mitochondrial OS=Homo sapiens GN=ATP5C1 PE=1 SV=1 - [ATPG_HUMAN]	12.14	0.1544	1	4	4	4	0.995	4	7.8	1.352	4	24.7	1.01	4	7.2	1.129	4	12.9	1.318	4	17.1	1.024	4	8.4	1.025	4	10.6	298	33	9.22
O43852	Calumenin OS=Homo sapiens GN=CALU PE=1 SV=2 - [CALU_HUMAN]	4.66	0.1111	1	3	3	5	0.995	5	1.4	1.232	5	12.3	1.049	5	29.2	0.898	5	6.1	1.156	5	7.6	0.876	5	4.6	0.939	5	12.7	315	37.1	4.64
P40121	Macrophage-capping protein OS=Homo sapiens GN=CAPG PE=1 SV=2 - [CAPG_HUMAN]	12.78	0.0891	1	3	3	4	0.995	4	4	1.087	4	4.9	1.994	4	13.6	1.942	4	6.1	1.037	4	63.3	1.918	4	16.4	1.98	4	13.7	348	38.5	6.19
P00367	Glutamate dehydrogenase 1, mitochondrial OS=Homo sapiens GN=GLUD1 PE=1 SV=2 - [DHE3_HUMAN]	69.41	0.2742	2	14	14	27	0.995	23	8.2	1.294	23	16.9	0.826	23	46.5	0.724	23	41	1.423	23	21.7	0.808	23	39.5	0.71	23	42.1	558	61.4	7.8
Q14204	Cytoplasmic dynein 1 heavy chain 1 OS=Homo sapiens GN=DYNC1H1 PE=1 SV=5 - [DYHC1_HUMAN]	10.19	0.0121	1	5	5	5	0.995	5	9.8	0.994	5	10.6	0.922	5	12.8	1.075	5	19.1	1.009	5	7.7	0.949	5	7.8	1.087	5	5.9	4646	532.1	6.4
P05204	Non-histone chromosomal protein HMG-17 OS=Homo sapiens GN=HMGN2 PE=1 SV=3 - [HMGN2_HUMAN]	4.98	0.2222	1	2	2	2	0.995	1		0.941	1		1.215	1		1.273	1		1.123	1		1.304	1		1.236	1		90	9.4	9.99
P22234	Multifunctional protein ADE2 OS=Homo sapiens GN=PAICS PE=1 SV=3 - [PUR6_HUMAN]	18.97	0.1271	1	5	5	6	0.995	6	14.4	0.941	6	22.1	0.818	6	48.5	0.786	6	23.5	0.95	6	7.5	0.852	6	44.5	0.816	6	33.9	425	47	7.23
P51148	Ras-related protein Rab-5C OS=Homo sapiens GN=RAB5C PE=1 SV=2 - [RAB5C_HUMAN]	7.59	0.1065	3	2	2	3	0.995	3	6.5	0.988	3	7.5	1.036	3	2.5	1.037	3	3	1.05	3	12.9	0.997	3	17.5	1.085	3	8.2	216	23.5	8.41
Q02878	60S ribosomal protein L6 OS=Homo sapiens GN=RPL6 PE=1 SV=3 - [RL6_HUMAN]	33.09	0.2188	1	7	7	14	0.995	12	9.3	0.854	12	14.1	0.895	12	11.7	0.951	12	7.8	0.928	12	7.7	0.882	12	6.4	0.927	12	7.8	288	32.7	10.58
P50991	T-complex protein 1 subunit delta OS=Homo sapiens GN=CCT4 PE=1 SV=4 - [TCPD_HUMAN]	34.52	0.1521	1	8	8	12	0.995	11	10.8	0.926	11	14.5	0.962	11	21.4	0.932	11	11.4	0.904	11	12.6	0.896	11	15.8	0.898	11	17.1	539	57.9	7.83
O75369	Filamin-B OS=Homo sapiens GN=FLNB PE=1 SV=2 - [FLNB_HUMAN]	65.71	0.0769	1	15	19	24	0.994	17	6.2	1.016	17	11.4	1.212	17	21.6	1.192	17	13.2	1.041	17	13.8	1.111	17	15.6	1.179	17	18.1	2602	278	5.73
O94776	Metastasis-associated protein MTA2 OS=Homo sapiens GN=MTA2 PE=1 SV=1 - [MTA2_HUMAN]	2.77	0.015	1	1	1	1	0.994	1		0.659	1		0.8	1		0.816	1		0.671	1		0.857	1		0.871	1		668	75	9.66
Q99962	Endophilin-A1 OS=Homo sapiens GN=SH3GL2 PE=1 SV=1 - [SH3G2_HUMAN]	2.24	0.0341	2	1	1	1	0.994	1		0.971	1		0.996	1		1.023	1		1.034	1		0.86	1		0.954	1		352	39.9	5.45
P27348	14-3-3 protein theta OS=Homo sapiens GN=YWHAQ PE=1 SV=1 - [1433T_HUMAN]	52.01	0.3224	1	3	7	20	0.993	4	9.9	1.264	4	31.2	1.263	4	21.2	0.953	4	13	1.433	4	33	1.41	4	26.7	1.122	4	25.1	245	27.7	4.78
P49748	Very long-chain specific acyl-CoA dehydrogenase, mitochondrial OS=Homo sapiens GN=ACADVL PE=1 SV=1 - [ACADV_HUMAN]	5.71	0.0427	1	2	2	2	0.993	2	6.6	0.769	2	18.7	1.078	2	18.4	0.907	2	19.3	0.743	2	13.4	1.037	2	22.7	0.961	2	26.9	655	70.3	8.75
P53396	ATP-citrate synthase OS=Homo sapiens GN=ACLY PE=1 SV=3 - [ACLY_HUMAN]	32.28	0.0963	1	10	10	12	0.993	12	15.3	1.076	12	17.4	1.025	12	21.5	1.071	12	17.6	1.099	12	26.2	1.022	12	38.2	1.008	12	31.9	1101	120.8	7.33
P50570	Dynamin-2 OS=Homo sapiens GN=DNM2 PE=1 SV=2 - [DYN2_HUMAN]	4.15	0.0126	1	1	1	1	0.993	1		0.807	1		0.935	1		0.906	1		0.698	1		0.921	1		0.73	1		870	98	7.44
P50395	Rab GDP dissociation inhibitor beta OS=Homo sapiens GN=GDI2 PE=1 SV=2 - [GDIB_HUMAN]	36.31	0.2562	2	10	10	14	0.993	13	6.5	1.104	13	12.1	1.004	13	12.7	1.005	13	11.9	1.182	13	12.3	0.982	13	14.5	1.026	13	15.6	445	50.6	6.47
P49773	Histidine triad nucleotide-binding protein 1 OS=Homo sapiens GN=HINT1 PE=1 SV=2 - [HINT1_HUMAN]	5.51	0.0556	1	1	1	2	0.993	2	6.2	0.973	2	1.2	1.025	2	7	0.912	2	5.8	0.927	2	2.2	0.875	2	15.2	0.936	2	8.6	126	13.8	6.95
P50502	Hsc70-interacting protein OS=Homo sapiens GN=ST13 PE=1 SV=2 - [F10A1_HUMAN]	30.65	0.2087	3	7	7	8	0.992	7	9.5	0.872	7	18.8	0.829	7	15.1	0.84	7	13.1	0.82	7	5.2	0.847	7	30.3	0.867	7	27.4	369	41.3	5.27
P62873	Guanine nucleotide-binding protein G(I)/G(S)/G(T) subunit beta-1 OS=Homo sapiens GN=GNB1 PE=1 SV=3 - [GBB1_HUMAN]	13.3	0.0824	4	3	3	4	0.992	4	7.8	0.934	4	10.8	0.903	4	9	0.994	4	10.6	0.969	4	16.6	1.004	4	24.8	0.951	4	12.6	340	37.4	6
P38919	Eukaryotic initiation factor 4A-III OS=Homo sapiens GN=EIF4A3 PE=1 SV=4 - [IF4A3_HUMAN]	15.76	0.1071	1	3	4	6	0.992	3	0.2	1.054	3	11.5	1.063	3	28.3	1.038	3	26.3	1.089	3	4	1.078	3	11.5	1.038	3	11.4	411	46.8	6.73
Q04637	Eukaryotic translation initiation factor 4 gamma 1 OS=Homo sapiens GN=EIF4G1 PE=1 SV=4 - [IF4G1_HUMAN]	14.86	0.0313	2	4	4	5	0.992	4	11.3	0.907	4	21.7	1.096	4	29.3	1.072	4	20.5	0.847	4	21.9	0.976	4	22.6	1.066	4	20.5	1599	175.4	5.33
P30086	Phosphatidylethanolamine-binding protein 1 OS=Homo sapiens GN=PEBP1 PE=1 SV=3 - [PEBP1_HUMAN]	44.2	0.4171	1	6	6	17	0.992	14	15.6	1.302	14	13.9	0.944	14	19.3	0.937	14	13	1.516	14	18.3	0.95	14	18.4	0.995	14	8.4	187	21	7.53
P13797	Plastin-3 OS=Homo sapiens GN=PLS3 PE=1 SV=4 - [PLST_HUMAN]	15.36	0.0762	3	4	4	5	0.992	5	7	0.941	5	7.9	1.385	5	21.6	1.324	5	21.1	0.95	5	15.8	1.514	5	10.4	1.537	5	18.8	630	70.8	5.6
P25786	Proteasome subunit alpha type-1 OS=Homo sapiens GN=PSMA1 PE=1 SV=1 - [PSA1_HUMAN]	21.66	0.1977	1	5	5	7	0.992	7	6.6	0.881	7	3.8	0.818	7	10.5	0.842	7	18.4	0.973	7	4.3	0.841	7	7.4	0.819	7	6	263	29.5	6.61
P55327	Tumor protein D52 OS=Homo sapiens GN=TPD52 PE=1 SV=2 - [TPD52_HUMAN]	2.85	0.0536	1	1	1	1	0.992	1		1.057	1		1.221	1		1.099	1		0.892	1		1.175	1		1.045	1		224	24.3	4.83
Q9H4A4	Aminopeptidase B OS=Homo sapiens GN=RNPEP PE=1 SV=2 - [AMPB_HUMAN]	2.17	0.02	1	1	1	1	0.991	1		0.903	1		0.931	1		0.912	1		0.945	1		0.991	1		0.813	1		650	72.5	5.74
P11586	C-1-tetrahydrofolate synthase, cytoplasmic OS=Homo sapiens GN=MTHFD1 PE=1 SV=3 - [C1TC_HUMAN]	8.65	0.0471	1	4	4	4	0.991	4	2.5	1.105	4	9	1.025	4	9.4	0.979	4	1.7	1.13	4	2	1.247	4	18.4	1.149	4	8.3	935	101.5	7.3
Q15717	ELAV-like protein 1 OS=Homo sapiens GN=ELAVL1 PE=1 SV=2 - [ELAV1_HUMAN]	13.47	0.1196	3	4	4	5	0.991	5	5.3	0.934	5	3.5	0.861	5	15.4	0.809	5	4.6	0.931	5	1.4	0.796	5	15.8	0.795	5	7	326	36.1	9.17
P15170	Eukaryotic peptide chain release factor GTP-binding subunit ERF3A OS=Homo sapiens GN=GSPT1 PE=1 SV=1 - [ERF3A_HUMAN]	16.55	0.1222	2	6	6	6	0.991	6	10.6	0.99	6	5.4	0.96	6	9.2	0.989	6	4.9	1.082	6	21.7	1.027	6	13.8	0.998	6	22.5	499	55.7	5.62
P21333	Filamin-A OS=Homo sapiens GN=FLNA PE=1 SV=4 - [FLNA_HUMAN]	236.87	0.2286	2	45	49	83	0.99	64	8.8	0.943	65	16.7	1.238	65	17.1	1.392	65	22.4	0.936	65	11.1	1.212	65	16.5	1.359	65	25.8	2647	280.6	6.06
P80404	4-aminobutyrate aminotransferase, mitochondrial OS=Homo sapiens GN=ABAT PE=1 SV=3 - [GABT_HUMAN]	2.69	0.038	1	2	2	2	0.99	2	15.7	1.373	2	26.9	0.574	2	115	0.65	2	97.4	1.277	2	30.8	0.739	2	88	0.7	2	97.6	500	56.4	7.96
Q06210	Glutamine--fructose-6-phosphate aminotransferase [isomerizing] 1 OS=Homo sapiens GN=GFPT1 PE=1 SV=3 - [GFPT1_HUMAN]	2.55	0.03	2	2	2	2	0.99	2	1.5	1.265	2	10.8	1.338	2	11.1	1.232	2	3.7	1.392	2	17.2	1.415	2	21.5	1.199	2	18	699	78.8	7.11
Q9HAV7	GrpE protein homolog 1, mitochondrial OS=Homo sapiens GN=GRPEL1 PE=1 SV=2 - [GRPE1_HUMAN]	4.85	0.1152	1	2	2	2	0.99	1		1.04	1		0.977	1		0.9	1		0.917	1		0.956	1		0.828	1		217	24.3	8.12
P02545	Prelamin-A/C OS=Homo sapiens GN=LMNA PE=1 SV=1 - [LMNA_HUMAN]	177.46	0.4292	1	25	26	57	0.99	53	11.5	1.027	53	16.5	1.534	53	30.6	1.617	53	34.9	1.016	53	14.4	1.446	53	27.3	1.62	53	34.4	664	74.1	7.02
P48739	Phosphatidylinositol transfer protein beta isoform OS=Homo sapiens GN=PITPNB PE=1 SV=2 - [PIPNB_HUMAN]	2.32	0.0332	1	1	1	1	0.99	1		1.03	1		1.053	1		0.958	1		1.047	1		1.141	1		1.102	1		271	31.5	6.87
O43242	26S proteasome non-ATPase regulatory subunit 3 OS=Homo sapiens GN=PSMD3 PE=1 SV=2 - [PSMD3_HUMAN]	8.82	0.0655	1	4	4	4	0.99	4	2.9	0.917	4	5.4	0.983	4	7.6	0.98	4	9.9	0.99	4	2.8	1.055	4	8.3	0.971	4	4.5	534	60.9	8.44
P62491	Ras-related protein Rab-11A OS=Homo sapiens GN=RAB11A PE=1 SV=3 - [RB11A_HUMAN]	11.03	0.1806	2	3	3	3	0.99	3	2.8	0.95	3	36.7	0.974	3	6.8	0.988	3	10.7	0.932	3	24	1.009	3	8.1	1.037	3	6.6	216	24.4	6.57
Q01105	Protein SET OS=Homo sapiens GN=SET PE=1 SV=3 - [SET_HUMAN]	31.16	0.131	1	3	3	8	0.99	7	6.8	1.073	7	3.5	1.072	7	8.9	1.08	7	9.8	1.05	7	12.7	1.015	7	6.9	1.051	7	12.7	290	33.5	4.32
P61956	Small ubiquitin-related modifier 2 OS=Homo sapiens GN=SUMO2 PE=1 SV=3 - [SUMO2_HUMAN]	6.63	0.1053	1	1	1	3	0.99	3	3.5	0.895	3	7.1	1.223	3	8	1.081	3	8	0.922	3	9.6	1.179	3	18.3	1.111	3	20.9	95	10.9	5.5
P17987	T-complex protein 1 subunit alpha OS=Homo sapiens GN=TCP1 PE=1 SV=1 - [TCPA_HUMAN]	38.91	0.2014	1	9	9	13	0.99	12	8.2	0.924	12	16.2	1.007	12	25.8	0.982	12	8.1	0.982	12	9.5	0.96	12	12.1	1.024	12	20.4	556	60.3	6.11
Q9UGI8	Testin OS=Homo sapiens GN=TES PE=1 SV=1 - [TES_HUMAN]	35.11	0.228	1	9	9	12	0.99	11	10.2	0.811	11	29.5	1.394	11	25.7	1.396	11	19.8	0.759	11	14.7	1.311	11	17.3	1.506	11	25.1	421	48	7.68
Q9UDY2	Tight junction protein ZO-2 OS=Homo sapiens GN=TJP2 PE=1 SV=2 - [ZO2_HUMAN]	3.47	0.0151	1	2	2	2	0.99	2	2.8	0.924	2	13.2	0.991	2	14.3	1	2	0.2	0.884	2	14.8	0.91	2	8.2	0.873	2	21.5	1190	133.9	7.4
P06576	ATP synthase subunit beta, mitochondrial OS=Homo sapiens GN=ATP5B PE=1 SV=3 - [ATPB_HUMAN]	58.27	0.2098	1	8	8	14	0.989	14	6	1.043	14	14.3	0.935	14	12.7	0.827	14	13.6	1.087	14	21.7	0.935	14	13.1	0.96	14	15	529	56.5	5.4
P07384	Calpain-1 catalytic subunit OS=Homo sapiens GN=CAPN1 PE=1 SV=1 - [CAN1_HUMAN]	7	0.0406	1	3	3	4	0.989	3	2.2	0.787	3	4.9	0.976	3	12.1	0.949	3	4.2	0.759	3	14.6	0.901	3	1.2	0.997	3	10.4	714	81.8	5.67
Q99829	Copine-1 OS=Homo sapiens GN=CPNE1 PE=1 SV=1 - [CPNE1_HUMAN]	5.81	0.054	1	3	3	3	0.989	3	5.4	1.076	3	17.2	1.157	3	12.4	1.106	3	9.7	1.087	3	6	1.079	3	1.4	1.089	3	8.2	537	59	5.83
P49411	Elongation factor Tu, mitochondrial OS=Homo sapiens GN=TUFM PE=1 SV=2 - [EFTU_HUMAN]	54.84	0.3496	1	13	13	17	0.989	17	9.8	1.019	17	11	0.89	17	14.3	0.845	17	10.4	1.086	17	13.8	0.878	17	17.9	0.862	17	17.5	452	49.5	7.61
P49327	Fatty acid synthase OS=Homo sapiens GN=FASN PE=1 SV=3 - [FAS_HUMAN]	166.64	0.1716	2	38	38	62	0.989	52	9.1	1.224	53	20.8	1.161	53	21.3	1.124	53	17.1	1.293	53	23.1	1.123	53	19.8	1.162	53	21.1	2511	273.3	6.44
Q13045	Protein flightless-1 homolog OS=Homo sapiens GN=FLII PE=1 SV=2 - [FLII_HUMAN]	1.84	0.011	1	1	1	2	0.989	1		0.924	1		1.074	1		0.948	1		1.581	1		3.373	1		1.239	1		1269	144.7	6.05
Q92896	Golgi apparatus protein 1 OS=Homo sapiens GN=GLG1 PE=1 SV=2 - [GSLG1_HUMAN]	2.13	0.0085	1	1	1	1	0.989	1		1.395	1		0.923	1		1.049	1		1.561	1		1.058	1		1.189	1		1179	134.5	6.9
P00558	Phosphoglycerate kinase 1 OS=Homo sapiens GN=PGK1 PE=1 SV=3 - [PGK1_HUMAN]	81.11	0.4101	2	13	13	27	0.989	25	11.1	0.918	25	13.7	1.498	25	21.4	1.412	25	20.8	0.986	25	10.1	1.558	25	24.8	1.514	25	27.6	417	44.6	8.1
P12236	ADP/ATP translocase 3 OS=Homo sapiens GN=SLC25A6 PE=1 SV=4 - [ADT3_HUMAN]	43.94	0.2651	3	2	9	20	0.988	2	23.5	1.053	2	13.1	1.195	2	1.4	1.503	2	21.8	0.996	2	6.5	1.192	2	19.7	1.349	2	16.3	298	32.8	9.74
P61204	ADP-ribosylation factor 3 OS=Homo sapiens GN=ARF3 PE=1 SV=2 - [ARF3_HUMAN]	35.33	0.4033	2	4	6	10	0.988	6	8.5	0.888	6	5.3	1.226	6	27.7	1.146	6	17.3	0.897	6	3.2	1.263	6	24	1.201	6	11.7	181	20.6	7.43
Q96AG4	Leucine-rich repeat-containing protein 59 OS=Homo sapiens GN=LRRC59 PE=1 SV=1 - [LRC59_HUMAN]	16.46	0.1726	1	5	5	5	0.988	5	0.2	1.111	5	12.3	0.976	5	5.4	1.009	5	2.5	1.293	5	2.5	1.001	5	11	1.094	5	30.7	307	34.9	9.57
P13667	Protein disulfide-isomerase A4 OS=Homo sapiens GN=PDIA4 PE=1 SV=2 - [PDIA4_HUMAN]	86.61	0.3318	1	18	18	26	0.988	25	5	1.146	23	11.2	0.956	25	15.4	0.858	25	12.8	1.238	25	12	0.883	25	19.9	0.898	25	14	645	72.9	5.07
O43399	Tumor protein D54 OS=Homo sapiens GN=TPD52L2 PE=1 SV=2 - [TPD54_HUMAN]	18.71	0.2524	1	5	5	6	0.988	6	5.8	1.029	6	5.3	1.021	6	5.2	1.078	6	10.1	1.045	6	7.3	1.037	6	11.7	1.055	6	15.6	206	22.2	5.36
Q15629	Translocating chain-associated membrane protein 1 OS=Homo sapiens GN=TRAM1 PE=1 SV=3 - [TRAM1_HUMAN]	3.46	0.0294	1	1	1	1	0.988	1		1.035	1		1.278	1		1.101	1		1.018	1		1.203	1		1.056	1		374	43	9.63
O75822	Eukaryotic translation initiation factor 3 subunit J OS=Homo sapiens GN=EIF3J PE=1 SV=2 - [EIF3J_HUMAN]	5.82	0.0853	1	2	2	2	0.987	2	20.1	1.044	2	37.1	1.001	2	27.5	1.023	2	26.9	0.989	2	13.2	1.005	2	26.9	1.058	2	30	258	29	4.83
P07195	L-lactate dehydrogenase B chain OS=Homo sapiens GN=LDHB PE=1 SV=2 - [LDHB_HUMAN]	45.83	0.2964	3	8	9	15	0.987	14	5.2	1.02	14	16.3	3.931	14	61.3	4.308	14	72.8	0.925	14	12.6	3.292	14	64.8	4.068	14	70.7	334	36.6	6.05
P49959	Double-strand break repair protein MRE11A OS=Homo sapiens GN=MRE11A PE=1 SV=3 - [MRE11_HUMAN]	2.45	0.0099	1	1	1	1	0.987	1		0.88	1		1.042	1		1.023	1		0.94	1		0.943	1		1.029	1		708	80.5	5.9
Q9H307	Pinin OS=Homo sapiens GN=PNN PE=1 SV=4 - [PININ_HUMAN]	2.14	0.0126	1	1	1	1	0.987	1		0.982	1		0.943	1		0.982	1		1.088	1		1.046	1		1.036	1		717	81.6	7.14
P26373	60S ribosomal protein L13 OS=Homo sapiens GN=RPL13 PE=1 SV=4 - [RL13_HUMAN]	33.32	0.2275	1	5	5	11	0.987	11	9.4	0.925	11	7.9	0.969	11	12.3	1.019	11	9.6	0.869	11	8.6	0.958	11	15.8	0.935	11	6.3	211	24.2	11.65
Q13573	SNW domain-containing protein 1 OS=Homo sapiens GN=SNW1 PE=1 SV=1 - [SNW1_HUMAN]	2.32	0.0131	1	1	1	1	0.987	1		1.077	1		0.891	1		0.949	1		0.972	1		0.875	1		0.968	1		536	61.5	9.52
Q01082	Spectrin beta chain, non-erythrocytic 1 OS=Homo sapiens GN=SPTBN1 PE=1 SV=2 - [SPTB2_HUMAN]	75.83	0.1113	3	25	25	28	0.987	27	8.7	0.838	27	16.1	0.792	27	27.5	0.779	27	23.5	0.865	27	14.6	0.848	27	23	0.796	27	25.7	2364	274.4	5.57
Q9BS26	Endoplasmic reticulum resident protein 44 OS=Homo sapiens GN=ERP44 PE=1 SV=1 - [ERP44_HUMAN]	2.24	0.0197	1	1	1	1	0.986	1		0.999	1		1.435	1		0.898	1		1.091	1		1.427	1		0.841	1		406	46.9	5.26
P20700	Lamin-B1 OS=Homo sapiens GN=LMNB1 PE=1 SV=2 - [LMNB1_HUMAN]	32.51	0.1485	1	7	9	12	0.986	6	6.9	0.998	6	8.1	0.929	6	15.9	0.957	6	7.9	1.061	6	4.6	0.914	6	14.7	0.921	6	5.1	586	66.4	5.16
P35232	Prohibitin OS=Homo sapiens GN=PHB PE=1 SV=1 - [PHB_HUMAN]	46.6	0.3529	1	8	9	15	0.986	14	11.4	0.858	14	16.2	0.896	14	24.8	0.935	14	7.3	0.925	14	10.4	0.905	14	22.3	0.915	14	16.7	272	29.8	5.76
O15305	Phosphomannomutase 2 OS=Homo sapiens GN=PMM2 PE=1 SV=1 - [PMM2_HUMAN]	3.42	0.0488	1	1	1	1	0.986	1		0.874	1		0.949	1		0.909	1		0.911	1		0.934	1		0.834	1		246	28.1	6.77
P28066	Proteasome subunit alpha type-5 OS=Homo sapiens GN=PSMA5 PE=1 SV=3 - [PSA5_HUMAN]	8.2	0.1203	1	2	2	2	0.986	2	1.8	1.111	2	11	0.851	2	7.3	0.93	2	26.1	1.187	2	3.4	0.946	2	28.5	0.872	2	13.7	241	26.4	4.79
P06454	Prothymosin alpha OS=Homo sapiens GN=PTMA PE=1 SV=2 - [PTMA_HUMAN]	30.71	0.2162	1	3	3	10	0.986	10	11.7	1.308	10	6.1	1.221	10	10.5	1.47	10	22.4	1.286	10	17.5	1.067	10	8.8	1.323	10	23.1	111	12.2	3.78
Q14498	RNA-binding protein 39 OS=Homo sapiens GN=RBM39 PE=1 SV=2 - [RBM39_HUMAN]	3.09	0.0208	1	1	1	1	0.986	1		1.146	1		1.057	1		1.009	1		1.012	1		0.799	1		0.862	1		530	59.3	10.1
P61313	60S ribosomal protein L15 OS=Homo sapiens GN=RPL15 PE=1 SV=2 - [RL15_HUMAN]	11.54	0.2255	1	5	5	7	0.986	6	3.2	0.997	6	5.1	0.963	6	8.9	0.983	6	12.7	1.013	6	9.5	0.98	6	8.8	0.962	6	4.2	204	24.1	11.62
P18621	60S ribosomal protein L17 OS=Homo sapiens GN=RPL17 PE=1 SV=3 - [RL17_HUMAN]	14.84	0.2391	1	4	4	7	0.986	5	4.3	0.898	5	2.9	0.856	5	1.5	1.008	5	7.5	0.856	5	6.2	0.89	5	3.8	0.972	5	5.5	184	21.4	10.17
P25705	ATP synthase subunit alpha, mitochondrial OS=Homo sapiens GN=ATP5A1 PE=1 SV=1 - [ATPA_HUMAN]	50.2	0.2568	1	13	13	16	0.985	16	6.2	1.054	16	14.6	0.892	16	18	0.913	16	13.3	1.097	16	6.5	0.931	16	14.4	0.906	16	11.8	553	59.7	9.13
P48735	Isocitrate dehydrogenase [NADP], mitochondrial OS=Homo sapiens GN=IDH2 PE=1 SV=2 - [IDHP_HUMAN]	5.18	0.0708	1	2	4	4	0.985	2	3.1	0.753	2	5	0.661	2	22.5	0.649	2	25	0.771	2	7.7	0.67	2	13.5	0.668	2	21.3	452	50.9	8.69
Q13162	Peroxiredoxin-4 OS=Homo sapiens GN=PRDX4 PE=1 SV=1 - [PRDX4_HUMAN]	15.9	0.0959	1	1	3	6	0.985	2	2.7	1.02	2	5	0.751	2	8.3	0.805	2	18.5	1.016	2	10.3	0.857	2	21.6	0.773	2	20.9	271	30.5	6.29
P42766	60S ribosomal protein L35 OS=Homo sapiens GN=RPL35 PE=1 SV=2 - [RL35_HUMAN]	7.83	0.2033	1	3	3	3	0.985	3	0.5	0.837	3	11.1	1.072	3	9.8	1.277	3	7.8	0.784	3	15.5	1.155	3	18.5	1.155	3	19.3	123	14.5	11.05
P38606	V-type proton ATPase catalytic subunit A OS=Homo sapiens GN=ATP6V1A PE=1 SV=2 - [VATA_HUMAN]	3.28	0.0194	1	1	1	1	0.985	1		1.033	1		0.999	1		0.874	1		1.213	1		1.577	1		1.052	1		617	68.3	5.52
P09496	Clathrin light chain A OS=Homo sapiens GN=CLTA PE=1 SV=1 - [CLCA_HUMAN]	7.75	0.0645	1	2	2	3	0.984	3	9.6	1.097	3	10.5	0.971	3	16.7	0.965	3	1.7	0.947	3	2.4	1.042	3	4.9	1.052	3	12.4	248	27.1	4.51
P62266	40S ribosomal protein S23 OS=Homo sapiens GN=RPS23 PE=1 SV=3 - [RS23_HUMAN]	11.67	0.1329	1	2	2	4	0.984	4	7.3	1.03	4	14.4	0.955	4	26	0.905	4	0.1	0.946	4	10.6	0.817	4	5.4	0.843	4	3.2	143	15.8	10.49
Q07955	Serine/arginine-rich splicing factor 1 OS=Homo sapiens GN=SRSF1 PE=1 SV=2 - [SRSF1_HUMAN]	21.92	0.2419	1	6	6	8	0.984	8	3.5	1.083	8	16.6	0.918	8	13.7	0.946	8	13.8	1.001	8	5.4	0.976	8	18.7	0.951	8	11.3	248	27.7	10.36
O75390	Citrate synthase, mitochondrial OS=Homo sapiens GN=CS PE=1 SV=2 - [CISY_HUMAN]	21.49	0.1717	1	7	7	7	0.983	7	8.1	0.977	7	4.1	1.081	7	11.6	1.096	7	11.4	1.069	7	7.9	1.136	7	15.5	1.118	7	10.3	466	51.7	8.32
Q16698	2,4-dienoyl-CoA reductase, mitochondrial OS=Homo sapiens GN=DECR1 PE=1 SV=1 - [DECR_HUMAN]	3.8	0.0328	1	1	1	1	0.983	1		0.619	1		0.775	1		0.646	1		0.554	1		0.765	1		0.63	1		335	36	9.28
P06744	Glucose-6-phosphate isomerase OS=Homo sapiens GN=GPI PE=1 SV=4 - [G6PI_HUMAN]	60.17	0.2348	1	11	11	18	0.983	16	7.5	1.024	16	13.7	1.376	16	15.3	1.265	16	12.2	1.105	16	12.4	1.338	16	16.3	1.271	16	11.2	558	63.1	8.32
Q14697	Neutral alpha-glucosidase AB OS=Homo sapiens GN=GANAB PE=1 SV=3 - [GANAB_HUMAN]	34.29	0.0826	1	7	7	11	0.983	10	11	0.782	10	29.9	0.712	10	25.4	0.705	10	22	0.766	10	49.3	0.761	10	25.2	0.719	10	18.8	944	106.8	6.14
P62805	Histone H4 OS=Homo sapiens GN=HIST1H4A PE=1 SV=2 - [H4_HUMAN]	53.17	0.5049	1	5	5	16	0.983	15	6.4	0.685	15	25	0.755	15	9.4	0.741	15	15.1	0.691	15	9.4	0.732	15	14.7	0.672	15	13.7	103	11.4	11.36
P11142	Heat shock cognate 71 kDa protein OS=Homo sapiens GN=HSPA8 PE=1 SV=1 - [HSP7C_HUMAN]	236.82	0.4211	2	17	24	71	0.983	39	14.1	0.91	39	12.9	1.056	39	13.3	1.08	39	7.7	0.952	39	8.3	0.976	39	15.3	1.095	39	12.7	646	70.9	5.52
Q86UE4	Protein LYRIC OS=Homo sapiens GN=MTDH PE=1 SV=2 - [LYRIC_HUMAN]	2.9	0.0189	1	1	1	1	0.983	1		0.996	1		1.325	1		1.505	1		1.085	1		1.324	1		1.302	1		582	63.8	9.32
P62269	40S ribosomal protein S18 OS=Homo sapiens GN=RPS18 PE=1 SV=3 - [RS18_HUMAN]	26.74	0.3618	1	6	6	12	0.983	9	9.3	1.199	9	24.1	1.087	9	10.4	1.169	9	7	1.133	9	14.4	1.142	9	14.5	1.118	9	6.4	152	17.7	10.99
P23526	Adenosylhomocysteinase OS=Homo sapiens GN=AHCY PE=1 SV=4 - [SAHH_HUMAN]	32.86	0.1852	3	8	8	10	0.983	9	8.2	0.962	9	9.8	1.022	9	20.1	1.011	9	12.9	1.11	9	7.6	0.979	9	15.4	1	9	19.2	432	47.7	6.34
O95831	Apoptosis-inducing factor 1, mitochondrial OS=Homo sapiens GN=AIFM1 PE=1 SV=1 - [AIFM1_HUMAN]	14.79	0.0555	1	3	3	4	0.982	4	9.9	1.018	4	31.2	0.761	4	49.6	0.85	4	29.1	0.952	4	25.9	0.793	4	12	0.855	4	8.3	613	66.9	8.95
P52292	Importin subunit alpha-1 OS=Homo sapiens GN=KPNA2 PE=1 SV=1 - [IMA1_HUMAN]	6.67	0.0284	1	1	1	2	0.982	2	12.1	0.911	2	15	0.939	2	9.6	0.835	2	12.7	0.955	2	6.5	0.812	2	9.2	0.871	2	0.8	529	57.8	5.4
P62888	60S ribosomal protein L30 OS=Homo sapiens GN=RPL30 PE=1 SV=2 - [RL30_HUMAN]	4.23	0.1478	1	2	2	2	0.982	2	3.5	0.913	2	2.9	0.97	2	11	0.959	2	1.9	1.057	2	2.4	0.858	2	3.8	0.931	2	10.6	115	12.8	9.63
P62249	40S ribosomal protein S16 OS=Homo sapiens GN=RPS16 PE=1 SV=2 - [RS16_HUMAN]	26.65	0.3425	1	5	5	9	0.982	9	3.9	0.951	9	13.4	0.897	9	27.6	0.95	9	23	0.931	9	13.8	0.92	9	8.1	0.857	9	20.8	146	16.4	10.21
P54577	Tyrosine--tRNA ligase, cytoplasmic OS=Homo sapiens GN=YARS PE=1 SV=4 - [SYYC_HUMAN]	5.12	0.0379	1	2	2	2	0.982	2	1.2	0.844	2	8.7	0.841	2	3.4	0.797	2	4.1	0.87	2	5.9	0.877	2	3	0.907	2	12.8	528	59.1	7.05
Q9BUJ2	Heterogeneous nuclear ribonucleoprotein U-like protein 1 OS=Homo sapiens GN=HNRNPUL1 PE=1 SV=2 - [HNRL1_HUMAN]	1.91	0.0257	1	2	2	2	0.981	2	6.1	0.796	2	1.8	1	2	0.5	0.955	2	8.5	0.867	2	11.1	0.943	2	8.9	0.903	2	13.4	856	95.7	6.92
P49321	Nuclear autoantigenic sperm protein OS=Homo sapiens GN=NASP PE=1 SV=2 - [NASP_HUMAN]	9.26	0.0406	1	3	3	3	0.981	3	2.9	1.116	3	3.3	0.935	3	1.3	0.914	3	0.8	1.149	3	8.2	0.926	3	9.3	0.862	3	4.5	788	85.2	4.3
P53597	Succinyl-CoA ligase [ADP/GDP-forming] subunit alpha, mitochondrial OS=Homo sapiens GN=SUCLG1 PE=1 SV=4 - [SUCA_HUMAN]	5.7	0.0694	1	2	2	2	0.981	2	3.1	0.97	2	15.4	0.827	2	21	0.916	2	17.5	0.936	2	27.8	0.968	2	24.1	0.973	2	18.8	346	36.2	8.79
Q9BVC6	Transmembrane protein 109 OS=Homo sapiens GN=TMEM109 PE=1 SV=1 - [TM109_HUMAN]	6.25	0.0494	1	1	1	2	0.981	2	12.6	0.649	2	53.3	1.333	2	23.6	0.924	2	18.9	0.621	2	49.6	1.235	2	26.7	0.911	2	21.2	243	26.2	10.48
P62633	Cellular nucleic acid-binding protein OS=Homo sapiens GN=CNBP PE=1 SV=1 - [CNBP_HUMAN]	1.77	0.0508	1	1	1	1	0.98	1		1.041	1		1.092	1		0.983	1		0.902	1		0.857	1		1.092	1		177	19.4	7.71
O75821	Eukaryotic translation initiation factor 3 subunit G OS=Homo sapiens GN=EIF3G PE=1 SV=2 - [EIF3G_HUMAN]	2.38	0.0281	1	1	1	1	0.98	1		0.949	1		0.785	1		0.86	1		0.87	1		0.802	1		0.868	1		320	35.6	6.13
P09234	U1 small nuclear ribonucleoprotein C OS=Homo sapiens GN=SNRPC PE=1 SV=1 - [RU1C_HUMAN]	2.84	0.1321	1	2	2	2	0.98	2	7.4	0.889	2	1	0.881	2	22.6	1.003	2	7.4	0.989	2	12	1.099	2	13.5	1.08	2	9.5	159	17.4	9.67
P48643	T-complex protein 1 subunit epsilon OS=Homo sapiens GN=CCT5 PE=1 SV=1 - [TCPE_HUMAN]	47.13	0.2033	1	11	11	16	0.98	16	4.9	0.967	16	14.9	1.028	16	8.7	1.013	16	9.7	0.96	16	13.7	0.982	16	14.1	0.987	16	15.4	541	59.6	5.66
P68036	Ubiquitin-conjugating enzyme E2 L3 OS=Homo sapiens GN=UBE2L3 PE=1 SV=1 - [UB2L3_HUMAN]	4.64	0.1039	1	2	2	2	0.98	2	3.7	0.864	2	16.2	0.842	2	13	0.864	2	14.8	0.848	2	3.4	0.841	2	13.3	0.779	2	8.1	154	17.9	8.51
P52209	6-phosphogluconate dehydrogenase, decarboxylating OS=Homo sapiens GN=PGD PE=1 SV=3 - [6PGD_HUMAN]	33.72	0.1677	1	6	6	13	0.979	11	12.3	1.088	11	23	1.752	11	30.1	1.99	11	66.3	1.173	11	13.6	1.655	11	38.6	2.05	11	49	483	53.1	7.23
Q92616	Translational activator GCN1 OS=Homo sapiens GN=GCN1L1 PE=1 SV=6 - [GCN1L_HUMAN]	5.15	0.0079	1	2	2	2	0.979	2	7.3	0.982	2	3.1	1.162	2	69.4	1.02	2	50.7	1.133	2	15.3	1.158	2	62.8	1.029	2	39.4	2671	292.6	7.47
P83731	60S ribosomal protein L24 OS=Homo sapiens GN=RPL24 PE=1 SV=1 - [RL24_HUMAN]	12.91	0.1975	1	4	4	5	0.979	5	12.1	0.95	5	5.4	0.87	5	8.7	0.949	5	5.9	0.944	5	5.1	0.919	5	10.5	0.999	5	9.4	157	17.8	11.25
P05388	60S acidic ribosomal protein P0 OS=Homo sapiens GN=RPLP0 PE=1 SV=1 - [RLA0_HUMAN]	22.91	0.1546	2	5	5	7	0.979	7	11	0.866	7	10.4	0.988	7	16	0.992	7	10.7	0.894	7	14	0.872	7	11.5	0.897	7	19.5	317	34.3	5.97
P26447	Protein S100-A4 OS=Homo sapiens GN=S100A4 PE=1 SV=1 - [S10A4_HUMAN]	27.93	0.3663	1	5	5	11	0.979	11	13.8	1.016	11	19.9	2.902	11	140.8	2.754	11	154	0.888	11	21.7	2.917	11	126.3	2.936	11	114.4	101	11.7	6.11
P78371	T-complex protein 1 subunit beta OS=Homo sapiens GN=CCT2 PE=1 SV=4 - [TCPB_HUMAN]	52.1	0.215	1	9	9	14	0.979	14	4.6	0.941	14	9	1.054	14	11.7	1.067	14	10.1	0.983	14	10.4	1.012	14	15.5	1.084	14	15.9	535	57.5	6.46
P40227	T-complex protein 1 subunit zeta OS=Homo sapiens GN=CCT6A PE=1 SV=3 - [TCPZ_HUMAN]	36.33	0.1638	2	8	8	11	0.979	11	5.8	0.931	11	14.3	1.002	11	14.1	1	11	9.1	0.928	11	10.2	0.99	11	10.7	1.066	11	7.7	531	58	6.68
P07237	Protein disulfide-isomerase OS=Homo sapiens GN=P4HB PE=1 SV=3 - [PDIA1_HUMAN]	191.85	0.5	2	26	27	69	0.978	58	10.6	1.171	59	13.2	1.017	59	11.4	0.945	59	12	1.218	59	10.6	0.964	59	13.4	0.918	59	14.2	508	57.1	4.87
O15212	Prefoldin subunit 6 OS=Homo sapiens GN=PFDN6 PE=1 SV=1 - [PFD6_HUMAN]	2.29	0.0543	1	1	1	1	0.978	1		0.928	1		1.02	1		1.163	1		0.885	1		1.14	1		0.978	1		129	14.6	8.88
P35268	60S ribosomal protein L22 OS=Homo sapiens GN=RPL22 PE=1 SV=2 - [RL22_HUMAN]	17.37	0.1875	1	2	2	5	0.978	5	15.8	0.966	5	24	1.016	5	23.3	1.031	5	18.7	1.029	5	16.6	1.164	5	41.6	1.143	5	15.4	128	14.8	9.19
O15260	Surfeit locus protein 4 OS=Homo sapiens GN=SURF4 PE=1 SV=3 - [SURF4_HUMAN]	5.49	0.0372	1	1	1	2	0.978	2	3.9	1.064	2	12.4	0.946	2	16.9	0.867	2	8.7	1.104	2	17.9	0.892	2	13.2	0.882	2	5.9	269	30.4	7.78
Q15029	116 kDa U5 small nuclear ribonucleoprotein component OS=Homo sapiens GN=EFTUD2 PE=1 SV=1 - [U5S1_HUMAN]	5.56	0.0237	1	1	2	3	0.978	1		0.675	1		0.707	1		0.767	1		0.691	1		0.756	1		0.732	1		972	109.4	5
P83881	60S ribosomal protein L36a OS=Homo sapiens GN=RPL36A PE=1 SV=2 - [RL36A_HUMAN]	2.83	0.0755	2	1	1	1	0.977	1		0.891	1		1	1		1.051	1		0.941	1		0.992	1		1.047	1		106	12.4	10.58
P51991	Heterogeneous nuclear ribonucleoprotein A3 OS=Homo sapiens GN=HNRNPA3 PE=1 SV=2 - [ROA3_HUMAN]	38.5	0.2593	1	6	8	15	0.977	10	4.9	1.024	10	9.4	0.774	10	17.8	0.784	10	12.6	1.119	10	6.5	0.83	10	26.1	0.89	10	12.6	378	39.6	9.01
P10599	Thioredoxin OS=Homo sapiens GN=TXN PE=1 SV=3 - [THIO_HUMAN]	28.87	0.3143	1	3	3	8	0.977	8	19.4	1.087	8	9.1	2.274	8	10.4	2.497	8	20.4	1.197	8	8.8	2.206	8	12.2	2.524	8	16	105	11.7	4.92
P29401	Transketolase OS=Homo sapiens GN=TKT PE=1 SV=3 - [TKT_HUMAN]	91.82	0.2456	1	13	13	27	0.977	26	7.4	1.2	26	13	1.651	26	28.2	2.051	26	35	1.288	26	18.5	1.668	26	31.6	2.014	26	40.5	623	67.8	7.66
O75083	WD repeat-containing protein 1 OS=Homo sapiens GN=WDR1 PE=1 SV=4 - [WDR1_HUMAN]	28.31	0.132	1	7	7	10	0.977	8	9.4	0.839	8	19.1	0.905	8	5.9	0.916	8	13.2	0.917	8	9.7	0.883	8	8.4	0.876	8	11.4	606	66.2	6.65
Q9ULV4	Coronin-1C OS=Homo sapiens GN=CORO1C PE=1 SV=1 - [COR1C_HUMAN]	11.54	0.0485	1	2	2	3	0.976	3	3.8	0.902	3	6.2	1.127	3	3.7	1.229	3	10.9	0.952	3	19.3	1.126	3	15.2	1.199	3	31.7	474	53.2	7.08
Q9C005	Protein dpy-30 homolog OS=Homo sapiens GN=DPY30 PE=1 SV=1 - [DPY30_HUMAN]	2.26	0.0909	1	1	1	1	0.976	1		1.155	1		1.196	1		1.112	1		1.201	1		1.129	1		1.098	1		99	11.2	4.88
P30084	Enoyl-CoA hydratase, mitochondrial OS=Homo sapiens GN=ECHS1 PE=1 SV=4 - [ECHM_HUMAN]	10.29	0.1828	1	4	4	5	0.976	5	8.4	1.026	5	27.7	0.903	5	45.4	0.765	5	24.6	1.061	5	10.5	0.857	5	34	0.874	5	29.3	290	31.4	8.07
P19105	Myosin regulatory light chain 12A OS=Homo sapiens GN=MYL12A PE=1 SV=2 - [ML12A_HUMAN]	15.35	0.2982	3	5	5	6	0.976	6	9.3	1.005	6	14.4	1.237	6	15.5	1.219	6	5.3	1.027	6	7.4	1.262	6	11	1.195	6	6.5	171	19.8	4.81
P20618	Proteasome subunit beta type-1 OS=Homo sapiens GN=PSMB1 PE=1 SV=2 - [PSB1_HUMAN]	8.38	0.0954	1	2	2	3	0.976	3	6.8	0.911	3	0.4	0.923	3	8.8	0.873	3	2.7	0.968	3	2	0.864	3	2.4	0.867	3	6.6	241	26.5	8.13
Q92804	TATA-binding protein-associated factor 2N OS=Homo sapiens GN=TAF15 PE=1 SV=1 - [RBP56_HUMAN]	13.92	0.0794	1	2	5	6	0.976	2	14	0.96	2	25.5	0.985	2	25.9	1.117	2	23.5	1.002	2	11.9	1.022	2	21.5	1.043	2	8.9	592	61.8	8.02
Q96QD8	Sodium-coupled neutral amino acid transporter 2 OS=Homo sapiens GN=SLC38A2 PE=1 SV=2 - [S38A2_HUMAN]	1.62	0.0138	1	1	1	1	0.976	1		1.315	1		0.873	1		0.958	1		1.503	1		0.827	1		0.776	1		506	56	8
P02787	Serotransferrin OS=Homo sapiens GN=TF PE=1 SV=3 - [TRFE_HUMAN]	2.69	0.0301	1	2	2	2	0.976	2	0	1.216	2	17.6	0.756	2	21.2	0.758	2	15.9	1.354	2	13.2	0.793	2	18	0.736	2	22.3	698	77	7.12
P45880	Voltage-dependent anion-selective channel protein 2 OS=Homo sapiens GN=VDAC2 PE=1 SV=2 - [VDAC2_HUMAN]	18.15	0.1667	1	5	5	9	0.976	7	7.1	1.046	7	4.4	0.852	7	8	0.883	7	13.2	1.079	7	3.4	0.934	7	7.3	0.935	7	10.9	294	31.5	7.56
P13010	X-ray repair cross-complementing protein 5 OS=Homo sapiens GN=XRCC5 PE=1 SV=3 - [XRCC5_HUMAN]	34.89	0.0724	1	4	4	10	0.976	9	5.5	0.976	9	11.1	0.91	9	10.6	0.922	9	16	1.032	9	8.1	0.929	9	16.8	0.93	9	15	732	82.7	5.81
Q03135	Caveolin-1 OS=Homo sapiens GN=CAV1 PE=1 SV=4 - [CAV1_HUMAN]	12.02	0.2303	2	5	5	6	0.975	5	11.3	1.02	5	19.2	2.386	5	93.4	2.31	5	71.4	0.945	5	9	2.357	5	108.3	2.396	5	76.6	178	20.5	6.02
Q9Y608	Leucine-rich repeat flightless-interacting protein 2 OS=Homo sapiens GN=LRRFIP2 PE=1 SV=1 - [LRRF2_HUMAN]	2.42	0.0166	2	1	1	1	0.975	1		0.935	1		1.106	1		0.996	1		1.012	1		0.996	1		0.964	1		721	82.1	6.95
Q9Y266	Nuclear migration protein nudC OS=Homo sapiens GN=NUDC PE=1 SV=1 - [NUDC_HUMAN]	22.78	0.1329	1	5	5	8	0.975	8	13.2	1.018	8	4.7	0.923	8	14.5	1.037	8	8.4	1.054	8	9	0.919	8	9	0.952	8	6.7	331	38.2	5.38
P37802	Transgelin-2 OS=Homo sapiens GN=TAGLN2 PE=1 SV=3 - [TAGL2_HUMAN]	66.96	0.4673	2	8	8	18	0.975	18	7.6	0.491	18	69.2	0.972	18	10.6	0.851	18	8.9	0.477	18	58.3	0.929	18	12.3	0.878	18	11.7	199	22.4	8.25
Q01085	Nucleolysin TIAR OS=Homo sapiens GN=TIAL1 PE=1 SV=1 - [TIAR_HUMAN]	2.08	0.024	2	1	1	1	0.975	1		1.218	1		1.007	1		1.006	1		1.071	1		0.955	1		0.96	1		375	41.6	7.74
O15511	Actin-related protein 2/3 complex subunit 5 OS=Homo sapiens GN=ARPC5 PE=1 SV=3 - [ARPC5_HUMAN]	4.61	0.0795	1	1	1	2	0.974	2	2.9	0.915	2	4.3	0.91	2	7.9	0.954	2	1.6	0.884	2	0.3	0.996	2	0.5	0.97	2	5.2	151	16.3	5.67
P07306	Asialoglycoprotein receptor 1 OS=Homo sapiens GN=ASGR1 PE=1 SV=2 - [ASGR1_HUMAN]	2.55	0.0378	1	1	1	1	0.974	1		1.483	1		0.44	1		0.652	1		1.516	1		0.476	1		0.466	1		291	33.2	5.5
P12004	Proliferating cell nuclear antigen OS=Homo sapiens GN=PCNA PE=1 SV=1 - [PCNA_HUMAN]	40.97	0.2414	1	6	6	16	0.974	14	10.9	1.205	14	10.3	1.034	14	15.5	1.052	14	12.9	1.284	14	9.5	1.005	14	13.2	1.036	14	13.9	261	28.8	4.69
P25789	Proteasome subunit alpha type-4 OS=Homo sapiens GN=PSMA4 PE=1 SV=1 - [PSA4_HUMAN]	16.52	0.1609	1	5	5	6	0.974	6	2.2	0.901	6	6.8	0.846	6	7.2	0.883	6	4	0.922	6	11.4	0.776	6	5.2	0.816	6	11.5	261	29.5	7.72
P23921	Ribonucleoside-diphosphate reductase large subunit OS=Homo sapiens GN=RRM1 PE=1 SV=1 - [RIR1_HUMAN]	0	0.0126	1	1	1	1	0.974	1		1.131	1		0.887	1		0.886	1		1.066	1		1.066	1		0.875	1		792	90	7.15
P62899	60S ribosomal protein L31 OS=Homo sapiens GN=RPL31 PE=1 SV=1 - [RL31_HUMAN]	37.08	0.456	1	6	6	13	0.974	12	4.2	0.926	12	8.8	1.033	12	15.6	1.002	12	12.7	0.95	12	11.8	0.966	12	9.1	0.962	12	15.5	125	14.5	10.54
Q13242	Serine/arginine-rich splicing factor 9 OS=Homo sapiens GN=SRSF9 PE=1 SV=1 - [SRSF9_HUMAN]	6.06	0.095	1	2	2	2	0.974	2	12.8	0.93	2	22.6	0.933	2	14.4	0.921	2	17	0.873	2	11.5	0.94	2	16.2	0.913	2	16	221	25.5	8.65
P31948	Stress-induced-phosphoprotein 1 OS=Homo sapiens GN=STIP1 PE=1 SV=1 - [STIP1_HUMAN]	59.88	0.2468	1	15	15	22	0.974	20	7.8	0.747	20	7.7	0.928	20	14.6	0.951	20	15.7	0.778	20	12.7	0.919	20	17.6	0.949	20	12.6	543	62.6	6.8
P26368	Splicing factor U2AF 65 kDa subunit OS=Homo sapiens GN=U2AF2 PE=1 SV=4 - [U2AF2_HUMAN]	10.1	0.0716	1	3	3	3	0.974	3	5.3	1.116	3	4.3	1.075	3	12.5	1.065	3	10.9	0.959	3	1.2	1.02	3	11.8	1.008	3	3.1	475	53.5	9.09
P07355	Annexin A2 OS=Homo sapiens GN=ANXA2 PE=1 SV=2 - [ANXA2_HUMAN]	125.35	0.4602	2	15	15	41	0.973	38	7.5	0.771	38	30	1.964	38	46.5	2.054	38	44.1	0.762	38	38.1	1.862	38	37.4	2.187	38	45.7	339	38.6	7.75
P33993	DNA replication licensing factor MCM7 OS=Homo sapiens GN=MCM7 PE=1 SV=4 - [MCM7_HUMAN]	2.65	0.0139	1	1	1	1	0.973	1		0.872	1		0.888	1		0.916	1		0.843	1		0.914	1		0.845	1		719	81.3	6.46
O14818	Proteasome subunit alpha type-7 OS=Homo sapiens GN=PSMA7 PE=1 SV=1 - [PSA7_HUMAN]	16.77	0.2339	2	6	6	8	0.973	6	10.6	0.95	6	9.5	0.882	6	15.8	0.96	6	13.8	0.94	6	8.4	0.893	6	9.4	0.947	6	9.3	248	27.9	8.46
P43487	Ran-specific GTPase-activating protein OS=Homo sapiens GN=RANBP1 PE=1 SV=1 - [RANG_HUMAN]	5.8	0.0448	1	1	1	2	0.973	2	1.2	0.955	2	0.4	0.737	2	19.7	0.783	2	11.1	0.875	2	16.4	0.723	2	15.1	0.755	2	9.1	201	23.3	5.29
P62750	60S ribosomal protein L23a OS=Homo sapiens GN=RPL23A PE=1 SV=1 - [RL23A_HUMAN]	19.96	0.2564	1	4	4	7	0.973	7	7.9	0.876	7	10.9	0.919	7	13.2	0.981	7	5.3	0.958	7	16.6	0.878	7	19	0.996	7	12.5	156	17.7	10.45
Q9HD33	39S ribosomal protein L47, mitochondrial OS=Homo sapiens GN=MRPL47 PE=1 SV=2 - [RM47_HUMAN]	0	0.044	1	1	1	1	0.973	1		1.063	1		1.234	1		0.961	1		1.037	1		0.957	1		1.02	1		250	29.4	10.37
P84103	Serine/arginine-rich splicing factor 3 OS=Homo sapiens GN=SRSF3 PE=1 SV=1 - [SRSF3_HUMAN]	33.78	0.2622	1	3	4	10	0.973	8	8.7	0.961	8	10.5	0.899	8	20.6	0.842	8	12.2	0.936	8	3.4	0.812	8	16.6	0.827	8	9	164	19.3	11.65
Q16836	Hydroxyacyl-coenzyme A dehydrogenase, mitochondrial OS=Homo sapiens GN=HADH PE=1 SV=3 - [HCDH_HUMAN]	2.54	0.0287	1	1	1	1	0.972	1		0.842	1		0.909	1		0.872	1		0.881	1		0.912	1		0.807	1		314	34.3	8.85
P11177	Pyruvate dehydrogenase E1 component subunit beta, mitochondrial OS=Homo sapiens GN=PDHB PE=1 SV=3 - [ODPB_HUMAN]	3.15	0.0306	1	1	1	1	0.972	1		1.119	1		1.176	1		1.206	1		1.053	1		1.166	1		1.1	1		359	39.2	6.65
Q9UHV9	Prefoldin subunit 2 OS=Homo sapiens GN=PFDN2 PE=1 SV=1 - [PFD2_HUMAN]	10.79	0.2273	1	3	3	4	0.972	4	2.8	0.988	4	8.2	0.911	4	1.7	0.95	4	3.3	0.972	4	3.3	0.932	4	9.9	0.952	4	6.8	154	16.6	6.58
P18669	Phosphoglycerate mutase 1 OS=Homo sapiens GN=PGAM1 PE=1 SV=2 - [PGAM1_HUMAN]	45.46	0.2913	3	6	6	14	0.972	13	9.2	1.076	13	16.9	0.995	13	14.7	0.952	13	7.2	1.153	13	26	1.012	13	15.1	0.93	13	7.7	254	28.8	7.18
P49721	Proteasome subunit beta type-2 OS=Homo sapiens GN=PSMB2 PE=1 SV=1 - [PSB2_HUMAN]	2.78	0.0945	1	2	2	3	0.972	2	13.5	0.909	2	1.9	0.92	2	12.3	0.927	2	16.6	0.983	2	6.1	0.882	2	14.4	0.908	2	23.1	201	22.8	7.02
P84098	60S ribosomal protein L19 OS=Homo sapiens GN=RPL19 PE=1 SV=1 - [RL19_HUMAN]	15.75	0.1735	1	3	3	5	0.972	5	6.3	0.915	5	9.3	0.98	5	5.6	0.924	5	5.3	0.876	5	6.1	0.809	5	9	0.812	5	6	196	23.5	11.47
P0C7V7	Putative signal peptidase complex catalytic subunit SEC11B OS=Homo sapiens GN=SEC11B PE=5 SV=1 - [SC11B_HUMAN]	3.03	0.0542	2	1	1	1	0.972	1		0.911	1		0.762	1		0.85	1		0.906	1		0.82	1		0.837	1		166	19.1	9.66
P78330	Phosphoserine phosphatase OS=Homo sapiens GN=PSPH PE=1 SV=2 - [SERB_HUMAN]	6.06	0.0533	1	1	1	2	0.972	2	1.7	0.798	2	15.1	0.662	2	23.8	0.721	2	22.1	0.916	2	23.8	0.759	2	45.8	0.774	2	40.1	225	25	5.69
P49755	Transmembrane emp24 domain-containing protein 10 OS=Homo sapiens GN=TMED10 PE=1 SV=2 - [TMEDA_HUMAN]	2.09	0.0411	1	1	1	1	0.972	1		0.983	1		0.851	1		0.798	1		0.968	1		0.805	1		0.771	1		219	25	7.44
P55265	Double-stranded RNA-specific adenosine deaminase OS=Homo sapiens GN=ADAR PE=1 SV=4 - [DSRAD_HUMAN]	11.16	0.0253	1	3	3	6	0.971	4	1.6	1.065	4	10.8	1.132	4	12.4	1.179	4	6.4	0.917	4	8.5	1.18	4	12	1.08	4	8.8	1226	136	8.65
P11021	78 kDa glucose-regulated protein OS=Homo sapiens GN=HSPA5 PE=1 SV=2 - [GRP78_HUMAN]	243.64	0.4587	2	24	27	75	0.971	54	8.4	1.193	54	11.5	0.815	54	30	0.811	54	23.2	1.263	54	15.2	0.871	54	24.9	0.816	54	22.8	654	72.3	5.16
P78417	Glutathione S-transferase omega-1 OS=Homo sapiens GN=GSTO1 PE=1 SV=2 - [GSTO1_HUMAN]	15.43	0.1577	1	4	4	5	0.971	5	6.1	0.859	5	3.8	0.768	5	13.2	0.774	5	9.4	0.92	5	5.3	0.766	5	15.5	0.787	5	13.5	241	27.5	6.6
P52272	Heterogeneous nuclear ribonucleoprotein M OS=Homo sapiens GN=HNRNPM PE=1 SV=3 - [HNRPM_HUMAN]	78.36	0.2973	1	17	17	26	0.971	26	5.7	1.068	26	9.9	0.886	26	20.2	0.866	26	11.3	1.047	26	10.8	0.876	26	21.8	0.891	26	12.4	730	77.5	8.7
Q08380	Galectin-3-binding protein OS=Homo sapiens GN=LGALS3BP PE=1 SV=1 - [LG3BP_HUMAN]	2.61	0.0171	1	1	1	1	0.971	1		1.064	1		1.495	1		1.318	1		1.034	1		1.434	1		1.276	1		585	65.3	5.27
Q14247	Src substrate cortactin OS=Homo sapiens GN=CTTN PE=1 SV=2 - [SRC8_HUMAN]	42.35	0.1764	1	9	9	14	0.971	13	13.4	0.744	13	43.6	0.726	13	19.5	0.79	13	14.8	0.713	13	26	0.684	13	13.7	0.758	13	21.5	550	61.5	5.4
Q13011	Delta(3,5)-Delta(2,4)-dienoyl-CoA isomerase, mitochondrial OS=Homo sapiens GN=ECH1 PE=1 SV=2 - [ECH1_HUMAN]	9.68	0.1067	1	3	3	4	0.97	3	19.4	1.048	3	6.6	1.265	3	19.8	1.069	3	12.3	1.095	3	31.2	1.297	3	27.2	1.083	3	1.5	328	35.8	8
P61254	60S ribosomal protein L26 OS=Homo sapiens GN=RPL26 PE=1 SV=1 - [RL26_HUMAN]	2.56	0.0552	2	1	1	1	0.97	1		1.015	1		0.962	1		0.883	1		0.886	1		0.919	1		0.866	1		145	17.2	10.55
P62851	40S ribosomal protein S25 OS=Homo sapiens GN=RPS25 PE=1 SV=1 - [RS25_HUMAN]	23.13	0.368	1	5	5	9	0.97	9	8.8	0.98	9	17.3	0.894	9	14.7	0.924	9	13	0.857	9	6.1	0.831	9	12.3	0.866	9	17	125	13.7	10.11
Q7KZF4	Staphylococcal nuclease domain-containing protein 1 OS=Homo sapiens GN=SND1 PE=1 SV=1 - [SND1_HUMAN]	22.06	0.0846	1	7	7	7	0.97	7	3.4	0.975	7	3.2	1.048	7	20.1	1.075	7	13.4	0.996	7	7.1	1.05	7	13.5	1.078	7	19.6	910	101.9	7.17
P59998	Actin-related protein 2/3 complex subunit 4 OS=Homo sapiens GN=ARPC4 PE=1 SV=3 - [ARPC4_HUMAN]	4.96	0.1131	1	2	2	2	0.969	2	2.5	0.948	2	12.5	1.105	2	2.8	1.302	2	13.5	0.887	2	5.8	1.167	2	1.7	1.204	2	1.3	168	19.7	8.43
Q96KP4	Cytosolic non-specific dipeptidase OS=Homo sapiens GN=CNDP2 PE=1 SV=2 - [CNDP2_HUMAN]	5.63	0.0463	1	2	2	2	0.969	2	9.8	1.091	2	7.9	0.955	2	18.3	1.187	2	21.9	1.164	2	3.2	1.037	2	34.3	1.126	2	26	475	52.8	5.97
O94925	Glutaminase kidney isoform, mitochondrial OS=Homo sapiens GN=GLS PE=1 SV=1 - [GLSK_HUMAN]	1.74	0.0135	1	1	1	1	0.969	1		0.935	1		0.924	1		0.823	1		1.035	1		0.849	1		0.863	1		669	73.4	7.77
O00505	Importin subunit alpha-4 OS=Homo sapiens GN=KPNA3 PE=1 SV=2 - [IMA4_HUMAN]	0	0.025	1	1	1	1	0.969	1		1.068	1		0.838	1		0.865	1		1.142	1		0.982	1		0.904	1		521	57.8	4.94
O75352	Mannose-P-dolichol utilization defect 1 protein OS=Homo sapiens GN=MPDU1 PE=1 SV=2 - [MPU1_HUMAN]	3.25	0.0405	1	1	1	1	0.969	1		1.024	1		0.818	1		0.848	1		0.989	1		0.948	1		0.86	1		247	26.6	8.94
Q9UKM9	RNA-binding protein Raly OS=Homo sapiens GN=RALY PE=1 SV=1 - [RALY_HUMAN]	10.88	0.0882	1	3	3	4	0.969	4	3.5	1.175	4	1	0.971	4	8.7	0.99	4	13.8	1.238	4	7.2	1.025	4	13.6	0.994	4	15.2	306	32.4	9.17
P63279	SUMO-conjugating enzyme UBC9 OS=Homo sapiens GN=UBE2I PE=1 SV=1 - [UBC9_HUMAN]	8.37	0.1203	1	2	2	3	0.969	3	5.9	1.018	3	1.9	1.146	3	2.5	1.128	3	15.2	1.112	3	2.3	0.999	3	4.4	1.138	3	4.6	158	18	8.66
P35637	RNA-binding protein FUS OS=Homo sapiens GN=FUS PE=1 SV=1 - [FUS_HUMAN]	24.55	0.0932	1	2	5	8	0.968	4	8.3	0.997	4	7.2	0.824	4	16.1	0.867	4	9.9	1.012	4	2.2	0.864	4	13.7	0.871	4	12.2	526	53.4	9.36
P38646	Stress-70 protein, mitochondrial OS=Homo sapiens GN=HSPA9 PE=1 SV=2 - [GRP75_HUMAN]	117.69	0.3844	1	21	22	34	0.968	30	9.6	1.042	30	14.4	0.975	30	16.8	0.946	30	11	1.126	30	10.9	0.935	30	18.3	0.991	30	19.3	679	73.6	6.16
P52789	Hexokinase-2 OS=Homo sapiens GN=HK2 PE=1 SV=2 - [HXK2_HUMAN]	2.37	0.012	1	1	1	1	0.968	1		0.834	1		0.862	1		0.934	1		0.844	1		0.952	1		0.767	1		917	102.3	6.05
P14618	Pyruvate kinase PKM OS=Homo sapiens GN=PKM PE=1 SV=4 - [KPYM_HUMAN]	160.46	0.4614	2	20	20	49	0.968	49	11.6	1.06	49	12.1	1.902	49	47	1.861	49	54.3	1.124	49	13.9	1.736	49	44.4	1.929	49	44.8	531	57.9	7.84
P43490	Nicotinamide phosphoribosyltransferase OS=Homo sapiens GN=NAMPT PE=1 SV=1 - [NAMPT_HUMAN]	33.09	0.2444	1	10	10	14	0.968	12	7.3	0.951	12	16.7	2.004	12	50.7	1.993	12	58.1	0.918	12	11.9	1.687	12	50.9	1.819	12	54.8	491	55.5	7.15
Q9NWY4	UPF0609 protein C4orf27 OS=Homo sapiens GN=C4orf27 PE=1 SV=2 - [CD027_HUMAN]	0	0.0491	1	1	1	1	0.967	1		0.687	1		2.529	1		2.093	1		0.854	1		1.955	1		2.013	1		346	39.4	6.8
P33991	DNA replication licensing factor MCM4 OS=Homo sapiens GN=MCM4 PE=1 SV=5 - [MCM4_HUMAN]	1.84	0.0093	1	1	1	1	0.967	1		0.996	1		1.054	1		1.058	1		1.064	1		0.993	1		1.081	1		863	96.5	6.74
Q15365	Poly(rC)-binding protein 1 OS=Homo sapiens GN=PCBP1 PE=1 SV=2 - [PCBP1_HUMAN]	32.9	0.25	3	3	7	11	0.967	5	6.9	1.197	5	11.6	1.003	5	13.1	0.979	5	5.3	1.124	5	18.9	1.044	5	27.9	1.042	5	4.2	356	37.5	7.09
O14773	Tripeptidyl-peptidase 1 OS=Homo sapiens GN=TPP1 PE=1 SV=2 - [TPP1_HUMAN]	11.4	0.0693	1	3	3	4	0.967	3	4	0.875	3	0.5	0.931	3	7.5	0.933	3	0.7	0.934	3	22.9	0.942	3	13.3	0.87	3	2	563	61.2	6.48
P31946	14-3-3 protein beta/alpha OS=Homo sapiens GN=YWHAB PE=1 SV=3 - [1433B_HUMAN]	83.83	0.4065	1	4	9	38	0.966	10	9.7	1.11	10	11.7	1.06	10	13.6	1.176	10	14.4	1.095	10	12.2	1.073	10	25.9	1.152	10	14.3	246	28.1	4.83
P08238	Heat shock protein HSP 90-beta OS=Homo sapiens GN=HSP90AB1 PE=1 SV=4 - [HS90B_HUMAN]	272.14	0.4503	4	15	29	97	0.966	40	8.2	1.1	40	11.6	0.943	40	18.9	1.109	39	10.6	1.221	40	10.7	0.945	40	18.4	1.094	40	14.4	724	83.2	5.03
Q14696	LDLR chaperone MESD OS=Homo sapiens GN=MESDC2 PE=1 SV=2 - [MESD_HUMAN]	2.13	0.0385	1	1	1	1	0.966	1		1.26	1		0.867	1		1.057	1		1.39	1		0.922	1		0.759	1		234	26.1	7.78
Q14978	Nucleolar and coiled-body phosphoprotein 1 OS=Homo sapiens GN=NOLC1 PE=1 SV=2 - [NOLC1_HUMAN]	0	0.0129	1	1	1	1	0.966	1		1.083	1		1.235	1		1.016	1		0.998	1		0.991	1		0.936	1		699	73.6	9.47
Q8WUM4	Programmed cell death 6-interacting protein OS=Homo sapiens GN=PDCD6IP PE=1 SV=1 - [PDC6I_HUMAN]	2.74	0.0138	1	1	1	1	0.966	1		0.95	1		0.967	1		0.896	1		0.997	1		0.947	1		0.886	1		868	96	6.52
P28074	Proteasome subunit beta type-5 OS=Homo sapiens GN=PSMB5 PE=1 SV=3 - [PSB5_HUMAN]	13.27	0.1635	1	4	4	4	0.966	4	7.5	0.933	4	7.1	0.833	4	8.6	0.837	4	11.1	0.977	4	8.9	0.829	4	8.4	0.83	4	12.1	263	28.5	6.92
P15153	Ras-related C3 botulinum toxin substrate 2 OS=Homo sapiens GN=RAC2 PE=1 SV=1 - [RAC2_HUMAN]	7.56	0.1927	6	3	4	5	0.966	3	13.3	0.889	3	17.1	1.127	3	10.7	1.143	3	4.5	0.956	3	1.5	1.182	3	5.2	1.101	3	8.1	192	21.4	7.61
P11766	Alcohol dehydrogenase class-3 OS=Homo sapiens GN=ADH5 PE=1 SV=4 - [ADHX_HUMAN]	23.94	0.1337	1	5	5	8	0.965	8	9.4	1.114	8	10.6	0.923	8	3.8	0.896	8	11.3	1.305	8	11.5	0.951	8	2.4	0.877	8	6.6	374	39.7	7.49
Q07065	Cytoskeleton-associated protein 4 OS=Homo sapiens GN=CKAP4 PE=1 SV=2 - [CKAP4_HUMAN]	27.83	0.1578	2	9	9	10	0.965	8	9.5	0.928	8	11.7	0.965	8	15.3	0.971	8	14.8	0.918	8	11.3	1.03	8	29.1	1.059	8	11.5	602	66	5.92
Q92841	Probable ATP-dependent RNA helicase DDX17 OS=Homo sapiens GN=DDX17 PE=1 SV=2 - [DDX17_HUMAN]	35.29	0.1372	1	6	9	12	0.965	6	16.7	0.763	6	6.7	0.703	6	9	0.699	6	3.8	0.826	6	11.4	0.745	6	10.7	0.753	6	16.1	729	80.2	8.27
Q9H910	Hematological and neurological expressed 1-like protein OS=Homo sapiens GN=HN1L PE=1 SV=1 - [HN1L_HUMAN]	3.15	0.0737	1	1	1	1	0.965	1		0.89	1		0.949	1		0.834	1		0.839	1		0.929	1		0.856	1		190	20.1	9.26
P61978	Heterogeneous nuclear ribonucleoprotein K OS=Homo sapiens GN=HNRNPK PE=1 SV=1 - [HNRPK_HUMAN]	72.3	0.2916	1	12	12	24	0.965	22	12.9	0.953	22	10.7	0.829	22	15.5	0.904	22	17.5	0.993	22	11.5	0.851	22	15	0.861	22	8.2	463	50.9	5.54
P62136	Serine/threonine-protein phosphatase PP1-alpha catalytic subunit OS=Homo sapiens GN=PPP1CA PE=1 SV=1 - [PP1A_HUMAN]	3.22	0.0303	1	1	1	1	0.965	1		0.733	1		1.136	1		1.153	1		0.752	1		1.14	1		1.131	1		330	37.5	6.33
O43818	U3 small nucleolar RNA-interacting protein 2 OS=Homo sapiens GN=RRP9 PE=1 SV=1 - [U3IP2_HUMAN]	2.13	0.0232	1	1	1	1	0.965	1		0.956	1		1.018	1		1.048	1		1.064	1		1.353	1		1.154	1		475	51.8	7.85
Q14444	Caprin-1 OS=Homo sapiens GN=CAPRIN1 PE=1 SV=2 - [CAPR1_HUMAN]	12.1	0.0522	1	4	4	4	0.964	4	4.3	0.913	4	6.1	1.055	4	13.3	1.081	4	9	0.922	4	2.8	0.974	4	5	1.043	4	13.3	709	78.3	5.25
P15954	Cytochrome c oxidase subunit 7C, mitochondrial OS=Homo sapiens GN=COX7C PE=1 SV=1 - [COX7C_HUMAN]	2.75	0.1429	1	1	1	1	0.964	1		1.234	1		1.384	1		1.319	1		1.277	1		1.417	1		1.251	1		63	7.2	10.27
P22087	rRNA 2'-O-methyltransferase fibrillarin OS=Homo sapiens GN=FBL PE=1 SV=2 - [FBRL_HUMAN]	14.83	0.1246	1	4	4	5	0.964	5	10.8	1.115	5	2	0.977	5	13.1	1.025	5	7.7	1.094	5	15	0.974	5	14.2	0.997	5	7.5	321	33.8	10.18
P04792	Heat shock protein beta-1 OS=Homo sapiens GN=HSPB1 PE=1 SV=2 - [HSPB1_HUMAN]	44.32	0.4293	1	8	8	14	0.964	14	14.2	0.476	14	68.5	0.838	14	12.4	0.989	14	4.8	0.366	14	67.4	0.809	14	14	1.011	14	10.9	205	22.8	6.4
O00425	Insulin-like growth factor 2 mRNA-binding protein 3 OS=Homo sapiens GN=IGF2BP3 PE=1 SV=2 - [IF2B3_HUMAN]	18.94	0.1019	1	1	5	5	0.964	1		1.052	1		0.996	1		1.299	1		1.139	1		1.386	1		1.201	1		579	63.7	8.87
P08727	Keratin, type I cytoskeletal 19 OS=Homo sapiens GN=KRT19 PE=1 SV=4 - [K1C19_HUMAN]	101.34	0.4475	7	14	16	33	0.964	26	7.5	1.003	26	7.5	1.031	26	12.3	1.069	26	11.3	1.086	26	11	1.049	26	10.3	1.106	26	11.6	400	44.1	5.14
P62917	60S ribosomal protein L8 OS=Homo sapiens GN=RPL8 PE=1 SV=2 - [RL8_HUMAN]	22.84	0.1362	1	3	3	7	0.964	7	6.4	0.938	7	5.4	0.943	7	9.8	0.98	7	5	0.883	7	5.8	0.939	7	7	0.909	7	6.9	257	28	11.03
P63220	40S ribosomal protein S21 OS=Homo sapiens GN=RPS21 PE=1 SV=1 - [RS21_HUMAN]	6	0.1205	1	1	1	2	0.964	2	6.6	1.076	2	3.2	1.105	2	13.4	1.042	2	11.5	1.068	2	2.1	1.045	2	9.3	1.059	2	12.9	83	9.1	8.5
O43175	D-3-phosphoglycerate dehydrogenase OS=Homo sapiens GN=PHGDH PE=1 SV=4 - [SERA_HUMAN]	24.3	0.1426	1	7	7	8	0.964	8	4	1.172	8	14.1	0.768	8	28.8	0.803	8	16.9	1.283	8	13.8	0.914	8	28.2	0.793	8	19.3	533	56.6	6.71
Q9HB71	Calcyclin-binding protein OS=Homo sapiens GN=CACYBP PE=1 SV=2 - [CYBP_HUMAN]	9.73	0.0877	1	2	2	3	0.963	3	0.1	0.821	3	16.1	0.979	3	12.1	0.926	3	1.7	0.907	3	5.9	0.97	3	3.6	0.996	3	3	228	26.2	8.25
O75874	Isocitrate dehydrogenase [NADP] cytoplasmic OS=Homo sapiens GN=IDH1 PE=1 SV=2 - [IDHC_HUMAN]	67.54	0.3116	1	10	12	24	0.963	21	10.4	1.431	21	31.7	0.877	21	9.5	0.901	21	7.5	1.595	21	46.4	0.947	21	16.8	0.98	21	12.3	414	46.6	7.01
P25205	DNA replication licensing factor MCM3 OS=Homo sapiens GN=MCM3 PE=1 SV=3 - [MCM3_HUMAN]	9.09	0.0483	1	3	3	3	0.963	3	1.4	0.918	3	5.1	1.167	3	0.6	0.959	3	9.3	0.928	3	20.9	0.919	3	12.2	0.973	3	11.4	808	90.9	5.77
Q9UNZ2	NSFL1 cofactor p47 OS=Homo sapiens GN=NSFL1C PE=1 SV=2 - [NSF1C_HUMAN]	13.03	0.1324	1	4	4	5	0.963	5	6.8	0.917	5	3.2	0.863	5	11.7	0.945	5	18.8	0.937	5	1.5	0.853	5	9.2	0.89	5	4.2	370	40.5	5.1
P19338	Nucleolin OS=Homo sapiens GN=NCL PE=1 SV=3 - [NUCL_HUMAN]	124.01	0.307	1	24	24	46	0.963	43	8.9	1.256	43	15.6	0.821	43	17.7	0.967	43	10.3	1.316	43	13.8	0.861	44	22.5	0.95	43	14.9	710	76.6	4.7
P60900	Proteasome subunit alpha type-6 OS=Homo sapiens GN=PSMA6 PE=1 SV=1 - [PSA6_HUMAN]	20.73	0.1626	1	4	4	8	0.963	7	7.2	0.906	7	11.2	0.942	7	3.6	0.94	7	4.9	0.997	7	4.4	0.945	7	8	0.921	7	8.4	246	27.4	6.76
P07951	Tropomyosin beta chain OS=Homo sapiens GN=TPM2 PE=1 SV=1 - [TPM2_HUMAN]	22.23	0.2042	1	2	6	9	0.963	1		0.938	1		1.103	1		1.098	1		1.032	1		1.07	1		1.081	1		284	32.8	4.7
P20290	Transcription factor BTF3 OS=Homo sapiens GN=BTF3 PE=1 SV=1 - [BTF3_HUMAN]	2.18	0.0388	1	1	1	1	0.962	1		0.849	1		1.177	1		1.374	1		0.931	1		1.345	1		1.42	1		206	22.2	9.38
Q92945	Far upstream element-binding protein 2 OS=Homo sapiens GN=KHSRP PE=1 SV=4 - [FUBP2_HUMAN]	35.49	0.1561	1	8	10	13	0.962	11	10.5	0.794	11	4.9	0.851	11	18.3	0.92	11	9.2	0.853	11	7.7	0.839	11	17.2	0.89	11	10.8	711	73.1	7.3
O60506	Heterogeneous nuclear ribonucleoprotein Q OS=Homo sapiens GN=SYNCRIP PE=1 SV=2 - [HNRPQ_HUMAN]	23.61	0.1075	1	3	6	8	0.962	3	5	0.896	3	3.5	1.036	3	6.8	0.986	3	1.6	0.95	3	6.4	0.943	3	5.1	1.058	3	8.7	623	69.6	8.59
P50990	T-complex protein 1 subunit theta OS=Homo sapiens GN=CCT8 PE=1 SV=4 - [TCPQ_HUMAN]	62.24	0.2609	1	12	13	20	0.962	18	6.3	0.949	18	11.4	1.016	18	14.4	0.941	18	10.3	0.954	18	7.9	0.973	18	9.7	0.923	18	11.4	548	59.6	5.6
P28838	Cytosol aminopeptidase OS=Homo sapiens GN=LAP3 PE=1 SV=3 - [AMPL_HUMAN]	12.1	0.1195	1	5	5	6	0.961	4	5	0.96	4	6.8	0.988	4	18	0.886	4	19	1.077	4	13.7	0.959	4	9.8	0.904	4	19.5	519	56.1	7.93
Q6Y1H2	Very-long-chain (3R)-3-hydroxyacyl-[acyl-carrier protein] dehydratase 2 OS=Homo sapiens GN=PTPLB PE=1 SV=1 - [HACD2_HUMAN]	1.97	0.0394	1	1	1	1	0.961	1		0.826	1		0.656	1		0.569	1		0.823	1		0.676	1		0.564	1		254	28.4	9.55
Q9NQ29	Putative RNA-binding protein Luc7-like 1 OS=Homo sapiens GN=LUC7L PE=1 SV=1 - [LUC7L_HUMAN]	3.64	0.0243	1	1	1	1	0.961	1		1.051	1		0.911	1		0.862	1		0.934	1		0.828	1		0.854	1		371	43.7	9.92
P51659	Peroxisomal multifunctional enzyme type 2 OS=Homo sapiens GN=HSD17B4 PE=1 SV=3 - [DHB4_HUMAN]	5.92	0.053	1	3	3	3	0.96	3	27.8	0.912	3	45.5	0.781	3	21.2	0.815	3	29.2	1.381	3	14	0.884	3	5.8	0.875	3	15.4	736	79.6	8.84
Q8TF09	Dynein light chain roadblock-type 2 OS=Homo sapiens GN=DYNLRB2 PE=1 SV=1 - [DLRB2_HUMAN]	2.76	0.125	2	1	1	1	0.96	1		1.059	1		0.992	1		1.06	1		1.178	1		1.217	1		1.16	1		96	10.8	7.5
P29692	Elongation factor 1-delta OS=Homo sapiens GN=EEF1D PE=1 SV=5 - [EF1D_HUMAN]	26.18	0.2064	1	5	5	9	0.96	8	9.2	0.832	8	9.4	1.073	8	10.5	1.184	8	23.2	0.854	8	8.3	1.031	8	21.7	1.233	8	13.2	281	31.1	5.01
O43768	Alpha-endosulfine OS=Homo sapiens GN=ENSA PE=1 SV=1 - [ENSA_HUMAN]	3.77	0.1405	1	1	1	1	0.959	1		0.864	1		1.238	1		1.604	1		0.933	1		1.162	1		1.489	1		121	13.4	7.24
P55795	Heterogeneous nuclear ribonucleoprotein H2 OS=Homo sapiens GN=HNRNPH2 PE=1 SV=1 - [HNRH2_HUMAN]	25.39	0.1158	1	1	4	7	0.959	1		1.102	1		1.017	1		1.057	1		0.834	1		1.037	1		1.335	1		449	49.2	6.3
O95372	Acyl-protein thioesterase 2 OS=Homo sapiens GN=LYPLA2 PE=1 SV=1 - [LYPA2_HUMAN]	4.31	0.0346	1	1	1	2	0.959	2	19.1	0.924	2	15.4	1.068	2	3.4	1.088	2	4.4	0.884	2	13.9	1.087	2	5.5	1.054	2	10.3	231	24.7	7.23
P17812	CTP synthase 1 OS=Homo sapiens GN=CTPS1 PE=1 SV=2 - [PYRG1_HUMAN]	2.71	0.0169	1	1	1	1	0.959	1		0.952	1		1.11	1		0.96	1		0.941	1		1.025	1		0.947	1		591	66.6	6.46
P27635	60S ribosomal protein L10 OS=Homo sapiens GN=RPL10 PE=1 SV=4 - [RL10_HUMAN]	26.73	0.271	2	6	6	9	0.959	9	6.3	0.988	9	6.7	1.088	9	16.7	1.068	9	14.3	1.032	9	8.8	0.997	9	12.4	1.015	9	15	214	24.6	10.08
P18124	60S ribosomal protein L7 OS=Homo sapiens GN=RPL7 PE=1 SV=1 - [RL7_HUMAN]	32.15	0.2782	1	7	7	12	0.959	11	11.4	0.928	11	10.6	1.114	11	11.2	1.2	11	16.6	0.965	11	9.9	0.997	11	17.9	1.18	11	19	248	29.2	10.65
P23396	40S ribosomal protein S3 OS=Homo sapiens GN=RPS3 PE=1 SV=2 - [RS3_HUMAN]	59.67	0.5391	1	13	13	20	0.959	19	8.4	0.878	19	12.4	0.855	19	24.2	0.914	19	15.3	0.953	19	10.5	0.912	19	22.7	0.972	19	17.4	243	26.7	9.66
Q9Y617	Phosphoserine aminotransferase OS=Homo sapiens GN=PSAT1 PE=1 SV=2 - [SERC_HUMAN]	30.3	0.2459	1	9	9	11	0.959	11	11.2	0.927	11	9.8	0.635	11	26	0.706	11	18.5	0.959	11	5.9	0.748	11	16.9	0.745	11	20.2	370	40.4	7.66
P42126	Enoyl-CoA delta isomerase 1, mitochondrial OS=Homo sapiens GN=ECI1 PE=1 SV=1 - [ECI1_HUMAN]	2.14	0.043	1	1	1	1	0.958	1		0.854	1		0.814	1		0.918	1		0.821	1		0.763	1		0.97	1		302	32.8	8.54
P30101	Protein disulfide-isomerase A3 OS=Homo sapiens GN=PDIA3 PE=1 SV=4 - [PDIA3_HUMAN]	103.3	0.3663	1	17	17	33	0.957	31	10.1	1.006	31	11.6	0.836	31	26.7	0.827	31	20.6	1.074	31	10.6	0.846	31	24.4	0.843	31	20.1	505	56.7	6.35
Q9UNM6	26S proteasome non-ATPase regulatory subunit 13 OS=Homo sapiens GN=PSMD13 PE=1 SV=2 - [PSD13_HUMAN]	2.89	0.0479	1	2	2	2	0.957	2	1.8	0.922	2	14.3	0.949	2	1.1	1.042	2	2	1.003	2	17.4	1.008	2	11.3	1.001	2	22.1	376	42.9	5.81
P40429	60S ribosomal protein L13a OS=Homo sapiens GN=RPL13A PE=1 SV=2 - [RL13A_HUMAN]	28.01	0.2562	2	6	6	10	0.957	9	0.9	1.061	9	7.8	1.131	9	14.3	1.042	9	3.3	0.944	9	18	1.036	9	15.7	1.093	9	16.7	203	23.6	10.93
P22626	Heterogeneous nuclear ribonucleoproteins A2/B1 OS=Homo sapiens GN=HNRNPA2B1 PE=1 SV=2 - [ROA2_HUMAN]	173.49	0.5241	1	14	17	60	0.957	42	11.5	0.871	42	19.3	0.858	42	18.5	0.821	42	19.3	0.933	42	12.4	0.827	42	16.2	0.866	42	21.7	353	37.4	8.95
P12814	Alpha-actinin-1 OS=Homo sapiens GN=ACTN1 PE=1 SV=2 - [ACTN1_HUMAN]	55.95	0.13	3	3	12	17	0.956	4	5.2	0.929	4	7.8	0.814	4	15	0.889	4	22.6	1.036	4	9.9	0.86	4	17.1	0.853	4	19.5	892	103	5.41
O60218	Aldo-keto reductase family 1 member B10 OS=Homo sapiens GN=AKR1B10 PE=1 SV=2 - [AK1BA_HUMAN]	69.27	0.3196	1	8	8	29	0.956	24	14	0.995	24	13.9	4.34	24	222	3.274	24	161.5	0.995	24	14.3	3.981	24	194.6	3.006	24	133	316	36	7.84
P13073	Cytochrome c oxidase subunit 4 isoform 1, mitochondrial OS=Homo sapiens GN=COX4I1 PE=1 SV=1 - [COX41_HUMAN]	14.35	0.1953	1	3	3	4	0.956	4	3	0.96	4	11.6	0.975	4	19.6	1.025	4	8.7	1.034	4	6.1	1.061	4	10.5	0.969	4	16.4	169	19.6	9.51
P55084	Trifunctional enzyme subunit beta, mitochondrial OS=Homo sapiens GN=HADHB PE=1 SV=3 - [ECHB_HUMAN]	14.21	0.0949	1	5	5	6	0.956	6	5.7	1.175	6	18.5	0.999	6	8.4	1.118	6	10.8	1.223	6	15	1.151	6	8.2	1.063	6	5	474	51.3	9.41
P14625	Endoplasmin OS=Homo sapiens GN=HSP90B1 PE=1 SV=1 - [ENPL_HUMAN]	161.19	0.3512	2	26	27	52	0.956	46	8.3	1.193	46	15.6	0.979	46	14.7	0.959	46	12.2	1.285	46	13.7	1.001	46	12.5	0.967	46	14.1	803	92.4	4.84
P40926	Malate dehydrogenase, mitochondrial OS=Homo sapiens GN=MDH2 PE=1 SV=3 - [MDHM_HUMAN]	85.49	0.3432	1	10	10	23	0.956	22	14.3	0.787	22	20.2	0.877	22	13.8	0.845	22	15.2	0.779	22	19.9	0.798	22	17.8	0.802	22	15.4	338	35.5	8.68
P39023	60S ribosomal protein L3 OS=Homo sapiens GN=RPL3 PE=1 SV=2 - [RL3_HUMAN]	35.41	0.1985	2	9	9	13	0.956	13	6.9	0.867	13	12.7	0.946	13	8.4	0.98	13	4.7	0.884	13	17.7	0.921	13	11.6	0.941	13	7.3	403	46.1	10.18
P46777	60S ribosomal protein L5 OS=Homo sapiens GN=RPL5 PE=1 SV=3 - [RL5_HUMAN]	36.27	0.2525	1	8	8	14	0.956	12	4.8	0.945	12	9.3	0.989	12	12.9	0.984	12	4.3	0.98	12	6.8	1	12	14.2	1.023	12	15	297	34.3	9.72
P82979	SAP domain-containing ribonucleoprotein OS=Homo sapiens GN=SARNP PE=1 SV=3 - [SARNP_HUMAN]	2.1	0.0476	1	1	1	1	0.956	1		0.76	1		0.782	1		0.929	1		0.775	1		0.895	1		0.916	1		210	23.7	6.42
P52907	F-actin-capping protein subunit alpha-1 OS=Homo sapiens GN=CAPZA1 PE=1 SV=3 - [CAZA1_HUMAN]	13.14	0.1783	2	4	4	5	0.955	5	3.5	0.962	5	10	0.954	5	11.9	0.953	5	12.6	0.905	5	10.4	0.949	5	7.1	0.876	5	5.6	286	32.9	5.69
A8MWD9	Small nuclear ribonucleoprotein G-like protein OS=Homo sapiens PE=3 SV=2 - [RUXGL_HUMAN]	5.27	0.1579	2	1	1	2	0.955	2	0.6	1.063	2	0.1	0.931	2	8.6	0.824	2	14.7	0.946	2	7.3	0.926	2	2.2	0.994	2	0.4	76	8.5	8.84
P49419	Alpha-aminoadipic semialdehyde dehydrogenase OS=Homo sapiens GN=ALDH7A1 PE=1 SV=5 - [AL7A1_HUMAN]	3.19	0.026	1	1	1	1	0.954	1		0.981	1		0.731	1		0.823	1		0.969	1		0.809	1		0.86	1		539	58.5	7.99
P18085	ADP-ribosylation factor 4 OS=Homo sapiens GN=ARF4 PE=1 SV=3 - [ARF4_HUMAN]	22.2	0.2556	1	2	4	7	0.954	3	4.2	1.137	3	5.1	0.981	3	0.9	1.149	3	2.7	1.226	3	7.8	0.985	3	0.4	1.062	3	10.3	180	20.5	7.14
A6NIZ1	Ras-related protein Rap-1b-like protein OS=Homo sapiens PE=2 SV=1 - [RP1BL_HUMAN]	4.98	0.0978	3	2	2	3	0.954	2	8.8	0.859	2	1.8	1.008	2	0.9	1.046	2	4.3	0.862	2	14.1	1.002	2	11.5	0.963	2	1.3	184	20.9	5.48
Q9NVA2	Septin-11 OS=Homo sapiens GN=SEPT11 PE=1 SV=3 - [SEP11_HUMAN]	2.3	0.0233	1	1	1	1	0.954	1		0.912	1		0.871	1		0.867	1		0.914	1		0.937	1		0.944	1		429	49.4	6.81
P37268	Squalene synthase OS=Homo sapiens GN=FDFT1 PE=1 SV=1 - [FDFT_HUMAN]	3.35	0.0264	1	1	1	1	0.953	1		1.824	1		1.198	1		1.249	1		1.836	1		1.298	1		1.218	1		417	48.1	6.54
Q04917	14-3-3 protein eta OS=Homo sapiens GN=YWHAH PE=1 SV=4 - [1433F_HUMAN]	42.58	0.2764	1	4	7	17	0.952	4	6	0.866	4	40.6	0.828	4	30.5	0.764	4	26.7	0.809	4	14.4	0.851	4	24.9	0.812	4	12.9	246	28.2	4.84
O43707	Alpha-actinin-4 OS=Homo sapiens GN=ACTN4 PE=1 SV=2 - [ACTN4_HUMAN]	120.41	0.2964	3	17	25	36	0.952	23	6.5	0.886	23	6.2	1.034	23	13	1.039	23	10.2	0.936	23	7.7	1.029	23	13.3	1.067	23	12.1	911	104.8	5.44
O15143	Actin-related protein 2/3 complex subunit 1B OS=Homo sapiens GN=ARPC1B PE=1 SV=3 - [ARC1B_HUMAN]	13.47	0.1559	1	4	4	5	0.952	4	9	0.925	4	12.7	1.078	4	16.1	1.192	4	9.2	0.928	4	6.9	1.007	4	12.6	1.171	4	21.9	372	40.9	8.35
P00505	Aspartate aminotransferase, mitochondrial OS=Homo sapiens GN=GOT2 PE=1 SV=3 - [AATM_HUMAN]	23.35	0.1605	1	7	7	10	0.951	10	5.4	1.004	10	12.1	0.951	10	11.5	0.973	10	3.3	1.115	10	7.3	0.97	10	15.5	0.967	10	7	430	47.5	9.01
Q15041	ADP-ribosylation factor-like protein 6-interacting protein 1 OS=Homo sapiens GN=ARL6IP1 PE=1 SV=2 - [AR6P1_HUMAN]	0	0.0394	1	1	1	1	0.951	1		1.095	1		1.18	1		0.935	1		1.127	1		0.954	1		1.015	1		203	23.3	9.32
P47756	F-actin-capping protein subunit beta OS=Homo sapiens GN=CAPZB PE=1 SV=4 - [CAPZB_HUMAN]	7.05	0.0866	1	2	2	2	0.951	2	7	0.843	2	11.2	0.722	2	10.2	0.802	2	3.9	0.91	2	6.2	0.747	2	4.6	0.824	2	0.6	277	31.3	5.59
P10606	Cytochrome c oxidase subunit 5B, mitochondrial OS=Homo sapiens GN=COX5B PE=1 SV=2 - [COX5B_HUMAN]	9.4	0.155	1	2	2	3	0.951	3	2.1	1.048	3	4.9	1.06	3	0.7	1.056	3	20.5	1.101	3	2.5	0.924	3	14.6	0.982	3	11.4	129	13.7	8.81
P00167	Cytochrome b5 OS=Homo sapiens GN=CYB5A PE=1 SV=2 - [CYB5_HUMAN]	0	0.097	1	1	1	1	0.951	1		1.086	1		1.098	1		1.029	1		1.039	1		1.089	1		1.031	1		134	15.3	4.96
P14866	Heterogeneous nuclear ribonucleoprotein L OS=Homo sapiens GN=HNRNPL PE=1 SV=2 - [HNRPL_HUMAN]	26.99	0.1205	1	4	4	5	0.951	5	6.1	0.858	5	7.2	0.995	5	9.6	0.919	5	3.7	0.994	5	11.9	0.888	5	3.9	0.964	5	7.7	589	64.1	8.22
Q14240	Eukaryotic initiation factor 4A-II OS=Homo sapiens GN=EIF4A2 PE=1 SV=2 - [IF4A2_HUMAN]	43.62	0.2064	1	1	7	15	0.95	1		0.84	1		0.734	1		0.88	1		0.822	1		0.94	1		0.926	1		407	46.4	5.48
P07814	Bifunctional glutamate/proline--tRNA ligase OS=Homo sapiens GN=EPRS PE=1 SV=5 - [SYEP_HUMAN]	16.54	0.043	1	6	6	6	0.95	6	6.8	0.852	6	14.7	0.826	6	11.4	0.855	6	2.3	0.794	6	12.1	0.836	6	7.3	0.879	6	12.1	1512	170.5	7.33
Q9UQ80	Proliferation-associated protein 2G4 OS=Homo sapiens GN=PA2G4 PE=1 SV=3 - [PA2G4_HUMAN]	31.78	0.2411	1	8	8	10	0.949	10	10.3	1.017	10	10.2	1.181	10	16.5	1.12	10	12.7	1.122	10	5.4	1.13	10	20.2	1.131	10	16.7	394	43.8	6.55
P62263	40S ribosomal protein S14 OS=Homo sapiens GN=RPS14 PE=1 SV=3 - [RS14_HUMAN]	25.09	0.2914	1	4	4	6	0.949	6	7.4	0.978	6	15.6	1.059	6	17	1.076	6	14.7	1.068	6	3.6	0.999	6	27.4	1.056	6	20.5	151	16.3	10.05
P62318	Small nuclear ribonucleoprotein Sm D3 OS=Homo sapiens GN=SNRPD3 PE=1 SV=1 - [SMD3_HUMAN]	8.04	0.1508	1	2	2	3	0.949	3	13.8	0.877	3	6	0.741	3	0.8	0.681	3	0.9	0.937	3	0.7	0.881	3	25.1	0.765	3	9.7	126	13.9	10.32
Q9BTT0	Acidic leucine-rich nuclear phosphoprotein 32 family member E OS=Homo sapiens GN=ANP32E PE=1 SV=1 - [AN32E_HUMAN]	3.61	0.0448	1	1	1	1	0.948	1		0.888	1		1.009	1		0.952	1		0.983	1		0.994	1		1.032	1		268	30.7	3.85
P84085	ADP-ribosylation factor 5 OS=Homo sapiens GN=ARF5 PE=1 SV=2 - [ARF5_HUMAN]	18.93	0.2444	1	2	4	6	0.948	2	0.4	1.005	2	18.1	0.979	2	17	0.934	2	5.1	0.887	2	1.9	0.952	2	9.5	0.929	2	4.2	180	20.5	6.79
P30046	D-dopachrome decarboxylase OS=Homo sapiens GN=DDT PE=1 SV=3 - [DOPD_HUMAN]	9.16	0.161	2	2	2	3	0.948	3	4.5	0.52	3	2.7	0.673	3	8.1	0.555	3	10.9	0.517	3	0.4	0.643	3	13.7	0.479	3	5.6	118	12.7	7.3
P31153	S-adenosylmethionine synthase isoform type-2 OS=Homo sapiens GN=MAT2A PE=1 SV=1 - [METK2_HUMAN]	2.97	0.038	1	1	1	1	0.948	1		1.083	1		1.297	1		1.273	1		1.087	1		1.306	1		1.409	1		395	43.6	6.48
P09651	Heterogeneous nuclear ribonucleoprotein A1 OS=Homo sapiens GN=HNRNPA1 PE=1 SV=5 - [ROA1_HUMAN]	92.65	0.2984	2	7	11	35	0.948	19	14.3	1.063	19	12.6	0.857	19	26.8	0.992	18	17.2	1.035	19	16.5	0.957	19	21.2	0.974	19	17.2	372	38.7	9.13
Q92734	Protein TFG OS=Homo sapiens GN=TFG PE=1 SV=2 - [TFG_HUMAN]	7.37	0.04	1	2	2	3	0.948	3	6.3	0.992	3	8.1	0.98	3	0.9	0.882	3	8.3	0.955	3	5.2	0.935	3	42.9	0.824	3	10.2	400	43.4	5.1
P0CG48	Polyubiquitin-C OS=Homo sapiens GN=UBC PE=1 SV=3 - [UBC_HUMAN]	81.58	0.6175	4	5	5	28	0.948	27	9.6	0.886	27	15	1.063	27	7.3	1.103	27	7.2	0.912	27	11.8	1.006	27	9.3	1.055	27	14.3	685	77	7.66
Q99439	Calponin-2 OS=Homo sapiens GN=CNN2 PE=1 SV=4 - [CNN2_HUMAN]	2.7	0.0453	1	1	1	1	0.947	1		0.743	1		0.831	1		0.884	1		0.705	1		0.735	1		0.786	1		309	33.7	7.33
P60981	Destrin OS=Homo sapiens GN=DSTN PE=1 SV=3 - [DEST_HUMAN]	14.6	0.1758	1	2	3	6	0.947	2	15.5	0.981	2	0.2	1.232	2	22.8	1.185	2	26.6	1.053	2	7.6	1.09	2	27.3	1.135	2	29.7	165	18.5	7.85
Q14165	Malectin OS=Homo sapiens GN=MLEC PE=1 SV=1 - [MLEC_HUMAN]	3.23	0.0445	1	1	1	1	0.947	1		1.002	1		1.236	1		1.163	1		0.982	1		1.065	1		1.176	1		292	32.2	5.41
P26038	Moesin OS=Homo sapiens GN=MSN PE=1 SV=3 - [MOES_HUMAN]	61.71	0.286	1	13	18	24	0.947	17	8	0.734	17	40.9	1.527	17	27.1	1.689	17	33.6	0.698	17	51.3	1.483	17	28.8	1.891	17	36.3	577	67.8	6.4
Q15233	Non-POU domain-containing octamer-binding protein OS=Homo sapiens GN=NONO PE=1 SV=4 - [NONO_HUMAN]	55.48	0.2739	2	13	14	22	0.947	20	7.6	0.937	20	8.2	0.945	20	9.9	0.945	20	8.8	0.964	20	6.6	0.905	20	11.4	0.929	20	10.3	471	54.2	8.95
Q02218	2-oxoglutarate dehydrogenase, mitochondrial OS=Homo sapiens GN=OGDH PE=1 SV=3 - [ODO1_HUMAN]	1.97	0.0098	1	1	1	1	0.947	1		0.834	1		0.874	1		0.917	1		0.869	1		0.829	1		0.903	1		1023	115.9	6.86
P46783	40S ribosomal protein S10 OS=Homo sapiens GN=RPS10 PE=1 SV=1 - [RS10_HUMAN]	14.41	0.3394	2	5	5	5	0.947	5	3.5	0.893	5	7	0.877	5	12.4	1.008	5	43.3	0.858	5	19.8	0.889	5	36.1	1.019	5	14.3	165	18.9	10.15
P04075	Fructose-bisphosphate aldolase A OS=Homo sapiens GN=ALDOA PE=1 SV=2 - [ALDOA_HUMAN]	162.33	0.4725	2	15	15	51	0.946	46	9.2	1.079	46	10.9	1.299	46	17.9	1.218	46	14.2	1.155	46	12.9	1.253	46	18.3	1.208	46	15.9	364	39.4	8.09
P14314	Glucosidase 2 subunit beta OS=Homo sapiens GN=PRKCSH PE=1 SV=2 - [GLU2B_HUMAN]	26	0.1269	1	6	6	8	0.946	8	2	0.816	8	6.1	0.831	8	31.9	0.808	8	34.8	0.822	8	21	0.749	8	34.3	0.797	8	30.1	528	59.4	4.41
P07900	Heat shock protein HSP 90-alpha OS=Homo sapiens GN=HSP90AA1 PE=1 SV=5 - [HS90A_HUMAN]	258.26	0.4112	6	15	28	90	0.946	36	9.4	0.891	36	15.5	0.916	36	18.3	0.881	36	12.3	0.969	36	13.2	0.853	36	14.8	0.881	36	10.6	732	84.6	5.02
P35221	Catenin alpha-1 OS=Homo sapiens GN=CTNNA1 PE=1 SV=1 - [CTNA1_HUMAN]	0	0.0188	2	1	1	1	0.945	1		0.981	1		0.953	1		0.865	1		0.987	1		0.901	1		0.862	1		906	100	6.29
Q9UN86	Ras GTPase-activating protein-binding protein 2 OS=Homo sapiens GN=G3BP2 PE=1 SV=2 - [G3BP2_HUMAN]	2.47	0.027	1	1	1	1	0.945	1		1.023	1		1.092	1		1.191	1		1.037	1		1.02	1		1.135	1		482	54.1	5.55
P63244	Guanine nucleotide-binding protein subunit beta-2-like 1 OS=Homo sapiens GN=GNB2L1 PE=1 SV=3 - [GBLP_HUMAN]	35.26	0.3028	1	7	7	12	0.945	11	8.6	0.937	11	12.4	0.963	11	8.6	0.983	11	13	1.018	11	6.7	0.935	11	13.1	0.968	11	12	317	35.1	7.69
P32119	Peroxiredoxin-2 OS=Homo sapiens GN=PRDX2 PE=1 SV=5 - [PRDX2_HUMAN]	47.66	0.3535	1	6	7	15	0.945	10	5.2	0.955	10	7.6	0.71	10	24.1	0.771	10	18	1.017	10	4.9	0.721	10	27.2	0.698	10	15.3	198	21.9	5.97
P28070	Proteasome subunit beta type-4 OS=Homo sapiens GN=PSMB4 PE=1 SV=4 - [PSB4_HUMAN]	11.69	0.1212	1	3	3	4	0.945	4	4.9	1.056	4	11.5	1.195	4	10.2	1.113	4	13.2	1.024	4	5.8	1.154	4	15.9	1.106	4	13.2	264	29.2	5.97
P46782	40S ribosomal protein S5 OS=Homo sapiens GN=RPS5 PE=1 SV=4 - [RS5_HUMAN]	13.54	0.1275	1	3	3	9	0.945	6	10.6	0.973	6	16.5	0.923	6	7.8	0.918	6	6.3	0.973	6	9.2	0.875	6	9.2	0.994	6	12	204	22.9	9.72
Q9UJU6	Drebrin-like protein OS=Homo sapiens GN=DBNL PE=1 SV=1 - [DBNL_HUMAN]	2.93	0.0256	1	1	1	1	0.944	1		0.568	1		0.835	1		0.911	1		0.587	1		0.824	1		0.86	1		430	48.2	5.05
Q99497	Protein DJ-1 OS=Homo sapiens GN=PARK7 PE=1 SV=2 - [PARK7_HUMAN]	24.44	0.2063	1	5	5	11	0.944	11	14.4	0.914	11	22.9	0.797	11	10.1	0.949	11	12.7	0.82	11	24	0.915	11	18.5	0.96	11	21.6	189	19.9	6.79
P62913	60S ribosomal protein L11 OS=Homo sapiens GN=RPL11 PE=1 SV=2 - [RL11_HUMAN]	18.69	0.1685	1	3	3	7	0.944	6	5.5	0.941	6	10.9	1.026	6	18.2	1.029	6	14.3	1.033	6	2.8	0.993	6	18.6	1.06	6	17.5	178	20.2	9.6
O75347	Tubulin-specific chaperone A OS=Homo sapiens GN=TBCA PE=1 SV=3 - [TBCA_HUMAN]	13.63	0.3426	1	4	4	5	0.944	5	7.1	0.868	5	24	0.883	5	37.6	0.768	5	9.4	0.971	5	19.1	0.847	5	35.3	0.817	5	25.7	108	12.8	5.29
P53007	Tricarboxylate transport protein, mitochondrial OS=Homo sapiens GN=SLC25A1 PE=1 SV=2 - [TXTP_HUMAN]	5.24	0.0611	1	2	2	2	0.944	2	2.3	0.973	2	2.5	1.085	2	2.9	1.016	2	19.9	0.869	2	3.2	0.83	2	1.2	0.957	2	14.3	311	34	9.89
P07741	Adenine phosphoribosyltransferase OS=Homo sapiens GN=APRT PE=1 SV=2 - [APT_HUMAN]	2.71	0.1167	1	2	2	2	0.943	2	8.4	1.049	2	17.9	0.85	2	2.8	0.855	2	12	1.142	2	13.4	0.96	2	15.3	0.915	2	13.9	180	19.6	6.02
P10412	Histone H1.4 OS=Homo sapiens GN=HIST1H1E PE=1 SV=2 - [H14_HUMAN]	48.33	0.2557	6	6	6	15	0.943	15	7.1	0.829	15	23.2	0.797	15	14.9	0.79	15	6	0.956	15	18.3	0.744	15	11.5	0.755	15	12.1	219	21.9	11.03
O15347	High mobility group protein B3 OS=Homo sapiens GN=HMGB3 PE=1 SV=4 - [HMGB3_HUMAN]	4.68	0.065	1	1	1	2	0.943	2	8.5	0.949	2	7.3	1.037	2	0.5	1.031	2	1.2	1.122	2	11.9	1.166	2	17	0.93	2	11.7	200	23	8.37
Q9BPW8	Protein NipSnap homolog 1 OS=Homo sapiens GN=NIPSNAP1 PE=1 SV=1 - [NIPS1_HUMAN]	2.45	0.0528	2	2	2	2	0.943	2	1.8	0.677	2	17.3	0.546	2	19.1	0.584	2	22.5	0.735	2	10.6	0.56	2	25.4	0.659	2	43.3	284	33.3	9.31
P30048	Thioredoxin-dependent peroxide reductase, mitochondrial OS=Homo sapiens GN=PRDX3 PE=1 SV=3 - [PRDX3_HUMAN]	11.77	0.1289	1	3	3	4	0.943	4	5.5	1.017	4	4.1	0.827	4	5.5	0.831	4	17.3	1.026	4	8.8	0.82	4	3.8	0.787	4	3.8	256	27.7	7.78
P62906	60S ribosomal protein L10a OS=Homo sapiens GN=RPL10A PE=1 SV=2 - [RL10A_HUMAN]	17.6	0.1705	1	4	4	7	0.943	7	10.6	0.946	7	8.9	0.912	7	19.8	0.926	7	13.5	0.977	7	9.7	0.915	7	11.7	0.941	7	19.4	217	24.8	9.94
P62753	40S ribosomal protein S6 OS=Homo sapiens GN=RPS6 PE=1 SV=1 - [RS6_HUMAN]	5.69	0.0803	1	2	2	2	0.943	2	3.7	0.846	2	23.2	0.989	2	14	1.021	2	11.7	0.903	2	8.8	0.925	2	11	1.017	2	10.1	249	28.7	10.84
P55072	Transitional endoplasmic reticulum ATPase OS=Homo sapiens GN=VCP PE=1 SV=4 - [TERA_HUMAN]	55.31	0.196	2	15	15	19	0.943	18	10.7	0.868	18	13.2	0.964	18	12.6	0.926	18	8.1	0.931	18	13.6	0.924	18	10.9	0.893	18	11.7	806	89.3	5.26
P00352	Retinal dehydrogenase 1 OS=Homo sapiens GN=ALDH1A1 PE=1 SV=2 - [AL1A1_HUMAN]	114.98	0.3493	3	13	15	34	0.942	24	10.8	0.693	24	36.8	1.217	24	13	1.026	24	13	0.753	24	30.9	1.148	24	16.9	1.104	24	15.1	501	54.8	6.73
P30043	Flavin reductase (NADPH) OS=Homo sapiens GN=BLVRB PE=1 SV=3 - [BLVRB_HUMAN]	9.56	0.1602	1	3	3	3	0.942	3	6.6	0.683	3	8.8	1.235	3	8.3	1.18	3	20	0.849	3	29	1.217	3	14.8	1.225	3	12.9	206	22.1	7.65
P62847	40S ribosomal protein S24 OS=Homo sapiens GN=RPS24 PE=1 SV=1 - [RS24_HUMAN]	15.26	0.3008	1	4	4	5	0.942	5	13.3	1.073	5	16.8	0.927	5	5.5	1.03	5	4.1	1.034	5	20.4	0.913	5	10.8	1.01	5	5.3	133	15.4	10.78
P04179	Superoxide dismutase [Mn], mitochondrial OS=Homo sapiens GN=SOD2 PE=1 SV=2 - [SODM_HUMAN]	29.76	0.1937	1	4	4	13	0.942	8	11.4	0.465	8	36.5	0.366	8	36.1	0.392	8	24.4	0.552	8	42.8	0.513	8	44.7	0.391	8	7.9	222	24.7	8.25
P31947	14-3-3 protein sigma OS=Homo sapiens GN=SFN PE=1 SV=1 - [1433S_HUMAN]	32.7	0.1492	1	1	4	13	0.941	1		1.037	1		1.558	1		1.763	1		1.034	1		1.442	1		1.748	1		248	27.8	4.74
Q9GZT3	SRA stem-loop-interacting RNA-binding protein, mitochondrial OS=Homo sapiens GN=SLIRP PE=1 SV=1 - [SLIRP_HUMAN]	9.47	0.3119	1	3	3	3	0.941	2	0.2	1.028	2	8.6	1.076	2	36.6	1.124	2	19.7	1.054	2	10.8	1.058	2	41.7	1.148	2	21.7	109	12.3	10.24
P12956	X-ray repair cross-complementing protein 6 OS=Homo sapiens GN=XRCC6 PE=1 SV=2 - [XRCC6_HUMAN]	54.53	0.2102	1	12	12	15	0.941	14	6.2	0.855	15	8.3	0.731	15	20.3	0.76	15	19.4	1.001	15	14.7	0.796	15	34.8	0.748	15	12.9	609	69.8	6.64
Q15942	Zyxin OS=Homo sapiens GN=ZYX PE=1 SV=1 - [ZYX_HUMAN]	2.96	0.0262	1	1	1	1	0.941	1		0.941	1		0.947	1		0.932	1		0.83	1		1.041	1		1.391	1		572	61.2	6.67
Q14011	Cold-inducible RNA-binding protein OS=Homo sapiens GN=CIRBP PE=1 SV=1 - [CIRBP_HUMAN]	2.28	0.0523	1	1	1	1	0.94	1		0.772	1		0.829	1		0.987	1		0.784	1		0.87	1		0.927	1		172	18.6	9.51
P00338	L-lactate dehydrogenase A chain OS=Homo sapiens GN=LDHA PE=1 SV=2 - [LDHA_HUMAN]	58.34	0.3313	3	10	11	19	0.94	18	7	1.313	18	11.2	1.184	18	15.9	1.151	18	13.3	1.547	18	13.5	1.118	18	10.4	1.124	18	12.8	332	36.7	8.27
P11940	Polyadenylate-binding protein 1 OS=Homo sapiens GN=PABPC1 PE=1 SV=2 - [PABP1_HUMAN]	41.39	0.1478	5	10	10	15	0.94	13	6.3	0.958	13	23.9	0.92	13	19	0.943	13	12.1	0.941	13	8	0.947	13	7.8	0.947	13	13.9	636	70.6	9.5
O00487	26S proteasome non-ATPase regulatory subunit 14 OS=Homo sapiens GN=PSMD14 PE=1 SV=1 - [PSDE_HUMAN]	5.52	0.0452	1	2	2	2	0.94	2	5.7	0.916	2	2.9	0.912	2	12.9	0.921	2	0.4	1.012	2	4.1	0.895	2	19.9	0.91	2	3.6	310	34.6	6.52
P06703	Protein S100-A6 OS=Homo sapiens GN=S100A6 PE=1 SV=1 - [S10A6_HUMAN]	20.2	0.2444	1	3	3	9	0.94	9	9.1	0.87	9	19.8	2.295	9	85.3	2.236	9	91.8	0.875	9	22.4	2.079	9	86.4	2.312	9	75.5	90	10.2	5.48
P60174	Triosephosphate isomerase OS=Homo sapiens GN=TPI1 PE=1 SV=3 - [TPIS_HUMAN]	93.83	0.3916	1	10	10	29	0.94	27	8.4	1.018	27	13	1.388	27	12.1	1.297	27	15.9	1.161	27	9.6	1.329	27	11.6	1.4	27	12.5	286	30.8	5.92
Q13185	Chromobox protein homolog 3 OS=Homo sapiens GN=CBX3 PE=1 SV=4 - [CBX3_HUMAN]	8.05	0.1475	2	2	2	2	0.939	2	4.6	1.011	2	15.4	0.986	2	3	1.078	2	6.1	0.997	2	5.5	1.049	2	15.7	0.971	2	10	183	20.8	5.33
Q9NY33	Dipeptidyl peptidase 3 OS=Homo sapiens GN=DPP3 PE=1 SV=2 - [DPP3_HUMAN]	8.63	0.0312	1	2	2	2	0.939	2	2.2	0.687	2	18.8	0.72	2	26	0.753	2	29.3	0.723	2	19.3	0.719	2	31.7	0.767	2	31.7	737	82.5	5.1
P40925	Malate dehydrogenase, cytoplasmic OS=Homo sapiens GN=MDH1 PE=1 SV=4 - [MDHC_HUMAN]	39.51	0.2455	1	8	8	13	0.939	13	5	0.931	13	10.7	0.829	13	10.1	0.912	13	11.8	0.936	13	7.8	0.811	13	15	0.815	13	15	334	36.4	7.36
P15428	15-hydroxyprostaglandin dehydrogenase [NAD(+)] OS=Homo sapiens GN=HPGD PE=1 SV=1 - [PGDH_HUMAN]	2.77	0.0414	1	1	1	1	0.939	1		0.878	1		0.924	1		1.165	1		0.893	1		1.018	1		1.34	1		266	29	5.86
P60903	Protein S100-A10 OS=Homo sapiens GN=S100A10 PE=1 SV=2 - [S10AA_HUMAN]	5.62	0.1753	1	1	1	1	0.939	1		0.957	1		3.785	1		3.698	1		0.945	1		2.976	1		3.628	1		97	11.2	7.37
P46977	Dolichyl-diphosphooligosaccharide--protein glycosyltransferase subunit STT3A OS=Homo sapiens GN=STT3A PE=1 SV=2 - [STT3A_HUMAN]	2.25	0.0128	1	1	1	1	0.939	1		0.911	1		0.652	1		0.702	1		1.023	1		0.65	1		0.62	1		705	80.5	8.07
P05787	Keratin, type II cytoskeletal 8 OS=Homo sapiens GN=KRT8 PE=1 SV=7 - [K2C8_HUMAN]	225.91	0.5362	19	25	27	92	0.938	70	14.8	0.906	70	18.2	1.522	70	25.8	1.298	69	18.1	0.966	70	13.7	1.432	70	21.3	1.359	70	18.9	483	53.7	5.59
P36776	Lon protease homolog, mitochondrial OS=Homo sapiens GN=LONP1 PE=1 SV=2 - [LONM_HUMAN]	5.48	0.0188	1	2	2	3	0.938	2	3.4	0.746	2	3.2	0.688	2	11.5	0.822	2	8.1	0.732	2	14.6	0.692	2	17.9	0.83	2	4.9	959	106.4	6.39
P60660	Myosin light polypeptide 6 OS=Homo sapiens GN=MYL6 PE=1 SV=2 - [MYL6_HUMAN]	28.46	0.3113	4	4	4	8	0.938	7	3.4	0.9	7	10.2	1.078	7	9.8	1.19	7	17.2	0.954	7	19.4	1.038	7	17.7	1.131	7	21.4	151	16.9	4.65
P62258	14-3-3 protein epsilon OS=Homo sapiens GN=YWHAE PE=1 SV=1 - [1433E_HUMAN]	90.25	0.4863	1	9	11	33	0.937	21	5.5	0.754	21	19.5	0.818	21	14.8	0.924	21	15	0.8	21	13.6	0.764	21	12.9	0.85	21	13.2	255	29.2	4.74
P05141	ADP/ATP translocase 2 OS=Homo sapiens GN=SLC25A5 PE=1 SV=7 - [ADT2_HUMAN]	49.46	0.2852	3	3	10	22	0.937	4	11	0.782	4	28.7	1.331	4	3.4	1.359	4	3.4	0.891	4	21.6	1.313	4	5.4	1.307	4	3.3	298	32.8	9.69
P30040	Endoplasmic reticulum resident protein 29 OS=Homo sapiens GN=ERP29 PE=1 SV=4 - [ERP29_HUMAN]	20.12	0.249	1	6	6	6	0.937	6	4.4	0.94	6	11.5	0.818	6	15.9	0.89	6	3.9	0.987	6	14.6	0.855	6	14.4	0.897	6	7.9	261	29	7.31
P15531	Nucleoside diphosphate kinase A OS=Homo sapiens GN=NME1 PE=1 SV=1 - [NDKA_HUMAN]	75.49	0.4211	1	3	6	23	0.937	6	7.1	1.112	6	9.9	0.993	7	5.7	1.022	7	6.8	1.128	7	1.6	0.968	7	7.1	1.061	7	7.4	152	17.1	6.19
Q8NC51	Plasminogen activator inhibitor 1 RNA-binding protein OS=Homo sapiens GN=SERBP1 PE=1 SV=2 - [PAIRB_HUMAN]	10.79	0.0441	1	2	2	4	0.937	4	2.8	0.872	4	6.1	0.874	4	20.3	0.872	4	17.8	0.937	4	8	0.861	4	13.3	0.82	4	6.4	408	44.9	8.65
P61247	40S ribosomal protein S3a OS=Homo sapiens GN=RPS3A PE=1 SV=2 - [RS3A_HUMAN]	38.48	0.2538	1	7	7	14	0.937	13	5.8	0.854	13	17.2	0.873	13	8.9	0.888	13	10.5	0.895	13	6.5	0.82	13	7.9	0.92	13	12.7	264	29.9	9.73
Q9NVI7	ATPase family AAA domain-containing protein 3A OS=Homo sapiens GN=ATAD3A PE=1 SV=2 - [ATD3A_HUMAN]	1.74	0.0174	2	1	1	1	0.936	1		0.83	1		0.648	1		0.739	1		0.926	1		0.66	1		0.669	1		634	71.3	8.98
Q13148	TAR DNA-binding protein 43 OS=Homo sapiens GN=TARDBP PE=1 SV=1 - [TADBP_HUMAN]	2	0.0628	1	3	3	3	0.936	3	11.2	0.893	3	0.7	0.78	3	20.7	1.052	3	29	0.902	3	0.8	0.927	3	47.5	0.853	3	7.2	414	44.7	6.19
Q99805	Transmembrane 9 superfamily member 2 OS=Homo sapiens GN=TM9SF2 PE=1 SV=1 - [TM9S2_HUMAN]	2.41	0.0166	1	1	1	1	0.936	1		0.738	1		0.697	1		0.652	1		0.674	1		0.902	1		0.698	1		663	75.7	7.44
P20674	Cytochrome c oxidase subunit 5A, mitochondrial OS=Homo sapiens GN=COX5A PE=1 SV=2 - [COX5A_HUMAN]	7.2	0.16	1	2	2	2	0.935	2	3.8	0.904	2	11.7	0.827	2	3.8	0.844	2	5.5	0.882	2	10.4	0.849	2	11.4	0.845	2	0.7	150	16.8	6.79
P13639	Elongation factor 2 OS=Homo sapiens GN=EEF2 PE=1 SV=4 - [EF2_HUMAN]	132.75	0.2716	1	22	23	57	0.934	42	11.3	0.732	42	15.2	0.773	43	18.6	0.9	43	12.3	0.777	43	17.1	0.773	43	16.6	0.868	43	13.4	858	95.3	6.83
Q00839	Heterogeneous nuclear ribonucleoprotein U OS=Homo sapiens GN=HNRNPU PE=1 SV=6 - [HNRPU_HUMAN]	77.63	0.1552	1	13	13	27	0.934	25	9.3	0.886	25	9.8	0.859	25	19.9	0.861	25	13.7	0.995	25	6.6	0.825	25	19.4	0.842	25	12.9	825	90.5	6
P67936	Tropomyosin alpha-4 chain OS=Homo sapiens GN=TPM4 PE=1 SV=3 - [TPM4_HUMAN]	40.36	0.3387	2	5	11	16	0.934	6	6.4	0.904	6	7.8	0.881	6	23.6	0.932	6	13.7	0.839	6	12.9	0.795	6	14.9	0.93	6	21	248	28.5	4.69
Q13347	Eukaryotic translation initiation factor 3 subunit I OS=Homo sapiens GN=EIF3I PE=1 SV=1 - [EIF3I_HUMAN]	9.03	0.0954	1	3	3	3	0.933	3	0.6	0.866	3	6.3	0.911	3	1.5	0.858	3	6	0.948	3	6.1	0.912	3	8.7	0.837	3	4.6	325	36.5	5.64
Q15056	Eukaryotic translation initiation factor 4H OS=Homo sapiens GN=EIF4H PE=1 SV=5 - [IF4H_HUMAN]	6.65	0.1089	1	2	2	2	0.933	2	9.4	0.883	2	4.5	0.945	2	0.5	0.864	2	7.5	0.884	2	4.4	0.854	2	10.5	0.947	2	10.1	248	27.4	7.23
P05455	Lupus La protein OS=Homo sapiens GN=SSB PE=1 SV=2 - [LA_HUMAN]	24.03	0.1618	1	6	6	8	0.933	8	5.5	1.131	8	13.5	0.966	8	2	0.967	8	6.2	1.223	8	13.2	1.027	8	10	1.06	8	10.6	408	46.8	7.12
P25398	40S ribosomal protein S12 OS=Homo sapiens GN=RPS12 PE=1 SV=3 - [RS12_HUMAN]	15.85	0.2727	1	3	3	5	0.933	5	7.7	0.868	5	9.8	0.991	5	14.7	0.917	5	14.9	0.912	5	7.6	0.884	5	11.9	0.878	5	19.2	132	14.5	7.21
Q16851	UTP--glucose-1-phosphate uridylyltransferase OS=Homo sapiens GN=UGP2 PE=1 SV=5 - [UGPA_HUMAN]	2.76	0.0177	1	1	1	1	0.933	1		0.881	1		0.87	1		0.791	1		0.877	1		0.96	1		0.788	1		508	56.9	8.15
Q99733	Nucleosome assembly protein 1-like 4 OS=Homo sapiens GN=NAP1L4 PE=1 SV=1 - [NP1L4_HUMAN]	4.97	0.0533	1	1	2	2	0.932	1		0.944	1		0.9	1		0.843	1		1.002	1		0.812	1		0.859	1		375	42.8	4.69
Q9H299	SH3 domain-binding glutamic acid-rich-like protein 3 OS=Homo sapiens GN=SH3BGRL3 PE=1 SV=1 - [SH3L3_HUMAN]	7.38	0.2473	1	2	2	2	0.932	2	16.6	0.689	2	20.9	1.865	2	21.5	1.695	2	22.7	0.63	2	2.3	1.868	2	23.1	1.693	2	32.2	93	10.4	4.93
Q9UK76	Hematological and neurological expressed 1 protein OS=Homo sapiens GN=HN1 PE=1 SV=3 - [HN1_HUMAN]	2.14	0.0649	1	1	1	1	0.93	1		0.902	1		1.314	1		1.361	1		1.059	1		1.692	1		1.315	1		154	16	5.6
P11387	DNA topoisomerase 1 OS=Homo sapiens GN=TOP1 PE=1 SV=2 - [TOP1_HUMAN]	2.05	0.0105	1	1	1	1	0.93	1		1.115	1		1.174	1		1.126	1		1.063	1		0.992	1		1.084	1		765	90.7	9.31
Q05682	Caldesmon OS=Homo sapiens GN=CALD1 PE=1 SV=3 - [CALD1_HUMAN]	2.16	0.0189	1	1	1	1	0.929	1		1.094	1		0.851	1		0.775	1		1.119	1		0.822	1		0.792	1		793	93.2	5.66
O14979	Heterogeneous nuclear ribonucleoprotein D-like OS=Homo sapiens GN=HNRNPDL PE=1 SV=3 - [HNRDL_HUMAN]	17.31	0.1024	2	4	5	7	0.929	4	5.9	0.844	4	9.3	0.819	4	26	0.786	4	21.6	0.879	4	4.9	0.715	4	42.8	0.758	4	12.6	420	46.4	9.57
Q15691	Microtubule-associated protein RP/EB family member 1 OS=Homo sapiens GN=MAPRE1 PE=1 SV=3 - [MARE1_HUMAN]	8.07	0.0597	1	2	2	3	0.929	3	1.4	0.939	3	15.2	1.025	3	1.7	1.017	3	2.6	0.984	3	6	0.971	3	11.5	0.908	3	5.3	268	30	5.14
P23284	Peptidyl-prolyl cis-trans isomerase B OS=Homo sapiens GN=PPIB PE=1 SV=2 - [PPIB_HUMAN]	57.64	0.463	3	9	10	21	0.929	16	10.3	1.011	16	8.6	0.884	16	13.2	0.907	16	16.6	1.159	16	6.4	0.884	16	21.2	0.9	16	18	216	23.7	9.41
P50454	Serpin H1 OS=Homo sapiens GN=SERPINH1 PE=1 SV=2 - [SERPH_HUMAN]	41.52	0.2847	1	10	10	12	0.929	12	12.1	0.951	12	13.2	0.746	12	25.3	0.783	12	13.4	1.028	12	10.7	0.753	12	27	0.867	12	17.9	418	46.4	8.69
P50224	Sulfotransferase 1A3/1A4 OS=Homo sapiens GN=SULT1A3 PE=1 SV=1 - [ST1A3_HUMAN]	2.2	0.0339	3	1	1	1	0.929	1		1.12	1		0.896	1		0.931	1		1.327	1		0.833	1		1.38	1		295	34.2	6.01
A6NL28	Putative tropomyosin alpha-3 chain-like protein OS=Homo sapiens PE=5 SV=2 - [TPM3L_HUMAN]	20.72	0.1704	1	2	4	7	0.929	3	7	0.71	3	10	0.946	3	5.9	0.933	3	1.1	0.686	3	10.7	0.861	3	2.9	1.017	3	17.4	223	26.3	4.51
Q9UBB4	Ataxin-10 OS=Homo sapiens GN=ATXN10 PE=1 SV=1 - [ATX10_HUMAN]	1.63	0.0189	1	1	1	1	0.928	1		0.898	1		1.026	1		1.092	1		0.821	1		1.009	1		1.128	1		475	53.5	5.25
P38159	RNA-binding motif protein, X chromosome OS=Homo sapiens GN=RBMX PE=1 SV=3 - [RBMX_HUMAN]	35.26	0.2864	4	12	12	15	0.928	14	3.6	0.945	14	16.7	1.005	14	20	0.99	14	13.1	0.982	14	12.7	0.93	14	10.7	0.92	14	11.1	391	42.3	10.05
P68363	Tubulin alpha-1B chain OS=Homo sapiens GN=TUBA1B PE=1 SV=1 - [TBA1B_HUMAN]	186.26	0.4723	9	16	16	54	0.928	49	11.4	0.792	50	22.5	0.739	50	26.8	0.81	51	20.1	0.896	51	15.2	0.729	51	28.4	0.833	50	23.2	451	50.1	5.06
P53999	Activated RNA polymerase II transcriptional coactivator p15 OS=Homo sapiens GN=SUB1 PE=1 SV=3 - [TCP4_HUMAN]	19.23	0.2598	1	3	3	5	0.928	5	9.6	1.01	5	9.9	0.611	5	41.8	0.606	5	27	1.012	5	7.8	0.597	5	50.5	0.596	5	40	127	14.4	9.6
P14174	Macrophage migration inhibitory factor OS=Homo sapiens GN=MIF PE=1 SV=4 - [MIF_HUMAN]	0	0.0609	1	1	1	1	0.927	1		1.211	1		0.76	1		0.849	1		0.951	1		0.839	1		0.833	1		115	12.5	7.88
P05783	Keratin, type I cytoskeletal 18 OS=Homo sapiens GN=KRT18 PE=1 SV=2 - [K1C18_HUMAN]	132.41	0.4442	2	17	18	42	0.926	37	12	0.848	37	12.3	1.063	37	10.4	0.98	37	7.7	0.941	37	9.1	1.008	37	12.8	1.01	37	13.4	430	48	5.45
P21796	Voltage-dependent anion-selective channel protein 1 OS=Homo sapiens GN=VDAC1 PE=1 SV=2 - [VDAC1_HUMAN]	42.06	0.2721	1	6	7	12	0.926	11	3.6	0.967	11	12.2	1.062	11	11.7	1.019	11	5	1.055	11	9.3	0.956	11	10.4	0.998	11	15.4	283	30.8	8.54
P09525	Annexin A4 OS=Homo sapiens GN=ANXA4 PE=1 SV=4 - [ANXA4_HUMAN]	53.89	0.3918	1	11	12	16	0.925	14	6.8	0.526	14	17.6	0.727	14	10	0.635	14	15.2	0.551	14	17.9	0.684	14	18.6	0.613	14	16.9	319	35.9	6.13
P55769	NHP2-like protein 1 OS=Homo sapiens GN=NHP2L1 PE=1 SV=3 - [NH2L1_HUMAN]	8.2	0.1797	1	2	2	3	0.925	3	1.8	1.003	3	7.9	0.904	3	15.1	0.794	3	1.9	1.054	3	4.3	0.926	3	9.2	0.88	3	5.6	128	14.2	8.46
Q9Y3C6	Peptidyl-prolyl cis-trans isomerase-like 1 OS=Homo sapiens GN=PPIL1 PE=1 SV=1 - [PPIL1_HUMAN]	2.74	0.0843	1	1	1	1	0.925	1		1.066	1		0.981	1		1.117	1		1.117	1		0.964	1		0.911	1		166	18.2	7.99
P58546	Myotrophin OS=Homo sapiens GN=MTPN PE=1 SV=2 - [MTPN_HUMAN]	2.41	0.0763	1	1	1	1	0.924	1		0.72	1		0.67	1		0.66	1		0.715	1		0.687	1		0.64	1		118	12.9	5.52
P06748	Nucleophosmin OS=Homo sapiens GN=NPM1 PE=1 SV=2 - [NPM_HUMAN]	84.54	0.3878	2	10	10	24	0.924	22	9.7	1.136	22	20	0.853	22	18.5	0.808	22	11	1.207	21	8.4	0.824	22	13.2	0.77	22	20.6	294	32.6	4.78
P49207	60S ribosomal protein L34 OS=Homo sapiens GN=RPL34 PE=1 SV=3 - [RL34_HUMAN]	11.8	0.2051	1	3	3	4	0.924	4	7.6	0.876	4	10.5	1.032	4	7.3	1.204	4	8.2	0.943	4	13.9	0.989	4	16.6	1.063	4	9.8	117	13.3	11.47
P06899	Histone H2B type 1-J OS=Homo sapiens GN=HIST1H2BJ PE=1 SV=3 - [H2B1J_HUMAN]	59.4	0.5238	8	1	7	22	0.923	4	7.6	1.092	4	5.7	0.965	4	11.3	0.93	4	9.9	1.173	4	13	0.988	4	12.7	0.916	4	4.4	126	13.9	10.32
P07910	Heterogeneous nuclear ribonucleoproteins C1/C2 OS=Homo sapiens GN=HNRNPC PE=1 SV=4 - [HNRPC_HUMAN]	54.35	0.2876	2	9	9	17	0.923	16	11.7	0.829	16	12.8	0.724	16	14.1	0.73	16	6.4	0.904	16	14.5	0.686	16	18.9	0.764	16	15.1	306	33.6	5.08
Q14103	Heterogeneous nuclear ribonucleoprotein D0 OS=Homo sapiens GN=HNRNPD PE=1 SV=1 - [HNRPD_HUMAN]	30.79	0.2507	1	7	8	12	0.923	8	9.2	1.044	8	13.6	0.73	8	17.2	0.809	8	18.4	1.032	8	12	0.797	8	22.3	0.853	8	17	355	38.4	7.81
Q7L9L4	MOB kinase activator 1B OS=Homo sapiens GN=MOB1B PE=1 SV=3 - [MOB1B_HUMAN]	0	0.0556	2	1	1	2	0.923	1		0.972	1		1.372	1		0.977	1		0.822	1		1.377	1		0.846	1		216	25.1	6.73
P62280	40S ribosomal protein S11 OS=Homo sapiens GN=RPS11 PE=1 SV=3 - [RS11_HUMAN]	39.46	0.2595	1	6	6	16	0.923	15	5.4	0.901	15	12.2	0.847	15	14.3	0.939	15	15	0.944	15	6.6	0.884	15	14	0.936	15	8.6	158	18.4	10.3
P39019	40S ribosomal protein S19 OS=Homo sapiens GN=RPS19 PE=1 SV=2 - [RS19_HUMAN]	31.78	0.331	1	5	5	10	0.923	10	6.7	0.892	10	10.3	0.853	10	14.4	0.844	10	5.8	0.985	10	4	0.882	10	17.2	0.884	10	5	145	16.1	10.32
P62158	Calmodulin OS=Homo sapiens GN=CALM1 PE=1 SV=2 - [CALM_HUMAN]	38.08	0.3423	3	7	7	16	0.922	15	5	1.073	15	11.5	0.96	15	14	0.922	15	6.9	1.058	15	6.7	0.878	15	10.9	0.921	15	11.8	149	16.8	4.22
Q9BR76	Coronin-1B OS=Homo sapiens GN=CORO1B PE=1 SV=1 - [COR1B_HUMAN]	5.52	0.0348	1	2	2	2	0.922	2	4.1	0.567	2	33	0.655	2	48.3	0.678	2	66	0.54	2	35	0.663	2	41.4	0.668	2	49.6	489	54.2	5.88
P07954	Fumarate hydratase, mitochondrial OS=Homo sapiens GN=FH PE=1 SV=3 - [FUMH_HUMAN]	16.61	0.1118	1	5	5	6	0.922	5	8.3	0.961	5	15.1	0.829	5	6.1	0.876	5	14.4	0.985	5	13.5	0.922	5	24	0.843	5	38.4	510	54.6	8.76
P07108	Acyl-CoA-binding protein OS=Homo sapiens GN=DBI PE=1 SV=2 - [ACBP_HUMAN]	14.76	0.3218	1	2	2	4	0.921	4	5.3	1.061	4	7.2	0.955	4	8.8	0.873	4	2.7	1.082	4	2.5	0.904	4	2.2	0.841	4	10.3	87	10	6.57
P10809	60 kDa heat shock protein, mitochondrial OS=Homo sapiens GN=HSPD1 PE=1 SV=2 - [CH60_HUMAN]	152.98	0.363	1	18	18	46	0.921	42	11.1	1.166	42	11.8	0.768	42	27.2	0.89	42	15.3	1.242	42	18.4	0.815	42	23.1	0.934	42	18.1	573	61	5.87
P51149	Ras-related protein Rab-7a OS=Homo sapiens GN=RAB7A PE=1 SV=1 - [RAB7A_HUMAN]	19.45	0.3382	1	6	6	6	0.921	6	4.1	0.856	6	13.2	0.966	6	7.9	1.068	6	11.3	0.912	6	9	0.97	6	7.3	1.124	6	16.8	207	23.5	6.7
P23193	Transcription elongation factor A protein 1 OS=Homo sapiens GN=TCEA1 PE=1 SV=2 - [TCEA1_HUMAN]	8.85	0.0731	1	2	2	3	0.921	3	7.1	1.027	3	31.6	0.946	3	3.7	0.998	3	7.2	0.977	3	2.7	0.987	3	5.2	0.979	3	11.5	301	33.9	8.38
Q9NP79	Vacuolar protein sorting-associated protein VTA1 homolog OS=Homo sapiens GN=VTA1 PE=1 SV=1 - [VTA1_HUMAN]	3.74	0.0261	1	1	1	1	0.921	1		1.145	1		0.855	1		0.735	1		1.078	1		0.758	1		0.754	1		307	33.9	6.29
Q8N1F7	Nuclear pore complex protein Nup93 OS=Homo sapiens GN=NUP93 PE=1 SV=2 - [NUP93_HUMAN]	0	0.0122	1	1	1	1	0.92	1		0.611	1		0.635	1		0.625	1		0.634	1		0.598	1		0.543	1		819	93.4	5.72
P27797	Calreticulin OS=Homo sapiens GN=CALR PE=1 SV=1 - [CALR_HUMAN]	38.06	0.199	1	8	8	15	0.919	14	8	1.031	14	8.3	0.686	14	21.4	0.733	14	14.9	0.97	14	8.9	0.664	14	21.6	0.72	14	22	417	48.1	4.44
P35659	Protein DEK OS=Homo sapiens GN=DEK PE=1 SV=1 - [DEK_HUMAN]	4.28	0.0507	1	2	2	2	0.919	2	9.9	1.03	2	6.1	0.916	2	8.1	0.958	2	12.6	1.03	2	8.9	0.876	2	18.4	0.877	2	2.5	375	42.6	8.56
P98179	Putative RNA-binding protein 3 OS=Homo sapiens GN=RBM3 PE=1 SV=1 - [RBM3_HUMAN]	2.44	0.1083	1	2	2	2	0.919	2	3.7	1.011	2	5.9	1.439	2	3.5	1.355	2	41.2	1.019	2	24	1.359	2	5.4	1.352	2	41.1	157	17.2	8.91
P05386	60S acidic ribosomal protein P1 OS=Homo sapiens GN=RPLP1 PE=1 SV=1 - [RLA1_HUMAN]	11.07	0.1404	1	1	1	2	0.919	2	7.8	0.921	2	4	1.122	2	19	1.068	2	8.2	0.793	2	8.7	1.061	2	9.9	1.134	2	0.4	114	11.5	4.32
P51858	Hepatoma-derived growth factor OS=Homo sapiens GN=HDGF PE=1 SV=1 - [HDGF_HUMAN]	30.74	0.1958	4	5	5	10	0.918	10	6.7	0.802	10	14.6	1.056	10	15.7	1.137	10	6.6	0.836	10	9.2	1.025	10	9.7	1.066	10	7.8	240	26.8	4.73
Q9NRX4	14 kDa phosphohistidine phosphatase OS=Homo sapiens GN=PHPT1 PE=1 SV=1 - [PHP14_HUMAN]	7.23	0.216	1	3	3	5	0.918	4	3	0.952	4	5.1	0.822	4	18.2	0.944	4	6.7	0.935	4	2.4	0.84	4	17	0.758	4	22.6	125	13.8	6.07
Q9UMS4	Pre-mRNA-processing factor 19 OS=Homo sapiens GN=PRPF19 PE=1 SV=1 - [PRP19_HUMAN]	7.15	0.0516	1	3	3	3	0.918	3	3.6	0.954	3	6.6	0.849	3	6.5	0.929	3	0.6	0.936	3	0.2	0.888	3	4.7	1.03	3	10.7	504	55.1	6.61
Q96PK6	RNA-binding protein 14 OS=Homo sapiens GN=RBM14 PE=1 SV=2 - [RBM14_HUMAN]	4.68	0.0329	1	2	2	3	0.918	2	2.2	0.856	2	3	0.958	2	31.4	0.961	2	28.6	0.842	2	3.3	0.909	2	16.2	0.987	2	19.3	669	69.4	9.67
Q15424	Scaffold attachment factor B1 OS=Homo sapiens GN=SAFB PE=1 SV=4 - [SAFB1_HUMAN]	2.52	0.0077	1	1	1	1	0.918	1		1.163	1		0.819	1		0.838	1		0.969	1		0.882	1		0.815	1		915	102.6	5.47
Q9Y5B9	FACT complex subunit SPT16 OS=Homo sapiens GN=SUPT16H PE=1 SV=1 - [SP16H_HUMAN]	2.23	0.0096	1	1	1	1	0.918	1		0.875	1		0.996	1		1.147	1		0.969	1		1.082	1		0.955	1		1047	119.8	5.66
Q13838	Spliceosome RNA helicase DDX39B OS=Homo sapiens GN=DDX39B PE=1 SV=1 - [DX39B_HUMAN]	23.07	0.1636	2	7	7	9	0.917	9	8.5	0.942	9	12.4	0.811	9	12.8	0.857	9	11.5	1.026	9	4.2	0.852	9	8.2	0.792	9	5.7	428	49	5.67
P26641	Elongation factor 1-gamma OS=Homo sapiens GN=EEF1G PE=1 SV=3 - [EF1G_HUMAN]	47.41	0.2403	1	10	10	14	0.917	14	4.9	0.685	14	23.3	0.902	14	9.7	0.984	14	6.2	0.722	14	17.1	0.963	14	12.3	0.955	14	8.6	437	50.1	6.67
P22102	Trifunctional purine biosynthetic protein adenosine-3 OS=Homo sapiens GN=GART PE=1 SV=1 - [PUR2_HUMAN]	1.92	0.0079	1	1	1	1	0.917	1		0.803	1		0.67	1		0.692	1		0.796	1		0.671	1		0.627	1		1010	107.7	6.7
P61604	10 kDa heat shock protein, mitochondrial OS=Homo sapiens GN=HSPE1 PE=1 SV=2 - [CH10_HUMAN]	54.23	0.7451	1	8	8	17	0.916	17	6.2	1.049	17	8.1	0.713	17	11.4	0.854	17	7.8	1.038	17	6.2	0.659	17	17.4	0.82	17	15	102	10.9	8.92
P78316	Nucleolar protein 14 OS=Homo sapiens GN=NOP14 PE=1 SV=3 - [NOP14_HUMAN]	2.11	0.0093	1	1	1	1	0.916	1		1	1		1.003	1		1.104	1		0.856	1		1.013	1		1.163	1		857	97.6	7.58
P07437	Tubulin beta chain OS=Homo sapiens GN=TUBB PE=1 SV=2 - [TBB5_HUMAN]	160.51	0.4887	4	3	15	44	0.916	11	13	0.772	11	25.1	0.662	11	42.4	0.756	11	43.2	0.858	11	17.9	0.722	11	39.8	0.722	11	29.6	444	49.6	4.89
P31943	Heterogeneous nuclear ribonucleoprotein H OS=Homo sapiens GN=HNRNPH1 PE=1 SV=4 - [HNRH1_HUMAN]	44.56	0.1782	1	2	6	12	0.915	4	4.5	1.034	4	22.6	0.763	4	14.7	0.807	4	19.8	1.009	4	12.6	0.709	4	7.8	0.78	4	8.1	449	49.2	6.3
P43686	26S protease regulatory subunit 6B OS=Homo sapiens GN=PSMC4 PE=1 SV=2 - [PRS6B_HUMAN]	2.65	0.0215	1	1	1	1	0.915	1		0.887	1		0.765	1		0.766	1		0.923	1		0.834	1		0.761	1		418	47.3	5.21
Q9Y277	Voltage-dependent anion-selective channel protein 3 OS=Homo sapiens GN=VDAC3 PE=1 SV=1 - [VDAC3_HUMAN]	10.77	0.1201	1	2	3	5	0.915	3	7.8	0.951	3	8.6	0.834	3	2.8	0.807	3	1.6	1.052	3	1.1	0.79	3	1.9	0.832	3	3.6	283	30.6	8.66
P62826	GTP-binding nuclear protein Ran OS=Homo sapiens GN=RAN PE=1 SV=3 - [RAN_HUMAN]	31.86	0.25	1	5	5	10	0.914	9	10.5	0.846	9	8.7	1.012	9	26.8	1.091	9	5.8	0.989	9	8.3	0.899	9	11	1.076	9	7.4	216	24.4	7.49
P60842	Eukaryotic initiation factor 4A-I OS=Homo sapiens GN=EIF4A1 PE=1 SV=1 - [IF4A1_HUMAN]	65.21	0.3227	1	5	11	21	0.913	7	10.8	0.884	7	1.9	1.013	7	12.2	1.112	7	12.1	0.899	7	4.7	1.07	7	22.6	1.116	7	5	406	46.1	5.48
P61326	Protein mago nashi homolog OS=Homo sapiens GN=MAGOH PE=1 SV=1 - [MGN_HUMAN]	3.47	0.1027	2	1	1	1	0.913	1		0.756	1		1.031	1		0.998	1		0.925	1		1.023	1		1.026	1		146	17.2	6.11
P61019	Ras-related protein Rab-2A OS=Homo sapiens GN=RAB2A PE=1 SV=1 - [RAB2A_HUMAN]	4.25	0.0566	2	1	1	1	0.913	1		0.8	1		0.998	1		1.052	1		0.895	1		0.999	1		1.027	1		212	23.5	6.54
P16949	Stathmin OS=Homo sapiens GN=STMN1 PE=1 SV=3 - [STMN1_HUMAN]	10.21	0.1544	2	2	2	3	0.913	2	5.4	1.03	2	15.5	0.729	2	24.2	0.819	2	24.3	1.053	2	8.2	0.781	2	24.5	0.825	2	20.3	149	17.3	5.97
Q969H8	UPF0556 protein C19orf10 OS=Homo sapiens GN=C19orf10 PE=1 SV=1 - [CS010_HUMAN]	5.82	0.0867	1	2	2	3	0.912	2	4.1	0.575	2	7	0.687	2	65.7	0.724	2	62.2	0.62	2	11.9	0.654	2	54.9	0.67	2	51.3	173	18.8	6.68
P61289	Proteasome activator complex subunit 3 OS=Homo sapiens GN=PSME3 PE=1 SV=1 - [PSME3_HUMAN]	1.77	0.0315	1	1	1	1	0.912	1		0.857	1		0.998	1		1.104	1		0.912	1		1.067	1		1.013	1		254	29.5	5.95
P63104	14-3-3 protein zeta/delta OS=Homo sapiens GN=YWHAZ PE=1 SV=1 - [1433Z_HUMAN]	79.89	0.3714	1	5	8	35	0.911	16	9	0.761	16	20.8	1.248	16	17.3	1.266	16	17.5	0.857	16	14.4	1.141	16	13.1	1.227	16	14.4	245	27.7	4.79
Q9NTK5	Obg-like ATPase 1 OS=Homo sapiens GN=OLA1 PE=1 SV=2 - [OLA1_HUMAN]	7.43	0.0682	1	3	3	3	0.911	2	1.9	1.066	2	6.8	0.951	2	13.6	0.991	2	24.6	1.175	2	5.4	0.952	2	21.4	0.942	2	18.8	396	44.7	7.81
Q9BXS5	AP-1 complex subunit mu-1 OS=Homo sapiens GN=AP1M1 PE=1 SV=3 - [AP1M1_HUMAN]	3.11	0.026	1	1	1	4	0.91	1		0.961	1		0.884	1		0.791	1		1.013	1		0.845	1		0.845	1		423	48.6	7.3
O14602	Eukaryotic translation initiation factor 1A, Y-chromosomal OS=Homo sapiens GN=EIF1AY PE=1 SV=4 - [IF1AY_HUMAN]	2.73	0.0694	2	1	1	1	0.91	1		0.96	1		0.871	1		0.852	1		0.969	1		0.816	1		0.839	1		144	16.4	5.24
O00264	Membrane-associated progesterone receptor component 1 OS=Homo sapiens GN=PGRMC1 PE=1 SV=3 - [PGRC1_HUMAN]	2.83	0.0718	1	1	1	1	0.91	1		1.193	1		1.042	1		0.99	1		1.257	1		1.069	1		1.043	1		195	21.7	4.7
P31937	3-hydroxyisobutyrate dehydrogenase, mitochondrial OS=Homo sapiens GN=HIBADH PE=1 SV=2 - [3HIDH_HUMAN]	2.66	0.0387	1	1	1	1	0.909	1		0.952	1		1.094	1		1.049	1		1	1		0.951	1		1.01	1		336	35.3	8.13
Q9H444	Charged multivesicular body protein 4b OS=Homo sapiens GN=CHMP4B PE=1 SV=1 - [CHM4B_HUMAN]	2.82	0.0491	1	1	1	1	0.909	1		0.878	1		1.225	1		1.36	1		0.759	1		1.142	1		0.869	1		224	24.9	4.82
Q06830	Peroxiredoxin-1 OS=Homo sapiens GN=PRDX1 PE=1 SV=1 - [PRDX1_HUMAN]	87.37	0.4925	1	7	10	30	0.909	20	6.5	1.134	20	22.9	1.133	20	19.1	1.121	20	18.4	1.31	20	20.5	1.084	20	16.6	1.082	20	19.5	199	22.1	8.13
P49588	Alanine--tRNA ligase, cytoplasmic OS=Homo sapiens GN=AARS PE=1 SV=2 - [SYAC_HUMAN]	8.86	0.03	1	3	3	4	0.909	4	4.7	1.048	4	9.7	1.131	4	1.4	1.057	4	15.2	1.066	4	13.1	1.097	4	7.4	1.061	4	19.4	968	106.7	5.53
P08670	Vimentin OS=Homo sapiens GN=VIM PE=1 SV=4 - [VIME_HUMAN]	52.65	0.2403	6	9	11	21	0.908	11	11.2	0.314	11	67.8	0.276	11	48.6	0.295	11	55.3	0.324	11	69.9	0.29	11	40.3	0.271	11	47.6	466	53.6	5.12
P55735	Protein SEC13 homolog OS=Homo sapiens GN=SEC13 PE=1 SV=3 - [SEC13_HUMAN]	2.71	0.028	1	1	1	1	0.907	1		0.904	1		1.619	1		1.016	1		1	1		1.596	1		0.99	1		322	35.5	5.48
P63241	Eukaryotic translation initiation factor 5A-1 OS=Homo sapiens GN=EIF5A PE=1 SV=2 - [IF5A1_HUMAN]	21.64	0.2078	3	3	3	8	0.906	8	8.9	0.799	8	10.1	0.838	8	18.3	0.809	8	11.9	0.753	8	13.6	0.745	8	12	0.79	8	8.6	154	16.8	5.24
P62316	Small nuclear ribonucleoprotein Sm D2 OS=Homo sapiens GN=SNRPD2 PE=1 SV=1 - [SMD2_HUMAN]	17.51	0.3136	1	4	4	7	0.906	7	6.8	0.878	7	11.8	1.001	7	13.3	0.992	7	9	0.961	7	11	0.994	7	17.1	0.993	7	16	118	13.5	9.91
P23528	Cofilin-1 OS=Homo sapiens GN=CFL1 PE=1 SV=3 - [COF1_HUMAN]	59.97	0.4096	2	5	6	20	0.904	14	8.7	0.663	14	25	0.885	14	16.4	0.831	14	8.4	0.684	14	27.3	0.775	14	15.6	0.892	14	23	166	18.5	8.09
Q9UL46	Proteasome activator complex subunit 2 OS=Homo sapiens GN=PSME2 PE=1 SV=4 - [PSME2_HUMAN]	1.76	0.0335	1	1	1	1	0.904	1		1.225	1		1.104	1		1.008	1		1.155	1		0.968	1		0.943	1		239	27.4	5.73
O95777	U6 snRNA-associated Sm-like protein LSm8 OS=Homo sapiens GN=LSM8 PE=1 SV=3 - [LSM8_HUMAN]	1.97	0.1042	1	1	1	1	0.903	1		0.9	1		0.759	1		0.789	1		1.018	1		0.754	1		0.726	1		96	10.4	4.48
Q9H0U4	Ras-related protein Rab-1B OS=Homo sapiens GN=RAB1B PE=1 SV=1 - [RAB1B_HUMAN]	37.25	0.5025	24	3	9	14	0.903	2	3.7	0.536	2	0.3	0.787	2	11.8	0.786	2	24.7	0.532	2	1.7	0.804	2	21.7	0.749	2	31.3	201	22.2	5.73
P41250	Glycine--tRNA ligase OS=Homo sapiens GN=GARS PE=1 SV=3 - [SYG_HUMAN]	15.67	0.0731	1	6	6	6	0.903	6	4.2	0.614	6	9.6	0.613	6	7.5	0.669	6	7.7	0.651	6	13.4	0.618	6	20.9	0.656	6	13.4	739	83.1	7.03
P30041	Peroxiredoxin-6 OS=Homo sapiens GN=PRDX6 PE=1 SV=3 - [PRDX6_HUMAN]	15.47	0.1518	1	3	3	4	0.902	4	8.6	0.77	4	15.1	0.741	4	5.4	0.776	4	3.8	0.802	4	15.4	0.723	4	10.5	0.809	4	6.1	224	25	6.38
P32969	60S ribosomal protein L9 OS=Homo sapiens GN=RPL9 PE=1 SV=1 - [RL9_HUMAN]	8.06	0.1302	1	3	3	3	0.902	3	3.5	1.097	3	4.7	0.984	3	5.2	1.112	3	7.3	1.141	3	21.9	0.832	3	11.6	0.899	3	5.4	192	21.8	9.95
Q07020	60S ribosomal protein L18 OS=Homo sapiens GN=RPL18 PE=1 SV=2 - [RL18_HUMAN]	16.29	0.2287	1	4	4	5	0.901	5	6.2	0.781	5	8.9	0.968	5	9.2	0.96	5	10.2	0.882	5	7.1	0.782	5	5.6	0.965	5	12.1	188	21.6	11.72
P62829	60S ribosomal protein L23 OS=Homo sapiens GN=RPL23 PE=1 SV=1 - [RL23_HUMAN]	5.79	0.1143	1	2	2	2	0.901	2	10.1	0.899	2	18.9	0.917	2	10	0.921	2	4.3	0.965	2	6	0.926	2	13.7	0.857	2	2.2	140	14.9	10.51
P31949	Protein S100-A11 OS=Homo sapiens GN=S100A11 PE=1 SV=2 - [S10AB_HUMAN]	13.91	0.1714	1	2	2	7	0.901	7	7.9	0.804	7	34.2	1.959	7	78.2	2.134	7	90.7	0.885	7	25.6	1.717	7	70.7	2.034	7	90.3	105	11.7	7.12
O00299	Chloride intracellular channel protein 1 OS=Homo sapiens GN=CLIC1 PE=1 SV=4 - [CLIC1_HUMAN]	25.3	0.2448	1	5	5	8	0.9	7	12.6	0.82	7	35.8	0.681	7	13.5	0.75	7	21.7	0.846	7	14.5	0.679	7	11.3	0.794	7	23.1	241	26.9	5.17
P62081	40S ribosomal protein S7 OS=Homo sapiens GN=RPS7 PE=1 SV=1 - [RS7_HUMAN]	22.3	0.1907	1	4	4	8	0.9	8	7.9	1.071	8	23.8	0.989	8	13.1	0.97	8	15.8	1.037	8	6.3	0.948	8	20.7	0.951	8	25.4	194	22.1	10.1
P09382	Galectin-1 OS=Homo sapiens GN=LGALS1 PE=1 SV=2 - [LEG1_HUMAN]	17.5	0.2519	1	3	3	5	0.899	5	9.6	0.914	5	26.5	1.223	5	18.9	1.274	5	8.2	0.816	5	14.4	1.168	5	7.4	1.375	5	12.1	135	14.7	5.5
P30044	Peroxiredoxin-5, mitochondrial OS=Homo sapiens GN=PRDX5 PE=1 SV=4 - [PRDX5_HUMAN]	13.1	0.1542	1	3	3	4	0.899	3	4.4	0.637	3	33.4	0.584	3	11.4	0.597	3	8.3	0.641	3	37.1	0.702	3	7.5	0.671	3	20.1	214	22.1	8.7
P46778	60S ribosomal protein L21 OS=Homo sapiens GN=RPL21 PE=1 SV=2 - [RL21_HUMAN]	17.67	0.3625	1	5	5	7	0.899	6	7.3	0.925	6	6.4	0.955	6	6.9	1.018	6	10.9	0.947	6	4.4	0.992	6	17	0.911	6	14.3	160	18.6	10.49
P63208	S-phase kinase-associated protein 1 OS=Homo sapiens GN=SKP1 PE=1 SV=2 - [SKP1_HUMAN]	2.57	0.0736	1	1	1	1	0.899	1		1.083	1		0.844	1		0.771	1		1.088	1		0.752	1		0.752	1		163	18.6	4.54
P15880	40S ribosomal protein S2 OS=Homo sapiens GN=RPS2 PE=1 SV=2 - [RS2_HUMAN]	25.01	0.1502	1	5	5	9	0.898	8	9.3	0.904	8	21.6	0.896	8	8.4	0.89	8	6.4	0.94	8	8	0.829	8	10.4	0.906	8	15.1	293	31.3	10.24
P00390	Glutathione reductase, mitochondrial OS=Homo sapiens GN=GSR PE=1 SV=2 - [GSHR_HUMAN]	5.73	0.023	1	1	1	2	0.897	2	0.6	0.8	2	16	1.241	2	31.8	1.223	2	36.7	0.8	2	17.1	1.134	2	32.7	1.167	2	36.8	522	56.2	8.5
Q9H2U2	Inorganic pyrophosphatase 2, mitochondrial OS=Homo sapiens GN=PPA2 PE=1 SV=2 - [IPYR2_HUMAN]	2.5	0.0359	1	1	1	1	0.897	1		0.879	1		0.891	1		0.894	1		0.855	1		0.926	1		0.802	1		334	37.9	7.39
Q08170	Serine/arginine-rich splicing factor 4 OS=Homo sapiens GN=SRSF4 PE=1 SV=2 - [SRSF4_HUMAN]	11.22	0.0891	1	1	5	5	0.896	1		0.839	1		0.854	1		1.019	1		0.821	1		0.897	1		1.052	1		494	56.6	11.52
P04406	Glyceraldehyde-3-phosphate dehydrogenase OS=Homo sapiens GN=GAPDH PE=1 SV=3 - [G3P_HUMAN]	215.48	0.4537	2	13	13	72	0.894	64	20.3	0.968	64	21.6	1.577	64	28.5	1.485	64	36	1.111	64	20.1	1.515	64	25.5	1.58	64	34.8	335	36	8.46
P62304	Small nuclear ribonucleoprotein E OS=Homo sapiens GN=SNRPE PE=1 SV=1 - [RUXE_HUMAN]	5.82	0.1196	1	1	1	2	0.894	2	14	0.837	2	2.9	0.748	2	16.1	0.843	2	9.7	0.916	2	0.3	0.851	2	13.6	0.82	2	9.8	92	10.8	9.44
P68104	Elongation factor 1-alpha 1 OS=Homo sapiens GN=EEF1A1 PE=1 SV=1 - [EF1A1_HUMAN]	176.48	0.3398	3	13	13	64	0.892	53	11.4	0.776	53	18.4	0.84	53	20.3	1.003	53	13	0.848	53	10.8	0.837	53	26	0.992	53	13	462	50.1	9.01
P00387	NADH-cytochrome b5 reductase 3 OS=Homo sapiens GN=CYB5R3 PE=1 SV=3 - [NB5R3_HUMAN]	12.09	0.0831	1	2	2	3	0.892	3	0.5	0.835	3	20.3	0.823	3	16.4	0.822	3	0.7	0.964	3	38.6	0.805	3	18	0.841	3	20	301	34.2	7.59
P05387	60S acidic ribosomal protein P2 OS=Homo sapiens GN=RPLP2 PE=1 SV=1 - [RLA2_HUMAN]	16.64	0.287	1	3	3	5	0.891	5	2.2	1.018	5	22.6	0.975	5	10.5	1.095	5	9.2	0.861	5	23.4	1.037	5	14.1	0.938	5	15.2	115	11.7	4.54
P00441	Superoxide dismutase [Cu-Zn] OS=Homo sapiens GN=SOD1 PE=1 SV=2 - [SODC_HUMAN]	14.11	0.3312	1	6	6	6	0.891	6	10.7	0.92	6	9.5	0.821	6	5.5	0.851	6	5.4	0.932	6	10.4	0.837	6	9.8	0.805	6	14.5	154	15.9	6.13
O00567	Nucleolar protein 56 OS=Homo sapiens GN=NOP56 PE=1 SV=4 - [NOP56_HUMAN]	2.45	0.0152	1	1	1	1	0.889	1		0.86	1		0.935	1		1.043	1		0.91	1		0.973	1		0.963	1		594	66	9.19
P02786	Transferrin receptor protein 1 OS=Homo sapiens GN=TFRC PE=1 SV=2 - [TFR1_HUMAN]	5.82	0.0303	1	2	2	2	0.889	2	6	0.904	2	10.6	1.071	2	10.5	1.12	2	24.3	0.952	2	8.4	1.081	2	10.6	1.143	2	18.8	760	84.8	6.61
P68371	Tubulin beta-4B chain OS=Homo sapiens GN=TUBB4B PE=1 SV=1 - [TBB4B_HUMAN]	145.33	0.5258	6	4	16	38	0.888	6	6.1	0.984	6	16.3	0.986	6	9.2	0.943	6	7.8	1.058	6	2.8	0.933	6	8.9	0.96	6	16.3	445	49.8	4.89
P35613	Basigin OS=Homo sapiens GN=BSG PE=1 SV=2 - [BASI_HUMAN]	6.72	0.0623	1	2	2	2	0.887	2	0	1.414	2	11.6	1.051	2	3.4	0.939	2	3.2	1.549	2	3.6	0.966	2	3	0.946	2	9.5	385	42.2	5.66
P60866	40S ribosomal protein S20 OS=Homo sapiens GN=RPS20 PE=1 SV=1 - [RS20_HUMAN]	3.94	0.1008	1	1	1	1	0.887	1		0.898	1		1.033	1		1.005	1		0.993	1		0.911	1		1.026	1		119	13.4	9.94
Q8NCW5	NAD(P)H-hydrate epimerase OS=Homo sapiens GN=APOA1BP PE=1 SV=2 - [NNRE_HUMAN]	0	0.0278	1	1	1	1	0.886	1		0.884	1		1.005	1		0.968	1		0.951	1		1.043	1		0.938	1		288	31.7	7.66
P06733	Alpha-enolase OS=Homo sapiens GN=ENO1 PE=1 SV=2 - [ENOA_HUMAN]	157.25	0.4447	3	15	15	46	0.885	43	10.8	1.116	43	10.8	1.248	43	12.6	1.411	43	22	1.326	43	19.2	1.188	43	18.1	1.399	43	20.1	434	47.1	7.39
P07148	Fatty acid-binding protein, liver OS=Homo sapiens GN=FABP1 PE=1 SV=1 - [FABPL_HUMAN]	37.46	0.4173	1	5	5	12	0.885	11	8.7	1.441	11	10.1	0.581	11	29	0.536	11	36.5	1.515	11	15.7	0.621	11	36.3	0.537	11	39.1	127	14.2	7.18
P52597	Heterogeneous nuclear ribonucleoprotein F OS=Homo sapiens GN=HNRNPF PE=1 SV=3 - [HNRPF_HUMAN]	29.45	0.1614	1	4	6	8	0.882	4	1.7	0.993	4	14.8	0.783	4	2	0.795	4	9.4	1.084	4	9.5	0.765	4	3	0.798	4	9.1	415	45.6	5.58
O75628	GTP-binding protein REM 1 OS=Homo sapiens GN=REM1 PE=1 SV=2 - [REM1_HUMAN]	2.53	0.0369	1	1	1	1	0.881	1		0.856	1		1.274	1		1.452	1		1.077	1		1.166	1		1.243	1		298	32.9	8.79
Q12965	Unconventional myosin-Ie OS=Homo sapiens GN=MYO1E PE=1 SV=2 - [MYO1E_HUMAN]	2.06	0.0135	1	1	1	1	0.879	1		0.935	1		1.293	1		1.226	1		0.948	1		1.166	1		1.177	1		1108	127	8.92
P62701	40S ribosomal protein S4, X isoform OS=Homo sapiens GN=RPS4X PE=1 SV=2 - [RS4X_HUMAN]	11.71	0.2243	3	7	7	9	0.879	8	2.1	0.874	8	11.1	0.976	8	10.6	1.031	8	3.2	0.98	8	7.3	0.912	8	13	0.972	8	8.9	263	29.6	10.15
P43034	Platelet-activating factor acetylhydrolase IB subunit alpha OS=Homo sapiens GN=PAFAH1B1 PE=1 SV=2 - [LIS1_HUMAN]	3.68	0.0366	1	1	1	1	0.878	1		0.928	1		1.132	1		1.007	1		1.097	1		1.229	1		0.98	1		410	46.6	7.37
P49257	Protein ERGIC-53 OS=Homo sapiens GN=LMAN1 PE=1 SV=2 - [LMAN1_HUMAN]	0	0.0157	1	1	1	1	0.878	1		0.934	1		0.798	1		0.872	1		0.997	1		0.834	1		0.851	1		510	57.5	6.77
O60814	Histone H2B type 1-K OS=Homo sapiens GN=HIST1H2BK PE=1 SV=3 - [H2B1K_HUMAN]	93.27	0.5317	10	2	8	35	0.874	15	12	0.967	15	11.2	0.881	15	14.1	0.87	15	15.8	1.119	15	6.4	0.853	15	17.4	0.874	15	12.4	126	13.9	10.32
Q9UIJ7	GTP:AMP phosphotransferase AK3, mitochondrial OS=Homo sapiens GN=AK3 PE=1 SV=4 - [KAD3_HUMAN]	4.69	0.0485	1	1	1	2	0.874	2	0.9	0.844	2	2.4	1.164	2	33.5	0.765	2	7	0.921	2	0.6	0.762	2	17.9	0.665	2	7.6	227	25.5	9.16
Q9Y6M1	Insulin-like growth factor 2 mRNA-binding protein 2 OS=Homo sapiens GN=IGF2BP2 PE=1 SV=2 - [IF2B2_HUMAN]	13.41	0.0768	1	1	4	4	0.869	1		0.791	1		0.65	1		0.754	1		0.889	1		0.752	1		0.932	1		599	66.1	8.46
Q15185	Prostaglandin E synthase 3 OS=Homo sapiens GN=PTGES3 PE=1 SV=1 - [TEBP_HUMAN]	5.53	0.05	1	1	1	2	0.869	2	0.6	0.826	2	2	1.225	2	21	1.364	2	16.3	0.872	2	1	1.142	2	20.2	1.363	2	14.1	160	18.7	4.54
P13693	Translationally-controlled tumor protein OS=Homo sapiens GN=TPT1 PE=1 SV=1 - [TCTP_HUMAN]	4.95	0.0872	3	2	2	2	0.868	2	8.2	0.769	2	4.3	0.849	2	0.4	1.041	2	3.3	0.809	2	3.8	0.875	2	8.9	1.072	2	7.2	172	19.6	4.93
P62861	40S ribosomal protein S30 OS=Homo sapiens GN=FAU PE=1 SV=1 - [RS30_HUMAN]	6.78	0.1695	1	1	1	2	0.867	2	8.2	0.906	2	4.4	0.851	2	11	0.903	2	1.7	0.973	2	13.3	0.898	2	4.6	0.893	2	12.8	59	6.6	12.15
P24534	Elongation factor 1-beta OS=Homo sapiens GN=EEF1B2 PE=1 SV=3 - [EF1B_HUMAN]	14.63	0.1644	1	3	3	4	0.865	4	0.4	0.81	4	18.3	0.697	4	13.2	0.8	4	2.2	0.875	4	10.6	0.642	4	14.6	0.792	4	4.8	225	24.7	4.67
P84090	Enhancer of rudimentary homolog OS=Homo sapiens GN=ERH PE=1 SV=1 - [ERH_HUMAN]	11.5	0.2404	1	3	3	5	0.863	4	1.6	0.792	4	9	0.663	4	14.7	0.775	4	17.9	0.861	4	18.2	0.696	4	15.4	0.769	4	11.3	104	12.3	5.92
O60568	Procollagen-lysine,2-oxoglutarate 5-dioxygenase 3 OS=Homo sapiens GN=PLOD3 PE=1 SV=1 - [PLOD3_HUMAN]	2.73	0.019	1	1	1	1	0.862	1		0.873	1		0.955	1		1.044	1		0.887	1		0.929	1		1.011	1		738	84.7	6.05
P07737	Profilin-1 OS=Homo sapiens GN=PFN1 PE=1 SV=2 - [PROF1_HUMAN]	98.62	0.6286	1	7	7	24	0.862	24	9.4	0.608	24	24.4	0.689	24	24.9	0.722	24	13.3	0.712	24	20.9	0.635	24	28.8	0.744	24	16	140	15	8.27
P18077	60S ribosomal protein L35a OS=Homo sapiens GN=RPL35A PE=1 SV=2 - [RL35A_HUMAN]	13.68	0.2091	1	3	3	5	0.861	5	7.3	0.898	5	6.2	1.043	5	24	1.09	5	6	0.985	5	6.8	1.019	5	12.7	0.991	5	11.9	110	12.5	11.06
Q9HC38	Glyoxalase domain-containing protein 4 OS=Homo sapiens GN=GLOD4 PE=1 SV=1 - [GLOD4_HUMAN]	2.68	0.0224	1	1	1	1	0.858	1		0.759	1		0.864	1		0.885	1		0.751	1		0.902	1		0.807	1		313	34.8	5.6
P02768	Serum albumin OS=Homo sapiens GN=ALB PE=1 SV=2 - [ALBU_HUMAN]	2.77	0.0115	1	1	1	1	0.855	1		0.673	1		0.733	1		0.724	1		0.742	1		0.715	1		0.647	1		609	69.3	6.28
Q92598	Heat shock protein 105 kDa OS=Homo sapiens GN=HSPH1 PE=1 SV=1 - [HS105_HUMAN]	8.08	0.0268	2	2	2	3	0.852	3	2	0.93	3	12.3	0.881	3	1	1.053	3	8.7	1.158	3	4.7	1.013	3	15.1	0.947	3	7.4	858	96.8	5.39
P62937	Peptidyl-prolyl cis-trans isomerase A OS=Homo sapiens GN=PPIA PE=1 SV=2 - [PPIA_HUMAN]	60.65	0.503	6	7	8	24	0.852	22	11.3	0.457	22	28.1	0.577	22	15.9	0.648	22	8.4	0.528	22	20.2	0.524	22	13.3	0.66	22	13.6	165	18	7.81
Q96KK5	Histone H2A type 1-H OS=Homo sapiens GN=HIST1H2AH PE=1 SV=3 - [H2A1H_HUMAN]	57.19	0.3281	12	1	4	21	0.85	6	10	1.133	6	7.1	0.956	6	3.2	0.928	6	4.8	1.238	6	6.8	0.956	6	6.6	1.007	6	9	128	13.9	10.89
P50213	Isocitrate dehydrogenase [NAD] subunit alpha, mitochondrial OS=Homo sapiens GN=IDH3A PE=1 SV=1 - [IDH3A_HUMAN]	0	0.0273	1	1	1	1	0.846	1		0.894	1		1.056	1		1.04	1		1.045	1		1.12	1		1.126	1		366	39.6	6.92
O75947	ATP synthase subunit d, mitochondrial OS=Homo sapiens GN=ATP5H PE=1 SV=3 - [ATP5H_HUMAN]	0	0.0621	1	1	1	1	0.841	1		0.949	1		1.143	1		0.981	1		0.891	1		1.073	1		0.969	1		161	18.5	5.3
Q8WZ42	Titin OS=Homo sapiens GN=TTN PE=1 SV=4 - [TITIN_HUMAN]	0	0.0003	1	1	1	1	0.831	1		1.058	1		3.605	1		2.735	1		1.198	1		3.441	1		2.681	1		34350	3813.7	6.35
Q15366	Poly(rC)-binding protein 2 OS=Homo sapiens GN=PCBP2 PE=1 SV=1 - [PCBP2_HUMAN]	23.34	0.1863	3	2	6	8	0.824	1		0.869	1		0.821	1		0.866	1		0.993	1		0.841	1		0.974	1		365	38.6	6.79
O75531	Barrier-to-autointegration factor OS=Homo sapiens GN=BANF1 PE=1 SV=1 - [BAF_HUMAN]	0	0.0899	1	1	1	1	0.781	1		0.543	1		0.647	1		0.712	1		0.502	1		0.658	1		1.219	1		89	10.1	6.09
P68032	Actin, alpha cardiac muscle 1 OS=Homo sapiens GN=ACTC1 PE=1 SV=1 - [ACTC_HUMAN]	233.96	0.313	5	1	11	97	0.767	1		0.423	1		0.822	1		0.809	1		0.431	1		0.59	1		0.975	1		377	42	5.39
Q9BZH6	WD repeat-containing protein 11 OS=Homo sapiens GN=WDR11 PE=1 SV=1 - [WDR11_HUMAN]	3.04	0.0065	1	1	1	1	0.749	1		0.847	1		1.494	1		1.478	1		0.933	1		1.435	1		1.714	1		1224	136.6	6.92
Q9NR09	Baculoviral IAP repeat-containing protein 6 OS=Homo sapiens GN=BIRC6 PE=1 SV=2 - [BIRC6_HUMAN]	0	0.0039	1	1	1	1																						4857	529.9	6.05
Q5CZC0	Fibrous sheath-interacting protein 2 OS=Homo sapiens GN=FSIP2 PE=2 SV=4 - [FSIP2_HUMAN]	0	0.0014	1	1	1	1																						6907	780.1	6.71
Q9H9B4	Sideroflexin-1 OS=Homo sapiens GN=SFXN1 PE=1 SV=4 - [SFXN1_HUMAN]	1.99	0.028	2	1	1	1																						322	35.6	9.07
Q6P1N9	Putative deoxyribonuclease TATDN1 OS=Homo sapiens GN=TATDN1 PE=1 SV=2 - [TATD1_HUMAN]	2.24	0.0236	2	1	1	1																						297	33.6	6.96
Q14166	Tubulin--tyrosine ligase-like protein 12 OS=Homo sapiens GN=TTLL12 PE=1 SV=2 - [TTL12_HUMAN]	2.48	0.0155	1	1	1	2																						644	74.4	5.53
O43396	Thioredoxin-like protein 1 OS=Homo sapiens GN=TXNL1 PE=1 SV=3 - [TXNL1_HUMAN]	2.12	0.0311	1	1	1	1																						289	32.2	4.96
Q9NRR5	Ubiquilin-4 OS=Homo sapiens GN=UBQLN4 PE=1 SV=2 - [UBQL4_HUMAN]	2.93	0.0216	1	1	1	1																						601	63.8	5.22

## Sheet: Table 2
Table 2 List of the total phosphorylated peptides in the phospho-proteomics analysis.
Confidence Level	Search ID	Processing Node No	Sequence	Unique Sequence ID	PSM Ambiguity	Protein Descriptions	# Proteins	# Protein Groups	Protein Group Accessions	Modifications	Activation Type	DeltaScore	DeltaCn	Rank	Search Engine Rank	phosphoRS Isoform Probability	phosphoRS Site Probabilities	114/113	115/113	116/113	118/117	119/117	121/117	Quan Info	Quan Usage	QuanResultID	phosphoRS Binomial Peptide Score	q-Value	PEP	Decoy Peptides Matched	Peptides Matched	XCorr	# Missed Cleavages	Isolation Interference [%]	Ion Inject Time [ms]	Intensity	Charge	m/z [Da]	MH+ [Da]	Delta Mass [Da]	Delta Mass [PPM]	RT [min]	First Scan	Last Scan	MS Order	Ions Matched	Matched Ions	Total Ions	Spectrum File
High	A	2	rRDsSEHGAGGHR	875	Unambiguous	Segment polarity protein dishevelled homolog DVL-2 OS=Homo sapiens GN=DVL2 PE=1 SV=1 - [DVL2_HUMAN]	1	1	O14641	N-Term(iTRAQ8plex); S4(Phospho)	HCD	0.0434	0	1	1	0.5	S(4): 50.0; S(5): 50.0	0.316	0.367	0.328	1.106		0.792	Unique	Used	59929	164	0	9.64e-06	4019	4247	4.84	2	25	45	390700	5	361.974	1805.84	0	-2.5	11.35	2160	2160	MS2	0/0	0	0	590_iTRAQ_phospho_500n.raw
High	A	2	dHHQASnSSR	911	Unambiguous	Dickkopf-related protein 1 OS=Homo sapiens GN=DKK1 PE=1 SV=1 - [DKK1_HUMAN]	1	1	O94907	N-Term(iTRAQ8plex); N7(Deamidated)	HCD	1	0	1	1			0.283	0.172	0.428	0.581	0.155	0.438	Unique	Used	59944		0	0.000291	2154	2073	2.33	0	43	45	342900	3	481.9	1443.69	0	-1.22	11.37	2176	2176	MS2	0/0	0	0	590_iTRAQ_phospho_500n.raw
High	A	2	rRHEsEEGDSHR	970	Unambiguous	Pre-mRNA 3'-end-processing factor FIP1 OS=Homo sapiens GN=FIP1L1 PE=1 SV=1 - [FIP1_HUMAN]	1	1	Q6UN15	N-Term(iTRAQ8plex); S5(Phospho)	HCD	1	0	1	1	1	S(5): 100.0; S(10): 0.0	1.471	0.695	0.864	1.453	0.969	0.902	Unique	Used	59968	275	0	6.33e-07	3970	3927	5.28	2	17	45	1874000	4	470.467	1878.85	0	-1.89	11.42	2203	2203	MS2	0/0	0	0	590_iTRAQ_phospho_500n.raw
High	A	2	rHSHsHsPmSTR	140	Unambiguous	Transformer-2 protein homolog beta OS=Homo sapiens GN=TRA2B PE=1 SV=1 - [TRA2B_HUMAN]	1	1	P62995	N-Term(iTRAQ8plex); S5(Phospho); S7(Phospho); M9(Oxidation)	HCD	1	0	1	1	0	S(3): 100.0; S(5): 1.1; S(7): 98.9; S(10): 0.0; T(11): 0.0	1.792	0.339	0.368	6.8	4.615	4.388	Unique	Used	59969	105	0	0.00589	2539	2483	2.74	1	66	45	651600	4	475.704	1899.8	0	-1.4	11.42	2204	2204	MS2	0/0	0	0	590_iTRAQ_phospho_500n.raw
High	A	2	TRHsPTPQQSNR	1002	Unambiguous	Serine/arginine repetitive matrix protein 1 OS=Homo sapiens GN=SRRM1 PE=1 SV=2 - [SRRM1_HUMAN]	1	1	Q8IYB3	S4(Phospho)	HCD	1	0	1	1	1	T(1): 0.0; S(4): 100.0; T(6): 0.0; S(10): 0.0							No Quan Labels	Not Used	59976	367	0	1.02e-05	1796	1825	3.93	1	21	45	1697000	3	496.895	1488.67	0	-0.53	11.43	2212	2212	MS2	0/0	0	0	590_iTRAQ_phospho_500n.raw
High	A	2	rHtRDSEAQR	1075	Unambiguous	Erythrocyte band 7 integral membrane protein OS=Homo sapiens GN=STOM PE=1 SV=3 - [STOM_HUMAN]	1	1	P27105	N-Term(iTRAQ8plex); T3(Phospho)	HCD	1	0	1	1	1	T(3): 100.0; S(6): 0.0	1.261	0.638	0.622	1.684	0.693	0.869	Unique	Used	60006	112	0.001	0.0203	3520	3538	2.61	2	59	45	513600	4	410.706	1639.8	0	2.17	11.48	2243	2243	MS2	0/0	0	0	590_iTRAQ_phospho_500n.raw
High	A	2	aHGDTQHcR	1077	Unambiguous	Squamous cell carcinoma antigen recognized by T-cells 3 OS=Homo sapiens GN=SART3 PE=1 SV=1 - [SART3_HUMAN]	1	1	Q15020	N-Term(iTRAQ8plex); C8(Carbamidomethyl)	HCD	1	0	1	1			0.93	0.619	0.775	1.306	0.82	0.917	Unique	Used	60007		0	5.71e-06	1829	1750	2.78	0	43	45	489000	4	347.17	1385.66	0	-3.63	11.48	2244	2244	MS2	0/0	0	0	590_iTRAQ_phospho_500n.raw
High	A	2	rHEsEEGDSHR	1106	Unambiguous	Pre-mRNA 3'-end-processing factor FIP1 OS=Homo sapiens GN=FIP1L1 PE=1 SV=1 - [FIP1_HUMAN]	1	1	Q6UN15	N-Term(iTRAQ8plex); S4(Phospho)	HCD	1	0	1	1	1	S(4): 100.0; S(9): 0.0	0.893	0.675	1.123	1.461	0.805	0.895	Unique	Used	60018	281	0	1.69e-05	2499	2320	4.54	1	47	39	2012000	4	431.441	1722.74	0	-3.74	11.5	2256	2256	MS2	0/0	0	0	590_iTRAQ_phospho_500n.raw
High	A	2	RHSHsHsPMSTR	140	Unambiguous	Transformer-2 protein homolog beta OS=Homo sapiens GN=TRA2B PE=1 SV=1 - [TRA2B_HUMAN]	1	1	P62995	S5(Phospho); S7(Phospho)	HCD	1	0	1	1	0	S(3): 100.0; S(5): 0.0; S(7): 100.0; S(10): 0.0; T(11): 0.0							No Quan Labels	Not Used	60030	234	0	0.00484	729	696	3.91	1	59	45	1422000	4	395.655	1579.6	0	-0.01	11.51	2268	2268	MS2	0/0	0	0	590_iTRAQ_phospho_500n.raw
High	A	2	rDsSEHGAGGHR	1149	Unambiguous	Segment polarity protein dishevelled homolog DVL-2 OS=Homo sapiens GN=DVL2 PE=1 SV=1 - [DVL2_HUMAN]	1	1	O14641	N-Term(iTRAQ8plex); S3(Phospho)	HCD	1	0	1	1	1	S(3): 100.0; S(4): 0.0	0.719	0.422	0.592	1.338	0.886	1.102	Unique	Used	60043	363	0	5.1e-05	2523	2425	3.71	1	50	45	2013000	3	550.585	1649.74	0	-2.56	11.53	2282	2282	MS2	0/0	0	0	590_iTRAQ_phospho_500n.raw
High	A	2	aREEHER	1155	Unambiguous	Hsc70-interacting protein OS=Homo sapiens GN=ST13 PE=1 SV=2 - [F10A1_HUMAN]	1	1	P50502	N-Term(iTRAQ8plex)	HCD	1	0	1	1			1.063	0.74	0.948	1.089	0.642	0.729	Unique	Used	60039		0.001	0.0165	1910	1866	2.65	1	23	43	1907000	4	308.417	1230.64	0	-3.93	11.53	2278	2278	MS2	0/0	0	0	590_iTRAQ_phospho_500n.raw
High	A	2	rRDssEHGAGGHR	875	Unambiguous	Segment polarity protein dishevelled homolog DVL-2 OS=Homo sapiens GN=DVL2 PE=1 SV=1 - [DVL2_HUMAN]	1	1	O14641	N-Term(iTRAQ8plex); S4(Phospho); S5(Phospho)	HCD	1	0	1	1	1	S(4): 100.0; S(5): 100.0	0.573	0.268	0.584	1.354	0.471	1.444	Unique	Used	60046	188	0.007	0.137	3223	3340	2.45	2	43	45	726100	3	629.276	1885.81	0	-0.11	11.54	2285	2285	MS2	0/0	0	0	590_iTRAQ_phospho_500n.raw
High	A	2	hSGSRsDEDR	1198	Unambiguous	Pre-mRNA-splicing factor CWC22 homolog OS=Homo sapiens GN=CWC22 PE=1 SV=3 - [CWC22_HUMAN]	1	1	Q9HCG8	N-Term(iTRAQ8plex); S6(Phospho)	HCD	1	0	1	1	0.996	S(2): 0.0; S(4): 0.4; S(6): 99.6	1.219	0.538	0.569	1.77	0.766	0.704	Unique	Used	60055	258	0	0.00284	1783	1782	2.58	1	15	26	5288000	3	510.559	1529.66	0	-2.3	11.55	2295	2295	MS2	0/0	0	0	590_iTRAQ_phospho_500n.raw
High	A	2	hRQsPDSGR	1210	Unambiguous	Lysine-specific demethylase 5A OS=Homo sapiens GN=KDM5A PE=1 SV=3 - [KDM5A_HUMAN]	1	1	P29375	N-Term(iTRAQ8plex); S4(Phospho)	HCD	1	0	1	1	1	S(4): 100.0; S(7): 0.0	1.483	1.195	1.319	2.346	1.321	1.382	Unique	Used	60061	248	0.003	0.0484	2025	1960	2.41	1	36	29	3793000	3	475.228	1423.67	0	-2.92	11.56	2301	2301	MS2	0/0	0	0	590_iTRAQ_phospho_500n.raw
High	A	2	hAHsPER	1216	Unambiguous	VWFA and cache domain-containing protein 1 OS=Homo sapiens GN=CACHD1 PE=2 SV=2 - [CAHD1_HUMAN]	1	1	Q5VU97	N-Term(iTRAQ8plex); S4(Phospho)	HCD	1	0	1	1	1	S(4): 100.0	0.482	0.606	0.404	0.75	0.867	0.709	Unique	Used	60064	286	0	0.00583	1058	1102	2.43	0	62	45	798000	3	406.528	1217.57	0	-3.33	11.57	2304	2304	MS2	0/0	0	0	590_iTRAQ_phospho_500n.raw
High	A	2	RRHsHsHsPMSTR	1218	Unambiguous	Transformer-2 protein homolog beta OS=Homo sapiens GN=TRA2B PE=1 SV=1 - [TRA2B_HUMAN]	1	1	P62995	S4(Phospho); S6(Phospho); S8(Phospho)	HCD	1	0	1	1	1	S(4): 100.0; S(6): 100.0; S(8): 100.0; S(11): 0.0; T(12): 0.0							No Quan Labels	Not Used	60065	260	0.001	0.0126	672	644	2.97	2	12	45	722300	3	605.893	1815.66	0	-1.55	11.57	2305	2305	MS2	0/0	0	0	590_iTRAQ_phospho_500n.raw
High	A	2	sQEHEQR	1281	Unambiguous	Cytoskeleton-associated protein 4 OS=Homo sapiens GN=CKAP4 PE=1 SV=2 - [CKAP4_HUMAN]	1	1	Q07065	N-Term(iTRAQ8plex)	HCD	1	0	1	1			0.708	0.614	0.738	0.913	0.631	0.745	Unique	Used	60086		0	4.26e-05	1734	1796	3.06	0	36	45	1624000	3	406.543	1217.61	0	-2.46	11.6	2327	2327	MS2	0/0	0	0	590_iTRAQ_phospho_500n.raw
High	A	2	rGEGRDEDR	1283	Unambiguous	Eukaryotic translation initiation factor 3 subunit A OS=Homo sapiens GN=EIF3A PE=1 SV=1 - [EIF3A_HUMAN]	1	1	Q14152	N-Term(iTRAQ8plex)	HCD	1	0	1	1			1.224	1.386	1.164	1.166	0.886	0.948	Unique	Used	60087		0.002	0.0313	2037	1900	2.22	2	22	45	1535000	4	349.182	1393.7	0	-2.69	11.6	2328	2328	MS2	0/0	0	0	590_iTRAQ_phospho_500n.raw
High	A	2	hcNSQnGER	1329	Unambiguous	Cytosolic acyl coenzyme A thioester hydrolase OS=Homo sapiens GN=ACOT7 PE=1 SV=3 - [BACH_HUMAN]	1	1	O00154	N-Term(iTRAQ8plex); C2(Carbamidomethyl); N6(Deamidated)	HCD	1	0	1	1			1.698	0.88	1.187	2.399	1.111	1.204	Unique	Used	60106		0	1.4e-06	1780	1740	3.7	0	20	10	8529000	3	469.55	1406.64	0	-2.35	11.63	2348	2348	MS2	0/0	0	0	590_iTRAQ_phospho_500n.raw
High	A	2	hSHsHsPmSTR	1346	Unambiguous	Transformer-2 protein homolog beta OS=Homo sapiens GN=TRA2B PE=1 SV=1 - [TRA2B_HUMAN]	1	1	P62995	N-Term(iTRAQ8plex); S4(Phospho); S6(Phospho); M8(Oxidation)	HCD	1	0	1	1	0.991	S(2): 0.9; S(4): 99.1; S(6): 100.0; S(9): 0.0; T(10): 0.0	1.812	1.062	1.026	1.654	0.832	1.267	Unique	Used	60112	217	0.002	0.0423	1322	1352	2.64	0	10	45	831100	3	581.903	1743.69	0	-2.26	11.64	2354	2354	MS2	0/0	0	0	590_iTRAQ_phospho_500n.raw
High	A	2	tHsGSSGGSGSR	1384	Unambiguous	Abl interactor 1 OS=Homo sapiens GN=ABI1 PE=1 SV=4 - [ABI1_HUMAN]	1	1	Q8IZP0	N-Term(iTRAQ8plex); S3(Phospho)	HCD	1	0	1	1	1	T(1): 0.0; S(3): 100.0; S(5): 0.0; S(6): 0.0; S(9): 0.0; S(11): 0.0	1.204	1.036	1.074	1.703	1.398	1.308	Unique	Used	60125	146	0.001	0.0153	1560	1579	2.84	0	79	45	539900	3	487.551	1460.64	0	-3.63	11.66	2368	2368	MS2	0/0	0	0	590_iTRAQ_phospho_500n.raw
High	A	2	rHPNtQQR	1421	Unambiguous	Condensin complex subunit 1 OS=Homo sapiens GN=NCAPD2 PE=1 SV=3 - [CND1_HUMAN]	1	1	Q15021	N-Term(iTRAQ8plex); T5(Phospho)	HCD	1	0	1	1	1	T(5): 100.0	1.644	1.155	1.079	1.872	1.149	1.44	Unique	Used	60139	237	0.006	0.119	2341	2228	2.83	1	24	45	1382000	3	474.241	1420.71	0	-2.15	11.68	2383	2383	MS2	0/0	0	0	590_iTRAQ_phospho_500n.raw
High	A	2	hEHsPHPQSR	1296	Unambiguous	USP6 N-terminal-like protein OS=Homo sapiens GN=USP6NL PE=1 SV=3 - [US6NL_HUMAN]	1	1	Q92738	N-Term(iTRAQ8plex); S4(Phospho)	HCD	1	0	1	1	1	S(4): 100.0; S(9): 0.0	1.257	0.44	0.627	1.938	1.004	1.18	Unique	Used	60144	277	0	4.34e-05	2796	2614	4.11	0	15	45	1027000	4	399.689	1595.74	0	-1.67	11.69	2388	2388	MS2	0/0	0	0	590_iTRAQ_phospho_500n.raw
High	A	2	RTsNERPGSGQGQGR	1441	Unambiguous	Smad nuclear-interacting protein 1 OS=Homo sapiens GN=SNIP1 PE=1 SV=1 - [SNIP1_HUMAN]	1	1	Q8TAD8	S3(Phospho)	HCD	1	0	1	1	1	T(2): 0.0; S(3): 100.0; S(9): 0.0							No Quan Labels	Not Used	60147	180	0.006	0.124	2613	2638	2.71	1	36	45	634100	3	556.254	1666.75	0	3.27	11.69	2391	2391	MS2	0/0	0	0	590_iTRAQ_phospho_500n.raw
High	A	2	kDsPHSR	1459	Unambiguous	Periphilin-1 OS=Homo sapiens GN=PPHLN1 PE=1 SV=2 - [PPHLN_HUMAN]	1	1	Q8NEY8	N-Term(iTRAQ8plex); S3(Phospho)	HCD	1	0	1	1	1	S(3): 100.0; S(6): 0.0	1.046	0.966	0.744	1.702	1.264	1.401	Unique	Used	60153	204	0.009	0.172	1213	1181	1.65	1	83	45	472500	3	404.2	1210.59	0	-2.41	11.7	2398	2398	MS2	0/0	0	0	590_iTRAQ_phospho_500n.raw
High	A	2	hAGnNESHSsR	1464	Unambiguous	Phosphatidylserine synthase 1 OS=Homo sapiens GN=PTDSS1 PE=1 SV=1 - [PTSS1_HUMAN]	1	1	P48651	N-Term(iTRAQ8plex); N4(Deamidated); S10(Phospho)	HCD	0.0336	0	1	1	0.333	S(7): 33.3; S(9): 33.3; S(10): 33.3	1.055	1.304	1.372	1.519	1.551	1.869	Unique	Used	60155	209	0.002	0.0381	1715	1682	2.68	0	56	45	557000	3	527.562	1580.67	0	-3.43	11.71	2400	2400	MS2	0/0	0	0	590_iTRAQ_phospho_500n.raw
High	A	2	rRsDDDDR	1530	Unambiguous	Nuclear cap-binding protein subunit 1 OS=Homo sapiens GN=NCBP1 PE=1 SV=1 - [NCBP1_HUMAN]	1	1	Q09161	N-Term(iTRAQ8plex); S3(Phospho)	HCD	1	0	1	1	1	S(3): 100.0	0.727	0.824		3.682	0.878	1.131	Unique	Used	60183	246	0.003	0.0546	1555	1514	2.29	2	0	45	424600	2	709.819	1418.63	0	-1.8	11.75	2430	2430	MS2	0/0	0	0	590_iTRAQ_phospho_500n.raw
High	A	2	qHNQEnGcR	1543	Unambiguous	HAUS augmin-like complex subunit 6 OS=Homo sapiens GN=HAUS6 PE=1 SV=2 - [HAUS6_HUMAN]	1	1	Q7Z4H7	N-Term(iTRAQ8plex); N6(Deamidated); C8(Carbamidomethyl)	HCD	1	0	1	1			1.212	0.582	0.692	1.136	0.748	0.643	Unique	Used	60187		0	0.000104	1844	1972	3.01	0	56	45	1343000	3	483.226	1447.66	0	-1.55	11.76	2434	2434	MS2	0/0	0	0	590_iTRAQ_phospho_500n.raw
High	A	2	dHTGGEHcER	1672	Unambiguous	Laminin subunit beta-2 OS=Homo sapiens GN=LAMB2 PE=1 SV=2 - [LAMB2_HUMAN]	1	1	P55268	N-Term(iTRAQ8plex); C8(Carbamidomethyl)	HCD	1	0	1	1			1.267	0.559	0.558	2.635	1.087	1.041	Unique	Used	60238		0	0.000653	1916	1963	2.65	0	48	45	1090000	4	376.173	1501.67	0	-3.58	11.84	2489	2489	MS2	0/0	0	0	590_iTRAQ_phospho_500n.raw
High	A	2	rsPESHR	1698	Unambiguous	Glucocorticoid-induced transcript 1 protein OS=Homo sapiens GN=GLCCI1 PE=1 SV=1 - [GLCI1_HUMAN]	1	1	Q86VQ1	N-Term(iTRAQ8plex); S2(Phospho)	HCD	1	0	1	1	1	S(2): 100.0; S(5): 0.0	0.514	0.494	1.058	0.88	0.814	1.169	Unique	Used	60258	203	0	0.00191	1376	1333	2.6	1	24	45	1688000	4	313.908	1252.61	0	-1.55	11.88	2511	2511	MS2	0/0	0	0	590_iTRAQ_phospho_500n.raw
High	A	2	hTRDsEAQR	1729	Unambiguous	Erythrocyte band 7 integral membrane protein OS=Homo sapiens GN=STOM PE=1 SV=3 - [STOM_HUMAN]	1	1	P27105	N-Term(iTRAQ8plex); S5(Phospho)	HCD	1	0	1	1	1	T(2): 0.0; S(5): 100.0	1.407	0.198	0.47	2.231	0.314	0.431	Unique	Used	60270	298	0.001	0.0164	2272	2321	3.02	1	25	7	16790000	3	495.236	1483.69	0	-1.68	11.9	2524	2524	MS2	0/0	0	0	590_iTRAQ_phospho_500n.raw
High	A	2	ssPGHR	1809	Unambiguous	Elongation factor 1-delta OS=Homo sapiens GN=EEF1D PE=1 SV=5 - [EF1D_HUMAN]	1	1	P29692	N-Term(iTRAQ8plex); S2(Phospho)	HCD	1	0	1	1	0.5	S(1): 50.0; S(2): 50.0	1.243	1.091	1.373	1.987	1.754	1.587	Unique	Used	60292	158	0.001	0.0169	592	613	1.86	0	54	45	1033000	3	342.166	1024.48	0	-3.19	11.93	2547	2547	MS2	0/0	0	0	590_iTRAQ_phospho_500n.raw
High	A	2	gGHSsPQR	1820	Unambiguous	Neurabin-1 OS=Homo sapiens GN=PPP1R9A PE=1 SV=2 - [NEB1_HUMAN]	1	1	Q9ULJ8	N-Term(iTRAQ8plex); S5(Phospho)	HCD	1	0	1	1	1	S(4): 0.0; S(5): 100.0	1.287	0.948	1.044	1.861	0.863	0.782	Unique	Used	60296	268	0.008	0.147	1248	1185	2.85	0	28	44	2729000	3	403.86	1209.56	0	-3.21	11.93	2551	2551	MS2	0/0	0	0	590_iTRAQ_phospho_500n.raw
High	A	2	hNEGDDQQGSR	1977	Unambiguous	F-box only protein 4 OS=Homo sapiens GN=FBXO4 PE=1 SV=2 - [FBX4_HUMAN]	1	1	Q9UKT5	N-Term(iTRAQ8plex)	HCD	1	0	1	1			0.731	0.583	0.816	0.691	0.502	0.633	Unique	Used	60354		0	8.57e-09	2561	2444	3.6	0	19	10	9016000	3	516.243	1546.71	0	-1.09	12.03	2613	2613	MS2	0/0	0	0	590_iTRAQ_phospho_500n.raw
High	A	2	sHtSEGTR	1981	Unambiguous	Protein NDRG1 OS=Homo sapiens GN=NDRG1 PE=1 SV=1 - [NDRG1_HUMAN]	1	1	Q92597	N-Term(iTRAQ8plex); T3(Phospho)	HCD		0.005	2	2	0.997	S(1): 0.0; T(3): 99.7; S(4): 0.3; T(7): 0.0	0.98	4.567	1.866	1.406	7.58	2.886	Redundant	Not Used	60356	231	0	0.00332	989	1039	1.99	0	14	45	3568000	2	629.788	1258.57	0	-3.01	12.03	2615	2615	MS2	0/0	0	0	590_iTRAQ_phospho_500n.raw
High	A	2	rGGADDER	2038	Unambiguous	Eukaryotic translation initiation factor 3 subunit A OS=Homo sapiens GN=EIF3A PE=1 SV=1 - [EIF3A_HUMAN]	1	1	Q14152	N-Term(iTRAQ8plex)	HCD	1	0	1	1			1.148	0.854	1.057	1.483	0.896	0.944	Unique	Used	60379		0	0.00216	962	973	2.37	1	56	23	2956000	3	393.871	1179.6	0	-2.23	12.06	2639	2639	MS2	0/0	0	0	590_iTRAQ_phospho_500n.raw
High	A	2	dSsEHGAGGHR	2040	Unambiguous	Segment polarity protein dishevelled homolog DVL-2 OS=Homo sapiens GN=DVL2 PE=1 SV=1 - [DVL2_HUMAN]	1	1	O14641	N-Term(iTRAQ8plex); S3(Phospho)	HCD	0.036	0	1	1	1	S(2): 0.0; S(3): 100.0	0.742	0.69	0.734	1.052	0.86	0.891	Unique	Used	60422	288	0	0.00139	1715	1737	2.22	0	0	45	1584000	2	747.324	1493.64	0	-2.21	12.13	2685	2685	MS2	0/0	0	0	590_iTRAQ_phospho_500n.raw
High	A	2	ecDHSNNDR	2056	Unambiguous	1-phosphatidylinositol 4,5-bisphosphate phosphodiesterase delta-3 OS=Homo sapiens GN=PLCD3 PE=1 SV=3 - [PLCD3_HUMAN]	1	1	Q8N3E9	N-Term(iTRAQ8plex); C2(Carbamidomethyl)	HCD	1	0	1	1			1.585	2.4	1.675	2.159	2.818	2.066	Unique	Used	60386		0	4.38e-05	1404	1536	2.58	0	37	45	1490000	3	484.213	1450.62	0	-3.37	12.07	2646	2646	MS2	0/0	0	0	590_iTRAQ_phospho_500n.raw
High	A	2	nSSQQDNSSR	2060	Unambiguous	Remodeling and spacing factor 1 OS=Homo sapiens GN=RSF1 PE=1 SV=2 - [RSF1_HUMAN]	1	1	Q96T23	N-Term(iTRAQ8plex)	HCD	1	0	1	1			1.226	0.62	0.895	2.026	0.945	1.133	Unique	Used	60388		0	3.59e-08	1879	1969	2.56	0	0	45	1075000	2	713.844	1426.68	0	-1.62	12.07	2648	2648	MS2	0/0	0	0	590_iTRAQ_phospho_500n.raw
High	A	2	hGsQDcGSR	2062	Unambiguous	LIM domain-containing protein 1 OS=Homo sapiens GN=LIMD1 PE=1 SV=1 - [LIMD1_HUMAN]	1	1	Q9UGP4	N-Term(iTRAQ8plex); S3(Phospho); C6(Carbamidomethyl)	HCD	1	0	1	1	1	S(3): 100.0; S(8): 0.0	0.945	4.713	4.102	0.955	5.972	4.055	Unique	Used	60389	328	0	0.000404	984	909	2.11	0	16	45	933100	2	694.289	1387.57	0	-2.07	12.08	2649	2649	MS2	0/0	0	0	590_iTRAQ_phospho_500n.raw
High	A	2	rGsDGGAR	2083	Unambiguous	SH3 domain-binding protein 5-like OS=Homo sapiens GN=SH3BP5L PE=1 SV=1 - [3BP5L_HUMAN]	1	1	Q7L8J4	N-Term(iTRAQ8plex); S3(Phospho)	HCD	1	0	1	1	1	S(3): 100.0	0.658	0.419	0.509	0.696	0.586	0.482	Unique	Used	60397	253	0.005	0.0945	1074	995	2.41	1	6	45	5792000	2	580.278	1159.55	0	-2.73	12.1	2659	2659	MS2	0/0	0	0	590_iTRAQ_phospho_500n.raw
High	A	2	RHsHsHsPMSTR	140	Unambiguous	Transformer-2 protein homolog beta OS=Homo sapiens GN=TRA2B PE=1 SV=1 - [TRA2B_HUMAN]	1	1	P62995	S3(Phospho); S5(Phospho); S7(Phospho)	HCD	1	0	1	1	1	S(3): 100.0; S(5): 100.0; S(7): 100.0; S(10): 0.0; T(11): 0.0							No Quan Labels	Not Used	60435	483	0	0.000465	322	273	3.69	1	10	45	4397000	2	830.287	1659.57	0	0.58	12.16	2700	2700	MS2	0/0	0	0	590_iTRAQ_phospho_500n.raw
High	A	2	qnGSSNQR	2132	Unambiguous	SPATS2-like protein OS=Homo sapiens GN=SPATS2L PE=1 SV=2 - [SPS2L_HUMAN]	1	1	Q9NUQ6	N-Term(iTRAQ8plex); N2(Deamidated)	HCD	1	0	1	1									No Quan Values	Not Used	60418		0.001	0.0161	1047	1100	1.85	0	46	45	1801000	2	598.301	1195.59	0	-2.38	12.13	2681	2681	MS2	0/0	0	0	590_iTRAQ_phospho_500n.raw
High	A	2	dEHNEER	2136	Unambiguous	DNA replication licensing factor MCM5 OS=Homo sapiens GN=MCM5 PE=1 SV=5 - [MCM5_HUMAN]	1	1	P33992	N-Term(iTRAQ8plex)	HCD	1	0	1	1			0.953	0.744	0.827	1.292	0.733	0.797	Unique	Used	60420		0	0.000592	1286	1304	2.32	0	75	45	2471000	3	411.531	1232.58	0	-1.84	12.13	2683	2683	MS2	0/0	0	0	590_iTRAQ_phospho_500n.raw
High	A	2	sHsPER	2179	Unambiguous	PHD and RING finger domain-containing protein 1 OS=Homo sapiens GN=PHRF1 PE=1 SV=3 - [PHRF1_HUMAN]	2	1	Q9P1Y6	N-Term(iTRAQ8plex); S3(Phospho)	HCD	1	0	1	1	1	S(1): 0.0; S(3): 100.0	0.72	0.779	0.669	0.939	0.839	0.755	Unique	Used	60478	246	0.003	0.0528	789	718	2.48	0	31	6	14790000	3	366.173	1096.5	0	-5.05	12.22	2745	2745	MS2	0/0	0	0	590_iTRAQ_phospho_500n.raw
High	A	2	eDQQQQHQQR	2191	Unambiguous	Double-strand-break repair protein rad21 homolog OS=Homo sapiens GN=RAD21 PE=1 SV=2 - [RAD21_HUMAN]	1	1	O60216	N-Term(iTRAQ8plex)	HCD	1	0	1	1			1.103	0.802	0.862	1.663	0.923	0.961	Unique	Used	60443		0	1.19e-07	2955	2916	4.23	0	91	26	1600000	3	543.605	1628.8	0	-2.38	12.17	2708	2708	MS2	0/0	0	0	590_iTRAQ_phospho_500n.raw
High	A	2	rEPGGNR	2195	Unambiguous	Fatty acid synthase OS=Homo sapiens GN=FASN PE=1 SV=3 - [FAS_HUMAN]	1	1	P49327	N-Term(iTRAQ8plex)	HCD	1	0	1	1			1.461	1.149	1.067	1.787	1.096	1.13	Unique	Used	60445		0.007	0.138	757	759	2.28	1	69	45	1482000	3	363.872	1089.6	0	-5.28	12.17	2710	2710	MS2	0/0	0	0	590_iTRAQ_phospho_500n.raw
High	A	2	rGtGGSESSR	2214	Unambiguous	SUN domain-containing protein 2 OS=Homo sapiens GN=SUN2 PE=1 SV=3 - [SUN2_HUMAN]	1	1	Q9UH99	N-Term(iTRAQ8plex); T3(Phospho)	HCD	1	0	1	1	1	T(3): 100.0; S(6): 0.0; S(8): 0.0; S(9): 0.0	1.15	1.173	0.991	1.217	0.986	0.866	Unique	Used	60453	273	0	0.00516	1768	1696	2.29	1	19	45	606000	2	689.323	1377.64	0	-2.25	12.18	2718	2718	MS2	0/0	0	0	590_iTRAQ_phospho_500n.raw
High	A	2	aGENQEHR	2248	Unambiguous	Protein LSM14 homolog A OS=Homo sapiens GN=LSM14A PE=1 SV=3 - [LS14A_HUMAN]	1	1	Q8ND56	N-Term(iTRAQ8plex)	HCD	1	0	1	1			0.963	0.991	0.971	1.257	1	1.254	Unique	Used	60469		0.002	0.0315	1525	1606	2.05	0	41	45	776000	2	622.816	1244.62	0	-3.58	12.21	2735	2735	MS2	0/0	0	0	590_iTRAQ_phospho_500n.raw
High	A	2	eGEHDASR	2280	Unambiguous	Spastin OS=Homo sapiens GN=SPAST PE=1 SV=1 - [SPAST_HUMAN]	1	1	Q9UBP0	N-Term(iTRAQ8plex)	HCD	1	0	1	1			1.301	0.979	1.172	1.664	1.25	1.213	Unique	Used	60482		0	0.00251	1492	1472	2.47	0	47	45	1705000	3	402.199	1204.58	0	-3.93	12.23	2749	2749	MS2	0/0	0	0	590_iTRAQ_phospho_500n.raw
High	A	2	eDTcHR	2347	Unambiguous	Clustered mitochondria protein homolog OS=Homo sapiens GN=CLUH PE=1 SV=2 - [CLU_HUMAN]	1	1	O75153	N-Term(iTRAQ8plex); C4(Carbamidomethyl)	HCD	1	0	1	1			1.19	1.118	0.951	1.677	1.157	1.169	Unique	Used	60511		0	0.000554	913	940	2.56	0	51	45	1336000	3	374.513	1121.52	0	-5.54	12.27	2779	2779	MS2	0/0	0	0	590_iTRAQ_phospho_500n.raw
High	A	2	rHsPsPRPR	625	Unambiguous	Serine/arginine repetitive matrix protein 1 OS=Homo sapiens GN=SRRM1 PE=1 SV=2 - [SRRM1_HUMAN]	1	1	Q8IYB3	N-Term(iTRAQ8plex); S3(Phospho); S5(Phospho)	HCD	1	0	1	1	1	S(3): 100.0; S(5): 100.0	1.025	0.829	0.854	1.491	0.731	0.774	Unique	Used	60530	305	0.004	0.0763	2499	2640	2.53	1	12	45	1973000	2	777.373	1553.74	0	-1.48	12.3	2799	2799	MS2	0/0	0	0	590_iTRAQ_phospho_500n.raw
High	A	2	rHsHsHSPMSTR	140	Unambiguous	Transformer-2 protein homolog beta OS=Homo sapiens GN=TRA2B PE=1 SV=1 - [TRA2B_HUMAN]	1	1	P62995	N-Term(iTRAQ8plex); S3(Phospho); S5(Phospho)	HCD	1	0	1	1	0.004	S(3): 100.0; S(5): 0.4; S(7): 99.2; S(10): 0.4; T(11): 0.0	1.716	0.949	0.907	1.761	1.179	1.256	Unique	Used	60549	439	0	5.21e-05	2818	2731	3.79	1	0	45	3257000	2	942.403	1883.8	0	-2.86	12.33	2819	2819	MS2	0/0	0	0	590_iTRAQ_phospho_500n.raw
High	A	2	aEDSNTHR	2449	Unambiguous	Aspartate--tRNA ligase, cytoplasmic OS=Homo sapiens GN=DARS PE=1 SV=2 - [SYDC_HUMAN]	1	1	P14868	N-Term(iTRAQ8plex)	HCD	1	0	1	1			1.154	0.728	0.769	1.513	0.817	0.889	Unique	Used	60551		0	3.8e-05	1604	1613	2.91	0	63	45	2589000	3	411.875	1233.61	0	-1.1	12.33	2821	2821	MS2	0/0	0	0	590_iTRAQ_phospho_500n.raw
High	A	2	qQSDHDAER	2460	Unambiguous	Plectin OS=Homo sapiens GN=PLEC PE=1 SV=3 - [PLEC_HUMAN]	1	1	Q15149	N-Term(iTRAQ8plex)	HCD	1	0	1	1			1.01	1.742	1.767	1.683	2.61	2.823	Unique	Used	60555		0	2.9e-06	1992	2037	3.96	0	42	13	8650000	3	463.893	1389.66	0	-0.94	12.34	2826	2826	MS2	0/0	0	0	590_iTRAQ_phospho_500n.raw
High	A	2	eHHQLQR	2510	Unambiguous	Dehydrogenase/reductase SDR family member 2, mitochondrial OS=Homo sapiens GN=DHRS2 PE=1 SV=4 - [DHRS2_HUMAN]	1	1	Q13268	N-Term(iTRAQ8plex)	HCD	1	0	1	1			5.112	0.844	1.156	7.896	1.205	0.922	Unique	Used	60576		0	0.000544	1222	1293	2.89	0	10	45	3005000	4	313.676	1251.68	0	-2.18	12.37	2848	2848	MS2	0/0	0	0	590_iTRAQ_phospho_500n.raw
High	A	2	rRHsHsHsPMSTR	1218	Unambiguous	Transformer-2 protein homolog beta OS=Homo sapiens GN=TRA2B PE=1 SV=1 - [TRA2B_HUMAN]	1	1	P62995	N-Term(iTRAQ8plex); S4(Phospho); S6(Phospho); S8(Phospho)	HCD	1	0	1	1	1	S(4): 100.0; S(6): 100.0; S(8): 100.0; S(11): 0.0; T(12): 0.0	1.164	0.688	0.749	1.729	1.113	1.003	Unique	Used	60578	193	0.003	0.0658	2717	2908	4.17	2	15	7	18740000	4	530.724	2119.87	0	0.41	12.37	2850	2850	MS2	0/0	0	0	590_iTRAQ_phospho_500n.raw
High	A	2	gRsHsRsPATR	2529	Unambiguous	Serine/arginine repetitive matrix protein 2 OS=Homo sapiens GN=SRRM2 PE=1 SV=2 - [SRRM2_HUMAN]	1	1	Q9UQ35	N-Term(iTRAQ8plex); S3(Phospho); S5(Phospho); S7(Phospho)	HCD	1	0	1	1	0	S(3): 99.3; S(5): 0.7; S(7): 100.0; T(10): 100.0	1.009	0.696	0.917	1.637	0.937	1.026	Unique	Used	60603	257	0	0.00454	1844	1915	3.69	2	0	45	6635000	2	878.374	1755.74	0	0.81	12.41	2876	2876	MS2	0/0	0	0	590_iTRAQ_phospho_500n.raw
High	A	2	gRsHsRtPQR	2538	Unambiguous	Serine/arginine repetitive matrix protein 2 OS=Homo sapiens GN=SRRM2 PE=1 SV=2 - [SRRM2_HUMAN]	1	1	Q9UQ35	N-Term(iTRAQ8plex); S3(Phospho); S5(Phospho); T7(Phospho)	HCD	1	0	1	1	1	S(3): 100.0; S(5): 100.0; T(7): 100.0	1	0.732	0.95	1.429	0.976	0.881	Unique	Used	60585	270	0.007	0.137	2111	1841	2.66	2	0	45	3172000	2	863.366	1725.73	0	-2.32	12.38	2857	2857	MS2	0/0	0	0	590_iTRAQ_phospho_500n.raw
High	A	2	rGAEDDR	2552	Unambiguous	Eukaryotic translation initiation factor 3 subunit A OS=Homo sapiens GN=EIF3A PE=1 SV=1 - [EIF3A_HUMAN]	1	1	Q14152	N-Term(iTRAQ8plex)	HCD	1	0	1	1			1.208	1.044	1.083	1.533	0.975	1.046	Unique	Used	60591		0.001	0.0132	932	1005	2.28	1	51	45	2596000	3	374.864	1122.58	0	-3.69	12.39	2863	2863	MS2	0/0	0	0	590_iTRAQ_phospho_500n.raw
High	A	2	hEsEEGDSHR	2564	Unambiguous	Pre-mRNA 3'-end-processing factor FIP1 OS=Homo sapiens GN=FIP1L1 PE=1 SV=1 - [FIP1_HUMAN]	1	1	Q6UN15	N-Term(iTRAQ8plex); S3(Phospho)	HCD	1	0	1	1	1	S(3): 100.0; S(8): 0.0	1.012	0.824	0.822	1.674	0.961	0.955	Unique	Used	60618	421	0	3.9e-07	1496	1422	4.74	0	26	14	5942000	4	392.417	1566.65	0	-1.82	12.43	2892	2892	MS2	0/0	0	0	590_iTRAQ_phospho_500n.raw
High	A	2	aHsPER	2611	Unambiguous	Splicing factor, suppressor of white-apricot homolog OS=Homo sapiens GN=SFSWAP PE=1 SV=3 - [SFSWA_HUMAN]	1	1	Q12872	N-Term(iTRAQ8plex); S3(Phospho)	HCD	1	0	1	1	1	S(3): 100.0	1.042	0.906	0.875	1.343	0.907	0.907	Unique	Used	60623	294	0.003	0.0604	595	657	2.69	0	18	5	20090000	3	360.842	1080.51	0	-2.75	12.44	2897	2897	MS2	0/0	0	0	590_iTRAQ_phospho_500n.raw
High	A	2	tRHsPTPQQSNR	1002	Unambiguous	Serine/arginine repetitive matrix protein 1 OS=Homo sapiens GN=SRRM1 PE=1 SV=2 - [SRRM1_HUMAN]	1	1	Q8IYB3	N-Term(iTRAQ8plex); S4(Phospho)	HCD	1	0	1	1	1	T(1): 0.0; S(4): 100.0; T(6): 0.0; S(10): 0.0	1.187	0.664	0.721	2.025	0.742	0.763	Unique	Used	60646	383	0	0.000152	4467	4659	2.66	1	3	13	16590000	2	896.94	1792.87	0	-1.95	12.47	2921	2921	MS2	0/0	0	0	590_iTRAQ_phospho_500n.raw
High	A	2	aRsDPTHQHR	2635	Unambiguous	Dual specificity tyrosine-phosphorylation-regulated kinase 1A OS=Homo sapiens GN=DYRK1A PE=1 SV=2 - [DYR1A_HUMAN]	1	1	Q13627	N-Term(iTRAQ8plex); S3(Phospho)	HCD	1	0	1	1	1	S(3): 100.0; T(6): 0.0	1.317	1.101	0.827	1.075	0.786	0.711	Unique	Used	60626	323	0	0.00434	2777	2886	3.35	1	30	11	10390000	4	397.946	1588.76	0	-1.8	12.44	2900	2900	MS2	0/0	0	0	590_iTRAQ_phospho_500n.raw
High	A	2	dQQSSSSER	2705	Unambiguous	Serine/arginine repetitive matrix protein 2 OS=Homo sapiens GN=SRRM2 PE=1 SV=2 - [SRRM2_HUMAN]	1	1	Q9UQ35	N-Term(iTRAQ8plex)	HCD	1	0	1	1			0.959	0.9	0.851	1.265	0.733	0.751	Unique	Used	60655		0	5.9e-06	1686	1662	2.38	0	13	34	6306000	2	664.322	1327.64	0	-1.98	12.49	2931	2931	MS2	0/0	0	0	590_iTRAQ_phospho_500n.raw
High	A	2	hSsTSGEESNR	2738	Unambiguous	La-related protein 1B OS=Homo sapiens GN=LARP1B PE=1 SV=2 - [LAR1B_HUMAN]	1	1	Q659C4	N-Term(iTRAQ8plex); S3(Phospho)	HCD	1	0	1	1	1	S(2): 0.0; S(3): 100.0; T(4): 0.0; S(5): 0.0; S(9): 0.0	0.791	0.443	0.476	1.216	0.705	0.718	Unique	Used	60692	269	0	0.000915	1626	1756	2.44	0	0	45	2708000	2	787.839	1574.67	0	-3.17	12.54	2969	2969	MS2	0/0	0	0	590_iTRAQ_phospho_500n.raw
High	A	2	sSsPERR	2752	Unambiguous	Glucocorticoid-induced transcript 1 protein OS=Homo sapiens GN=GLCCI1 PE=1 SV=1 - [GLCI1_HUMAN]	1	1	Q86VQ1	N-Term(iTRAQ8plex); S3(Phospho)	HCD	1	0	1	2	0.996	S(1): 0.0; S(2): 0.4; S(3): 99.6	0.483	0.42	0.971	0.516	0.368	0.833	Unique	Used	60676	201	0.005	0.106	1161	1202	1.97	1	7	23	12810000	2	601.793	1202.58	0	-3.09	12.52	2953	2953	MS2	0/0	0	0	590_iTRAQ_phospho_500n.raw
High	A	2	hRsEDcGGGPR	2754	Unambiguous	Transcription factor 20 OS=Homo sapiens GN=TCF20 PE=1 SV=3 - [TCF20_HUMAN]	1	1	Q9UGU0	N-Term(iTRAQ8plex); S3(Phospho); C6(Carbamidomethyl)	HCD	1	0	1	1	1	S(3): 100.0	1.409	1.143	1.051	1.927	1.007	1.022	Unique	Used	60702	337	0	0.000396	1833	1851	2.43	1	0	45	2496000	2	806.351	1611.69	0	-3.85	12.55	2980	2980	MS2	0/0	0	0	590_iTRAQ_phospho_500n.raw
High	A	2	qDEQQR	2756	Unambiguous	Ribosome-binding protein 1 OS=Homo sapiens GN=RRBP1 PE=1 SV=4 - [RRBP1_HUMAN]	1	1	Q9P2E9	N-Term(iTRAQ8plex)	HCD	1	0	1	1			2.39	0.823	0.751	3.451	1.069	0.829	Unique	Used	60678		0.003	0.0565	595	628	1.96	0	15	31	8303000	2	554.287	1107.57	0	-2.85	12.52	2955	2955	MS2	0/0	0	0	590_iTRAQ_phospho_500n.raw
High	A	2	sNSSPsRDR	2766	Unambiguous	E3 ubiquitin-protein ligase RBBP6 OS=Homo sapiens GN=RBBP6 PE=1 SV=1 - [RBBP6_HUMAN]	1	1	Q7Z6E9	N-Term(iTRAQ8plex); S6(Phospho)	HCD	1	0	1	1	0.002	S(1): 0.0; S(3): 49.9; S(4): 49.9; S(6): 0.2	1.098	0.84	0.853	1.433	0.668	0.629	Unique	Used	60683	280	0.009	0.171	1630	1619	1.96	1	0	32	7470000	2	695.323	1389.64	0	-3.19	12.53	2960	2960	MS2	0/0	0	0	590_iTRAQ_phospho_500n.raw
High	A	2	qnGSNDSDR	2777	Unambiguous	Lamina-associated polypeptide 2, isoform alpha OS=Homo sapiens GN=TMPO PE=1 SV=2 - [LAP2A_HUMAN]|Lamina-associated polypeptide 2, isoforms beta/gamma OS=Homo sapiens GN=TMPO PE=1 SV=2 - [LAP2B_HUMAN]	2	2	P42166;P42167	N-Term(iTRAQ8plex); N2(Deamidated)	HCD	1	0	1	1			1.144	2.546	2.016	1.389	2.757	2.37	Not Unique	Not Used	60688		0	0.000604	1423	1429	2.54	0	8	45	2912000	2	649.298	1297.59	0	-2.54	12.53	2965	2965	MS2	0/0	0	0	590_iTRAQ_phospho_500n.raw
High	A	2	qQEGESR	2801	Unambiguous	L-lactate dehydrogenase A chain OS=Homo sapiens GN=LDHA PE=1 SV=2 - [LDHA_HUMAN]|L-lactate dehydrogenase B chain OS=Homo sapiens GN=LDHB PE=1 SV=2 - [LDHB_HUMAN]	2	2	P00338;P07195	N-Term(iTRAQ8plex)	HCD	1	0	1	1			1.48	2.525	2.317	1.781	1.886	1.811	Not Unique	Not Used	60698		0.001	0.0124	781	834	1.69	0	41	9	12630000	2	569.292	1137.58	0	-3.38	12.55	2976	2976	MS2	0/0	0	0	590_iTRAQ_phospho_500n.raw
High	A	2	rQQEEEER	2824	Selected	Spectrin beta chain, non-erythrocytic 1 OS=Homo sapiens GN=SPTBN1 PE=1 SV=2 - [SPTB2_HUMAN]	1	1	Q01082	N-Term(iTRAQ8plex)	HCD	0	0	1	1			0.886	0.63	0.685	1.008	0.525	0.471	Unique	Used	60709		0	0.00643	2285	2197	2.66	1	73	12	7027000	3	469.908	1407.71	0	-1.7	12.56	2987	2987	MS2	0/0	0	0	590_iTRAQ_phospho_500n.raw
High	A	2	rQQqEqER	2825	Rejected	Epithelial-stromal interaction protein 1 OS=Homo sapiens GN=EPSTI1 PE=2 SV=2 - [ESIP1_HUMAN]	1	0		N-Term(iTRAQ8plex); Q4(Deamidated); Q6(Deamidated)	HCD		0	2	2			0.886	0.63	0.685	1.008	0.525	0.471	Redundant	Not Used	60709		0	0.00642	2285	2197	2.66	1	73	12	7027000	3	469.908	1407.71	0	-1.7	12.56	2987	2987	MS2	0/0	0	0	590_iTRAQ_phospho_500n.raw
High	A	2	nQGEEQR	2829	Unambiguous	Deoxyribonuclease-2-alpha OS=Homo sapiens GN=DNASE2 PE=1 SV=2 - [DNS2A_HUMAN]	1	1	O00115	N-Term(iTRAQ8plex)	HCD	1	0	1	1			0.641	0.473	0.772	0.867	0.506	0.593	Unique	Used	60711		0	0.00309	1097	1139	2.4	0	38	44	3606000	2	582.799	1164.59	0	-0.71	12.57	2989	2989	MS2	0/0	0	0	590_iTRAQ_phospho_500n.raw
High	A	2	rsQQGPR	2840	Unambiguous	Eukaryotic translation initiation factor 4 gamma 1 OS=Homo sapiens GN=EIF4G1 PE=1 SV=4 - [IF4G1_HUMAN]	1	1	Q04637	N-Term(iTRAQ8plex); S2(Phospho)	HCD	1	0	1	1	1	S(2): 100.0	1.4	1.561	1.507	1.45	1.587	1.361	Unique	Used	60719	258	0.002	0.0309	1063	1104	2.25	1	8	9	15790000	2	606.81	1212.61	0	-2.85	12.58	2998	2998	MS2	0/0	0	0	590_iTRAQ_phospho_500n.raw
High	A	2	rSsPAQTR	2842	Unambiguous	FAS-associated factor 1 OS=Homo sapiens GN=FAF1 PE=1 SV=2 - [FAF1_HUMAN]	1	1	Q9UNN5	N-Term(iTRAQ8plex); S3(Phospho)	HCD	1	0	1	1	0.003	S(2): 99.7; S(3): 0.3; T(7): 0.0	1.188	1.096	1.028	1.201	0.875	0.807	Unique	Used	60717	202	0.006	0.128	1591	1613	2.14	1	35	31	7872000	2	643.828	1286.65	0	-3	12.58	2996	2996	MS2	0/0	0	0	590_iTRAQ_phospho_500n.raw
High	A	2	gDmEQNDSDNRR	2910	Unambiguous	Ras GTPase-activating protein-binding protein 2 OS=Homo sapiens GN=G3BP2 PE=1 SV=2 - [G3BP2_HUMAN]	1	1	Q9UN86	N-Term(iTRAQ8plex); M3(Oxidation)	HCD	1	0	1	1			0.789	0.778	0.751	0.804	0.636	0.642	Unique	Used	60746		0	0.000315	2968	2837	2.61	1	49	39	5863000	3	586.265	1756.78	0	-1.73	12.62	3026	3026	MS2	0/0	0	0	590_iTRAQ_phospho_500n.raw
High	A	2	rsPGGSGGASR	2916	Unambiguous	Endoplasmic reticulum metallopeptidase 1 OS=Homo sapiens GN=ERMP1 PE=1 SV=2 - [ERMP1_HUMAN]	1	1	Q7Z2K6	N-Term(iTRAQ8plex); S2(Phospho)	HCD	1	0	1	1	1	S(2): 100.0; S(6): 0.0; S(10): 0.0	1.465	0.915	0.804	1.991	1.14	1.12	Unique	Used	60749	158	0	0.000654	1674	1659	3.77	1	46	27	3783000	3	458.225	1372.66	0	-2.11	12.62	3029	3029	MS2	0/0	0	0	590_iTRAQ_phospho_500n.raw
High	A	2	rEsSSSAER	2986	Unambiguous	Tensin-3 OS=Homo sapiens GN=TNS3 PE=1 SV=2 - [TENS3_HUMAN]	1	1	Q68CZ2	N-Term(iTRAQ8plex); S3(Phospho)	HCD	0.0308	0	1	1	0.499	S(3): 49.9; S(4): 49.9; S(5): 0.2; S(6): 0.0	1.106	1.309	1.352	1.47	1.632	1.385	Unique	Used	60775	251	0.003	0.0575	1348	1362	1.95	1	13	43	4569000	2	696.823	1392.64	0	-3.21	12.66	3057	3057	MS2	0/0	0	0	590_iTRAQ_phospho_500n.raw
High	A	2	hGGSDNASTDcER	2990	Unambiguous	Nardilysin OS=Homo sapiens GN=NRD1 PE=1 SV=2 - [NRDC_HUMAN]	1	1	O43847	N-Term(iTRAQ8plex); C11(Carbamidomethyl)	HCD	1	0	1	1			1.659	1.174	1.396	2.724	1.68	1.816	Unique	Used	60788		0	8.75e-09	2498	2493	2.73	0	24	45	1475000	2	855.375	1709.74	0	-0.97	12.68	3070	3070	MS2	0/0	0	0	590_iTRAQ_phospho_500n.raw
High	A	2	rVHNNsPDTSR	3017	Unambiguous	BUD13 homolog OS=Homo sapiens GN=BUD13 PE=1 SV=1 - [BUD13_HUMAN]	1	1	Q9BRD0	N-Term(iTRAQ8plex); S6(Phospho)	HCD	1	0	1	1	1	S(6): 100.0; T(9): 0.0; S(10): 0.0	1.962	1.713	1.645	2.34	1.537	1.399	Unique	Used	60790	312	0	0.00609	3465	3278	2.33	1	0	45	1376000	2	833.9	1666.79	0	-2.56	12.68	3072	3072	MS2	0/0	0	0	590_iTRAQ_phospho_500n.raw
High	A	2	eHGHsYSNR	3054	Unambiguous	Eukaryotic elongation factor 2 kinase OS=Homo sapiens GN=EEF2K PE=1 SV=2 - [EF2K_HUMAN]	1	1	O00418	N-Term(iTRAQ8plex); S5(Phospho)	HCD	1	0	1	1	0.333	S(5): 33.3; Y(6): 33.3; S(7): 33.3	1.104	0.892	0.875	1.49	1.253	0.999	Unique	Used	60806	182	0.001	0.0213	1501	1390	2.58	0	77	17	3747000	3	490.884	1470.64	0	-4.54	12.71	3089	3089	MS2	0/0	0	0	590_iTRAQ_phospho_500n.raw
High	A	2	rNsESDQcR	3064	Unambiguous	G kinase-anchoring protein 1 OS=Homo sapiens GN=GKAP1 PE=1 SV=2 - [GKAP1_HUMAN]	1	1	Q5VSY0	N-Term(iTRAQ8plex); S3(Phospho); C8(Carbamidomethyl)	HCD	1	0	1	1	1	S(3): 100.0; S(5): 0.0	2.149	1.989	1.622	2.855	2.677	1.883	Unique	Used	60810	267	0.002	0.0237	1780	1714	2.15	1	0	45	1394000	2	768.331	1535.66	0	-1.21	12.71	3093	3093	MS2	0/0	0	0	590_iTRAQ_phospho_500n.raw
High	A	2	aNsTQSR	3070	Unambiguous	WD repeat-containing protein 20 OS=Homo sapiens GN=WDR20 PE=1 SV=2 - [WDR20_HUMAN]	1	1	Q8TBZ3	N-Term(iTRAQ8plex); S3(Phospho)	HCD	1	0	1	1	0.996	S(3): 99.6; T(4): 0.4; S(6): 0.0	1.149	0.87	1.045	1.416	1.155	1.07	Unique	Used	60813	181	0.004	0.0749	877	842	1.87	0	21	44	5648000	2	574.273	1147.54	0	-2.62	12.72	3097	3097	MS2	0/0	0	0	590_iTRAQ_phospho_500n.raw
High	A	2	sGGsGGSGGER	3205	Unambiguous	U4/U6.U5 tri-snRNP-associated protein 1 OS=Homo sapiens GN=SART1 PE=1 SV=1 - [SNUT1_HUMAN]	1	1	O43290	N-Term(iTRAQ8plex); S4(Phospho)	HCD	1	0	1	1	0.498	S(1): 0.4; S(4): 49.8; S(7): 49.8	1.536	0.757	0.697	1.13	0.621	0.669	Unique	Used	60865	139	0.004	0.0666	852	911	1.8	0	42	45	2227000	2	646.279	1291.55	0	-6.15	12.8	3152	3152	MS2	0/0	0	0	590_iTRAQ_phospho_500n.raw
High	A	2	sSqcHTGSsPR	3209	Unambiguous	NF-kappa-B-repressing factor OS=Homo sapiens GN=NKRF PE=1 SV=2 - [NKRF_HUMAN]	1	1	O15226	N-Term(iTRAQ8plex); Q3(Deamidated); C4(Carbamidomethyl); S9(Phospho)	HCD		0.0252	2	2	0.996	S(1): 0.0; S(2): 0.0; T(6): 0.0; S(8): 0.4; S(9): 99.6	0.816	1.241	1.863	1.17	1.892	3.059	Redundant	Not Used	60867	315	0	3.62e-05	1829	1691	3.09	0	45	45	2031000	2	794.845	1588.68	0.01	6.56	12.8	3154	3154	MS2	0/0	0	0	590_iTRAQ_phospho_500n.raw
High	A	2	dEGSRPDR	3226	Unambiguous	Aspartate--tRNA ligase, mitochondrial OS=Homo sapiens GN=DARS2 PE=1 SV=1 - [SYDM_HUMAN]	1	1	Q6PI48	N-Term(iTRAQ8plex)	HCD	1	0	1	1			0.852	0.768	0.732	1.094	0.734	0.687	Unique	Used	60887		0.009	0.182	1057	1019	2.29	0	38	5	11720000	3	412.547	1235.63	0	-2.4	12.84	3176	3176	MS2	0/0	0	0	590_iTRAQ_phospho_500n.raw
High	A	2	hRsHsAEGGk	3256	Unambiguous	Cyclin-dependent kinase 11B OS=Homo sapiens GN=CDK11B PE=1 SV=3 - [CD11B_HUMAN]	1	1	P21127	N-Term(iTRAQ8plex); S3(Phospho); S5(Phospho); K10(iTRAQ8plex)	HCD	1	0	1	1	1	S(3): 100.0; S(5): 100.0							No Quan Values	Not Used	60884	241	0.003	0.0614	4344	4281	1.5	1	0	45	844400	2	917.431	1833.85	0	-4.39	12.83	3172	3172	MS2	0/0	0	0	590_iTRAQ_phospho_500n.raw
High	A	2	tRHsPTPQQSnR	1002	Unambiguous	Serine/arginine repetitive matrix protein 1 OS=Homo sapiens GN=SRRM1 PE=1 SV=2 - [SRRM1_HUMAN]	1	1	Q8IYB3	N-Term(iTRAQ8plex); S4(Phospho); N11(Deamidated)	HCD	1	0	1	1	1	T(1): 0.0; S(4): 100.0; T(6): 0.0; S(10): 0.0	1.28	0.875	1.007	1.657	0.799	0.867	Unique	Used	60892	265	0.004	0.0696	4253	4389	2.82	1	45	7	11310000	3	598.624	1793.86	0	-1.35	12.85	3182	3182	MS2	0/0	0	0	590_iTRAQ_phospho_500n.raw
High	A	2	sSQcHTGsSPR	3209	Unambiguous	NF-kappa-B-repressing factor OS=Homo sapiens GN=NKRF PE=1 SV=2 - [NKRF_HUMAN]	1	1	O15226	N-Term(iTRAQ8plex); C4(Carbamidomethyl); S8(Phospho)	HCD	0.0112	0	1	1	0.499	S(1): 0.0; S(2): 0.0; T(6): 0.2; S(8): 49.9; S(9): 49.9	0.992	0.944	1.418	1.257	1.734	1.9	Unique	Used	60893	282	0	0.000658	2001	1908	3.57	0	27	10	9521000	3	529.899	1587.68	0	-3.13	12.85	3183	3183	MS2	0/0	0	0	590_iTRAQ_phospho_500n.raw
High	A	2	cNDQDTR	3324	Unambiguous	Fibronectin OS=Homo sapiens GN=FN1 PE=1 SV=4 - [FINC_HUMAN]	1	1	P02751	N-Term(iTRAQ8plex); C1(Carbamidomethyl)	HCD	1	0	1	1			2.939	2.446	2.332	3.981	2.837	2.673	Unique	Used	60914		0.001	0.0145	1088	1192	2.07	0	18	44	4952000	2	606.78	1212.55	0	-3.85	12.88	3205	3205	MS2	0/0	0	0	590_iTRAQ_phospho_500n.raw
High	A	2	nTDNSEDSR	3326	Unambiguous	Protein polybromo-1 OS=Homo sapiens GN=PBRM1 PE=1 SV=1 - [PB1_HUMAN]	1	1	Q86U86	N-Term(iTRAQ8plex)	HCD	1	0	1	1			1.416	1.082	1.42	1.795	1.124	1.232	Unique	Used	60915		0	4.51e-05	1508	1548	2.42	0	17	45	4145000	2	671.31	1341.61	0	-3.61	12.88	3206	3206	MS2	0/0	0	0	590_iTRAQ_phospho_500n.raw
High	A	2	gQSQTsPDHR	3347	Unambiguous	Serine/arginine repetitive matrix protein 2 OS=Homo sapiens GN=SRRM2 PE=1 SV=2 - [SRRM2_HUMAN]	1	1	Q9UQ35	N-Term(iTRAQ8plex); S6(Phospho)	HCD		0.0262	2	2	1	S(3): 0.0; T(5): 0.0; S(6): 100.0	0.878	0.698	0.766	1.081	0.624	0.739	Redundant	Not Used	60923	382	0.001	0.0219	1921	1938	2.23	0	8	45	1775000	2	748.841	1496.67	0	-3.61	12.89	3214	3214	MS2	0/0	0	0	590_iTRAQ_phospho_500n.raw
High	A	2	aEQQDSGR	3363	Unambiguous	Cell cycle and apoptosis regulator protein 2 OS=Homo sapiens GN=CCAR2 PE=1 SV=2 - [CCAR2_HUMAN]	1	1	Q8N163	N-Term(iTRAQ8plex)	HCD	1	0	1	1			1.097	0.836	0.88	1.712	0.797	0.813	Unique	Used	60930		0	0.000404	798	829	2.21	0	50	14	7721000	2	597.803	1194.6	0	-2.18	12.91	3222	3222	MS2	0/0	0	0	590_iTRAQ_phospho_500n.raw
High	A	2	rHsHsHsPMSTR	140	Unambiguous	Transformer-2 protein homolog beta OS=Homo sapiens GN=TRA2B PE=1 SV=1 - [TRA2B_HUMAN]	1	1	P62995	N-Term(iTRAQ8plex); S3(Phospho); S5(Phospho); S7(Phospho)	HCD	1	0	1	1	0.995	S(3): 100.0; S(5): 100.0; S(7): 99.5; S(10): 0.5; T(11): 0.0	1.064	0.585	0.618	1.75	1.014	0.97	Unique	Used	60932	466	0	0.000432	1541	1471	4	1	6	45	3940000	3	655.261	1963.77	0	-1.4	12.91	3224	3224	MS2	0/0	0	0	590_iTRAQ_phospho_500n.raw
High	A	2	rSsPESDR	3372	Unambiguous	Zinc finger CCCH domain-containing protein 13 OS=Homo sapiens GN=ZC3H13 PE=1 SV=1 - [ZC3HD_HUMAN]	1	1	Q5T200	N-Term(iTRAQ8plex); S3(Phospho)	HCD	1	0	1	1	1	S(2): 0.0; S(3): 100.0; S(6): 0.0	1.236	0.808	0.765	1.472	0.792	0.796	Unique	Used	60970	340	0.008	0.149	1386	1397	2.57	1	20	3	58010000	2	659.307	1317.61	0	-1.97	12.97	3264	3264	MS2	0/0	0	0	590_iTRAQ_phospho_500n.raw
High	A	2	rREsQEEPR	3374	Unambiguous	Epidermal growth factor receptor kinase substrate 8-like protein 2 OS=Homo sapiens GN=EPS8L2 PE=1 SV=2 - [ES8L2_HUMAN]	1	1	Q9H6S3	N-Term(iTRAQ8plex); S4(Phospho)	HCD	1	0	1	1	1	S(4): 100.0	1.332	0.889	0.927	1.303	1.213	0.973	Unique	Used	60935	131	0.002	0.0357	2853	2842	3.36	2	20	24	5209000	4	393.445	1570.76	0	-2.81	12.91	3227	3227	MS2	0/0	0	0	590_iTRAQ_phospho_500n.raw
High	A	2	nHEGDEDDSHVR	3382	Unambiguous	E3 ubiquitin-protein ligase CHIP OS=Homo sapiens GN=STUB1 PE=1 SV=2 - [CHIP_HUMAN]	1	1	Q9UNE7	N-Term(iTRAQ8plex)	HCD	1	0	1	1			1.658	1.486	1.621	1.995	1.529	1.394	Unique	Used	60939		0	5.86e-11	3213	3284	5.45	0	29	17	3516000	4	429.198	1713.77	0	-0.68	12.92	3231	3231	MS2	0/0	0	0	590_iTRAQ_phospho_500n.raw
High	A	2	rNsSSSSSPSERPR	3384	Unambiguous	Echinoderm microtubule-associated protein-like 3 OS=Homo sapiens GN=EML3 PE=1 SV=1 - [EMAL3_HUMAN]	1	1	Q32P44	N-Term(iTRAQ8plex); S3(Phospho)	HCD	1	0	1	1	1	S(3): 100.0; S(4): 0.0; S(5): 0.0; S(6): 0.0; S(7): 0.0; S(8): 0.0; S(10): 0.0	0.79	1.184	1.041	0.837	0.946	0.806	Unique	Used	60940	441	0	8.27e-08	5203	5069	4.12	1	10	45	2641000	3	639.973	1917.9	0	-2.19	12.92	3232	3232	MS2	0/0	0	0	590_iTRAQ_phospho_500n.raw
High	A	2	hSHsHsPMSTR	1346	Unambiguous	Transformer-2 protein homolog beta OS=Homo sapiens GN=TRA2B PE=1 SV=1 - [TRA2B_HUMAN]	1	1	P62995	N-Term(iTRAQ8plex); S4(Phospho); S6(Phospho)	HCD	1	0	1	1	0.007	S(2): 99.3; S(4): 0.7; S(6): 98.7; S(9): 0.7; T(10): 0.7	1.242	1.217	1.071	1.246	1.163	1.161	Unique	Used	60968	226	0.001	0.0166	1571	1610	2.82	0	70	8	10130000	3	576.572	1727.7	0	-0.74	12.97	3262	3262	MS2	0/0	0	0	590_iTRAQ_phospho_500n.raw
High	A	2	gGGQEcGDSR	3416	Unambiguous	Zinc finger ZZ-type and EF-hand domain-containing protein 1 OS=Homo sapiens GN=ZZEF1 PE=1 SV=6 - [ZZEF1_HUMAN]	1	1	O43149	N-Term(iTRAQ8plex); C6(Carbamidomethyl)	HCD	1	0	1	1			1.156	1.216	1.299	1.821	1.21	1.061	Unique	Used	60953		0	0.00278	1455	1378	1.66	0	49	45	2015000	2	663.802	1326.6	0	-3.51	12.94	3246	3246	MS2	0/0	0	0	590_iTRAQ_phospho_500n.raw
High	A	2	hsPTPQQSNR	3464	Unambiguous	Serine/arginine repetitive matrix protein 1 OS=Homo sapiens GN=SRRM1 PE=1 SV=2 - [SRRM1_HUMAN]	1	1	Q8IYB3	N-Term(iTRAQ8plex); S2(Phospho)	HCD	1	0	1	1	1	S(2): 100.0; T(4): 0.0; S(8): 0.0							No Quan Values	Not Used	61000	395	0	0.00232	2643	2469	3.5	0	19	4	34590000	3	512.58	1535.72	0	-1.53	13.01	3295	3295	MS2	0/0	0	0	590_iTRAQ_phospho_500n.raw
High	A	2	qQDENNASR	3485	Unambiguous	Serine/threonine-protein kinase MST4 OS=Homo sapiens GN=MST4 PE=1 SV=2 - [MST4_HUMAN]	1	1	Q9P289	N-Term(iTRAQ8plex)	HCD	1	0	1	1			0.974	0.878	1.377	1.339	0.888	1.391	Unique	Used	60983		0	0.000588	1919	1984	2.31	0	20	42	4249000	2	683.335	1365.66	0	-2.22	12.98	3277	3277	MS2	0/0	0	0	590_iTRAQ_phospho_500n.raw
High	A	2	dSETSQR	3504	Unambiguous	Serine hydroxymethyltransferase, mitochondrial OS=Homo sapiens GN=SHMT2 PE=1 SV=3 - [GLYM_HUMAN]	1	1	P34897	N-Term(iTRAQ8plex)	HCD	1	0	1	1			1.028	0.83	0.942	1.466	0.788	0.662	Unique	Used	60990		0	0.000534	819	769	2.38	0	12	3	31910000	2	563.784	1126.56	0	-2.22	13	3285	3285	MS2	0/0	0	0	590_iTRAQ_phospho_500n.raw
High	A	2	aNsRDGEAGR	3513	Unambiguous	Rho guanine nucleotide exchange factor 2 OS=Homo sapiens GN=ARHGEF2 PE=1 SV=4 - [ARHG2_HUMAN]	1	1	Q92974	N-Term(iTRAQ8plex); S3(Phospho)	HCD	1	0	1	1	1	S(3): 100.0	0.616	2.349	2.046	0.833	2.134	2.051	Unique	Used	60993	373	0	0.000364	1875	1827	2.93	1	0	36	5772000	2	708.828	1416.65	0	-2.74	13	3288	3288	MS2	0/0	0	0	590_iTRAQ_phospho_500n.raw
High	A	2	dSNEcnNGNR	3515	Unambiguous	Constitutive coactivator of PPAR-gamma-like protein 2 OS=Homo sapiens GN=FAM120C PE=2 SV=3 - [F120C_HUMAN]	1	1	Q9NX05	N-Term(iTRAQ8plex); C5(Carbamidomethyl); N6(Deamidated)	HCD	1	0	1	1			0.883	3.335	4.1	0.928	2.555	3.032	Unique	Used	60994		0	6.37e-08	1336	1369	3.02	0	29	37	5543000	2	742.818	1484.63	0	-2.83	13	3289	3289	MS2	0/0	0	0	590_iTRAQ_phospho_500n.raw
High	A	2	sEQESGnGR	3521	Unambiguous	Transformation/transcription domain-associated protein OS=Homo sapiens GN=TRRAP PE=1 SV=3 - [TRRAP_HUMAN]	1	1	Q9Y4A5	N-Term(iTRAQ8plex); N7(Deamidated)	HCD	1	0	1	1			1.258	1.181	1.16	1.531	1.108	1.195	Unique	Used	60997		0	1.1e-07	1452	1549	3.3	0	27	45	2222000	2	634.801	1268.59	0	-5.83	13.01	3292	3292	MS2	0/0	0	0	590_iTRAQ_phospho_500n.raw
High	A	2	rTsNERPGSGQGQGR	1441	Unambiguous	Smad nuclear-interacting protein 1 OS=Homo sapiens GN=SNIP1 PE=1 SV=1 - [SNIP1_HUMAN]	1	1	Q8TAD8	N-Term(iTRAQ8plex); S3(Phospho)	HCD	1	0	1	2	0.5	T(2): 50.0; S(3): 50.0; S(9): 0.0	1.656	0.601	0.659	1.658	0.483	0.423	Unique	Used	60999	262	0.004	0.0857	6242	6504	2.4	1	6	2	57030000	3	657.653	1970.94	0	-1.4	13.01	3294	3294	MS2	0/0	0	0	590_iTRAQ_phospho_500n.raw
High	A	2	nASENDER	3575	Unambiguous	Activity-dependent neuroprotector homeobox protein OS=Homo sapiens GN=ADNP PE=1 SV=1 - [ADNP_HUMAN]	1	1	Q9H2P0	N-Term(iTRAQ8plex)	HCD	1	0	1	1			1.559	1.446	1.533	1.852	1.376	1.297	Unique	Used	61016		0	0.00238	1345	1316	2.48	0	0	43	2722000	2	619.799	1238.59	0	-0.59	13.03	3312	3312	MS2	0/0	0	0	590_iTRAQ_phospho_500n.raw
High	A	2	nHSGNDERDEEDEER	3577	Unambiguous	PHD finger protein 6 OS=Homo sapiens GN=PHF6 PE=1 SV=1 - [PHF6_HUMAN]	1	1	Q8IWS0	N-Term(iTRAQ8plex)	HCD	1	0	1	1			1.366	1.274	1.394	1.753	1.288	1.6	Unique	Used	61017		0	0.000603	4279	4333	4.06	1	20	2	42220000	4	534.484	2134.91	0	-1.69	13.04	3313	3313	MS2	0/0	0	0	590_iTRAQ_phospho_500n.raw
High	A	2	hRsESESk	3591	Unambiguous	Serine/arginine repetitive matrix protein 2 OS=Homo sapiens GN=SRRM2 PE=1 SV=2 - [SRRM2_HUMAN]	1	1	Q9UQ35	N-Term(iTRAQ8plex); S3(Phospho); K8(iTRAQ8plex)	HCD		0.0415	2	2	1	S(3): 100.0; S(5): 0.0; S(7): 0.0	1.292	0.605	0.83	1.618	0.66	0.777	Redundant	Not Used	61023	300	0.005	0.0981	3224	3191	2.08	1	8	16	8912000	3	549.947	1647.83	0	-2.5	13.04	3319	3319	MS2	0/0	0	0	590_iTRAQ_phospho_500n.raw
High	A	2	rRDsGDNSAPSGQER	3597	Unambiguous	Uncharacterized protein C9orf40 OS=Homo sapiens GN=C9orf40 PE=1 SV=1 - [CI040_HUMAN]	1	1	Q8IXQ3	N-Term(iTRAQ8plex); S4(Phospho)	HCD	1	0	1	1	1	S(4): 100.0; S(8): 0.0; S(11): 0.0	1.405	0.867	0.991	1.932	1.215	1.295	Unique	Used	61026	312	0	0.00346	5456	5081	3.02	2	37	28	7860000	3	672.643	2015.92	0	-2.3	13.05	3322	3322	MS2	0/0	0	0	590_iTRAQ_phospho_500n.raw
High	A	2	tRGsETDGR	3599	Unambiguous	Immunoglobulin superfamily member 1 OS=Homo sapiens GN=IGSF1 PE=1 SV=3 - [IGSF1_HUMAN]	1	1	Q8N6C5	N-Term(iTRAQ8plex); S4(Phospho)	HCD	1	0	1	1	1	T(1): 0.0; S(4): 100.0; T(6): 0.0	13.308	1.14	1.288	19.436	1.458	1.308	Unique	Used	61028	325	0.007	0.136	1544	1516	2.03	1	4	7	23590000	2	681.817	1362.63	0	-3.41	13.05	3325	3325	MS2	0/0	0	0	590_iTRAQ_phospho_500n.raw
High	A	2	aADqNGGGGR	3609	Unambiguous	Derlin-1 OS=Homo sapiens GN=DERL1 PE=1 SV=1 - [DERL1_HUMAN]	1	1	Q9BUN8	N-Term(iTRAQ8plex); Q4(Deamidated)	HCD	0.0333	0	1	1			0.807	1.924	1.745	1.009	1.417	1.416	Unique	Used	61032		0	6.89e-06	1430	1407	2.4	0	15	10	10300000	2	604.301	1207.6	0	-1.47	13.06	3329	3329	MS2	0/0	0	0	590_iTRAQ_phospho_500n.raw
High	A	2	qDEqQR	2756	Selected	Ribosome-binding protein 1 OS=Homo sapiens GN=RRBP1 PE=1 SV=4 - [RRBP1_HUMAN]	1	1	Q9P2E9	N-Term(iTRAQ8plex); Q4(Deamidated)	HCD	0	0	1	1			1.043	0.726	0.76	1.347	0.76	0.701	Unique	Used	61034		0.001	0.0145	637	601	2	0	27	13	8162000	2	554.779	1108.55	0	-2.3	13.06	3331	3331	MS2	0/0	0	0	590_iTRAQ_phospho_500n.raw
High	A	2	qDEEQR	3614	Rejected	Calreticulin OS=Homo sapiens GN=CALR PE=1 SV=1 - [CALR_HUMAN]	2	1	P27797	N-Term(iTRAQ8plex)	HCD		0	2	2			1.043	0.726	0.76	1.347	0.76	0.701	Redundant	Not Used	61034		0.001	0.0145	637	601	2	0	27	13	8162000	2	554.779	1108.55	0	-2.31	13.06	3331	3331	MS2	0/0	0	0	590_iTRAQ_phospho_500n.raw
High	A	2	nEEDEGHSNSsPR	3622	Unambiguous	Heterogeneous nuclear ribonucleoprotein D0 OS=Homo sapiens GN=HNRNPD PE=1 SV=1 - [HNRPD_HUMAN]	1	1	Q14103	N-Term(iTRAQ8plex); S11(Phospho)	HCD	0.0158	0	1	1	0.998	S(8): 0.0; S(10): 0.2; S(11): 99.8	1.189	0.693	0.778	1.627	0.648	0.77	Unique	Used	61198	569	0	1.48e-06	2168	2091	4.43	0	4	8	21830000	2	921.382	1841.76	0	-1.63	13.3	3503	3503	MS2	0/0	0	0	590_iTRAQ_phospho_500n.raw
High	A	2	aAGDGDcGTTHSR	3640	Unambiguous	Bifunctional ATP-dependent dihydroxyacetone kinase/FAD-AMP lyase (cyclizing) OS=Homo sapiens GN=DAK PE=1 SV=2 - [DHAK_HUMAN]	1	1	Q3LXA3	N-Term(iTRAQ8plex); C7(Carbamidomethyl)	HCD	1	0	1	1			1.574	1.793	1.57	2.239	1.688	1.493	Unique	Used	61046		0	1.2e-07	2448	2458	3.55	0	80	4	6187000	3	536.915	1608.73	0	-2.6	13.08	3343	3343	MS2	0/0	0	0	590_iTRAQ_phospho_500n.raw
High	A	2	asPATHR	3652	Unambiguous	Serine/arginine repetitive matrix protein 2 OS=Homo sapiens GN=SRRM2 PE=1 SV=2 - [SRRM2_HUMAN]	1	1	Q9UQ35	N-Term(iTRAQ8plex); S2(Phospho)	HCD	1	0	1	1	1	S(2): 100.0; T(5): 0.0	1.168	1.016	1.073	1.368	1.162	1.311	Unique	Used	61053	245	0.001	0.0182	792	854	2.81	0	36	9	9585000	3	375.189	1123.55	0	-3.02	13.09	3351	3351	MS2	0/0	0	0	590_iTRAQ_phospho_500n.raw
High	A	2	tDQDEEHcR	3658	Unambiguous	Proteasomal ubiquitin receptor ADRM1 OS=Homo sapiens GN=ADRM1 PE=1 SV=2 - [ADRM1_HUMAN]	1	1	Q16186	N-Term(iTRAQ8plex); C8(Carbamidomethyl)	HCD	1	0	1	1			1.117	0.896	0.978	1.354	0.791	0.999	Unique	Used	61054		0	1.66e-06	1750	1777	3.21	0	19	32	4759000	2	747.332	1493.66	0	-2.22	13.09	3352	3352	MS2	0/0	0	0	590_iTRAQ_phospho_500n.raw
High	A	2	nEEDEGHSNSSPR	3622	Unambiguous	Heterogeneous nuclear ribonucleoprotein D0 OS=Homo sapiens GN=HNRNPD PE=1 SV=1 - [HNRPD_HUMAN]	1	1	Q14103	N-Term(iTRAQ8plex)	HCD	1	0	1	1			1.292	0.571	0.714	2.085	0.796	0.937	Unique	Used	61057		0	1.47e-13	3286	3293	4.44	0	10	4	41350000	3	587.935	1761.79	0	-2.64	13.09	3355	3355	MS2	0/0	0	0	590_iTRAQ_phospho_500n.raw
High	A	2	hDDGTQsDSENAGAHR	3676	Unambiguous	Centrosomal protein of 170 kDa OS=Homo sapiens GN=CEP170 PE=1 SV=1 - [CE170_HUMAN]	1	1	Q5SW79	N-Term(iTRAQ8plex); S7(Phospho)	HCD	1	0	1	1	1	T(5): 0.0; S(7): 100.0; S(9): 0.0	0.823	1.047	1.281	0.941	0.799	1.149	Unique	Used	61061	702	0	1.92e-13	2754	2769	6.12	0	9	18	15540000	3	694.29	2080.86	0	-2.65	13.1	3359	3359	MS2	0/0	0	0	590_iTRAQ_phospho_500n.raw
High	A	2	rsPTGSTTSR	3684	Unambiguous	CLIP-associating protein 1 OS=Homo sapiens GN=CLASP1 PE=1 SV=1 - [CLAP1_HUMAN]	1	1	Q7Z460	N-Term(iTRAQ8plex); S2(Phospho)	HCD	1	0	1	1	1	S(2): 100.0; T(4): 0.0; S(6): 0.0; T(7): 0.0; T(8): 0.0; S(9): 0.0	0.853	0.769	0.87	1.263	0.799	0.817	Unique	Used	61065	234	0.003	0.0506	2300	2317	2.46	1	18	27	7598000	2	717.356	1433.7	0	-0.69	13.1	3363	3363	MS2	0/0	0	0	590_iTRAQ_phospho_500n.raw
High	A	2	nRsPADAGR	3698	Unambiguous	Helicase SRCAP OS=Homo sapiens GN=SRCAP PE=1 SV=3 - [SRCAP_HUMAN]	1	1	Q6ZRS2	N-Term(iTRAQ8plex); S3(Phospho)	HCD	1	0	1	1	1	S(3): 100.0	1.224	1.096	1.042	1.717	1.284	1.152	Unique	Used	61071	294	0	0.00425	1589	1593	1.94	1	9	34	3766000	2	664.323	1327.64	0	-2.23	13.12	3370	3370	MS2	0/0	0	0	590_iTRAQ_phospho_500n.raw
High	A	2	eQAQScR	3761	Unambiguous	Spectrin alpha chain, non-erythrocytic 1 OS=Homo sapiens GN=SPTAN1 PE=1 SV=3 - [SPTN1_HUMAN]	1	1	Q13813	N-Term(iTRAQ8plex); C6(Carbamidomethyl)	HCD	1	0	1	3			0.869	0.884	0.809	1.136	0.882	0.848	Unique	Used	61096		0.004	0.086	1336	1292	1.39	0	39	41	2481000	2	591.795	1182.58	0	-1.63	13.15	3396	3396	MS2	0/0	0	0	590_iTRAQ_phospho_500n.raw
High	A	2	sRPDsPR	3764	Unambiguous	Nipped-B-like protein OS=Homo sapiens GN=NIPBL PE=1 SV=2 - [NIPBL_HUMAN]	1	1	Q6KC79	N-Term(iTRAQ8plex); S5(Phospho)	HCD	1	0	1	1	1	S(1): 0.0; S(5): 100.0	1.029	1.009	0.755	1.326	0.821	0.725	Unique	Used	61098	252	0.009	0.165	1217	1207	1.91	0	0	25	8758000	2	599.796	1198.59	0	-2.56	13.15	3398	3398	MS2	0/0	0	0	590_iTRAQ_phospho_500n.raw
High	A	2	hScSGSsPPR	3784	Unambiguous	Serine/arginine repetitive matrix protein 2 OS=Homo sapiens GN=SRRM2 PE=1 SV=2 - [SRRM2_HUMAN]	1	1	Q9UQ35	N-Term(iTRAQ8plex); C3(Carbamidomethyl); S7(Phospho)	HCD	0.0286	0	1	1	0.5	S(2): 0.0; S(4): 0.0; S(6): 50.0; S(7): 50.0	0.894	0.822	1.007	1.127	0.866	0.872	Unique	Used	61111	284	0	8.64e-06	1591	1674	4.55	0	33	8	16560000	3	485.883	1455.63	0	-0.44	13.17	3412	3412	MS2	0/0	0	0	590_iTRAQ_phospho_500n.raw
High	A	2	rGDSQEcsPR	3792	Unambiguous	Chromatin assembly factor 1 subunit A OS=Homo sapiens GN=CHAF1A PE=1 SV=2 - [CAF1A_HUMAN]	1	1	Q13111	N-Term(iTRAQ8plex); C7(Carbamidomethyl); S8(Phospho)	HCD	1	0	1	1	1	S(4): 0.0; S(8): 100.0	1.231	0.937	1.055	1.793	1.022	1.145	Unique	Used	61107	338	0.003	0.0549	2078	1902	2.53	1	0	35	4222000	2	788.346	1575.68	0	-3.08	13.16	3407	3407	MS2	0/0	0	0	590_iTRAQ_phospho_500n.raw
High	A	2	gGSTSSsPSR	3803	Unambiguous	Lamin-B receptor OS=Homo sapiens GN=LBR PE=1 SV=2 - [LBR_HUMAN]	1	1	Q14739	N-Term(iTRAQ8plex); S7(Phospho)	HCD	1	0	1	1	0.995	S(3): 0.0; T(4): 0.0; S(5): 0.0; S(6): 0.0; S(7): 99.5; S(9): 0.5	2.087	0.821	0.743	2.723	0.687	0.579	Unique	Used	61112	248	0	0.00466	1150	1182	2.55	0	27	22	10300000	2	653.799	1306.59	0	-2.54	13.18	3413	3413	MS2	0/0	0	0	590_iTRAQ_phospho_500n.raw
High	A	2	rHsDENDGGQPHk	3868	Unambiguous	Nuclear cap-binding protein subunit 1 OS=Homo sapiens GN=NCBP1 PE=1 SV=1 - [NCBP1_HUMAN]	1	1	Q09161	N-Term(iTRAQ8plex); S3(Phospho); K13(iTRAQ8plex)	HCD	1	0	1	1	1	S(3): 100.0	1.68	1.316	1.531	2.15	1.09	1.475	Unique	Used	61160	663	0	1.03e-07	7159	7399	3.94	1	5	32	4237000	3	722.346	2165.02	0	-5.37	13.24	3463	3463	MS2	0/0	0	0	590_iTRAQ_phospho_500n.raw
High	A	2	eRESsNPSDR	3880	Unambiguous	RNA-binding motif protein, X-linked 2 OS=Homo sapiens GN=RBMX2 PE=1 SV=2 - [RBMX2_HUMAN]	1	1	Q9Y388	N-Term(iTRAQ8plex); S5(Phospho)	HCD	1	0	1	1	0.003	S(4): 99.7; S(5): 0.3; S(8): 0.0	0.944	0.829	0.92	1.4	0.723	0.791	Unique	Used	61143	352	0.001	0.0221	2380	2237	2.11	1	0	35	4204000	2	780.85	1560.69	0	-1.63	13.22	3445	3445	MS2	0/0	0	0	590_iTRAQ_phospho_500n.raw
High	A	2	eNQQEEAR	3905	Unambiguous	4-aminobutyrate aminotransferase, mitochondrial OS=Homo sapiens GN=ABAT PE=1 SV=3 - [GABT_HUMAN]	1	1	P80404	N-Term(iTRAQ8plex)	HCD	1	0	1	1			2.323	0.331	0.308	3.229	0.365	0.278	Unique	Used	61154		0	0.00255	1221	1256	2.66	0	38	6	17720000	2	654.326	1307.64	0	-3.82	13.24	3457	3457	MS2	0/0	0	0	590_iTRAQ_phospho_500n.raw
High	A	2	dEDGESGGQR	3925	Unambiguous	Band 4.1-like protein 1 OS=Homo sapiens GN=EPB41L1 PE=1 SV=2 - [E41L1_HUMAN]	1	1	Q9H4G0	N-Term(iTRAQ8plex)	HCD	1	0	1	1			1.377	2.231	2.087	2.015	2.314	2.108	Unique	Used	61163		0	7.02e-06	1687	1640	1.89	0	14	36	2640000	2	677.312	1353.62	0	-1.97	13.25	3466	3466	MS2	0/0	0	0	590_iTRAQ_phospho_500n.raw
High	A	2	vGPGNHGTEGsGGERHSDTDSDRR	3933	Unambiguous	Translocation protein SEC62 OS=Homo sapiens GN=SEC62 PE=1 SV=1 - [SEC62_HUMAN]	1	1	Q99442	N-Term(iTRAQ8plex); S11(Phospho)	HCD	0.0479	0	1	1	0.33	T(8): 0.5; S(11): 33.0; S(17): 33.0; T(19): 0.5; S(21): 33.0	1.04	0.891	0.937	1.686	1.023	1.072	Unique	Used	61166	156	0.001	0.0161	9270	9163	3.34	2	65	39	1708000	4	716.819	2864.25	0	-2.74	13.25	3469	3469	MS2	0/0	0	0	590_iTRAQ_phospho_500n.raw
High	A	2	gQPSEGESR	3981	Unambiguous	ES1 protein homolog, mitochondrial OS=Homo sapiens GN=C21orf33 PE=1 SV=3 - [ES1_HUMAN]	1	1	P30042	N-Term(iTRAQ8plex)	HCD	1	0	1	1			0.967	1.07	0.965	0.912	0.922	0.712	Unique	Used	61187		0.002	0.0239	1273	1292	2.01	0	34	26	8160000	2	625.813	1250.62	0	-6.94	13.28	3491	3491	MS2	0/0	0	0	590_iTRAQ_phospho_500n.raw
High	A	2	eNQRsPVR	3995	Unambiguous	Peptidyl-prolyl cis-trans isomerase G OS=Homo sapiens GN=PPIG PE=1 SV=2 - [PPIG_HUMAN]	1	1	Q13427	N-Term(iTRAQ8plex); S5(Phospho)	HCD	1	0	1	1	1	S(5): 100.0	1.051	0.691	0.706	1.468	0.674	0.602	Unique	Used	61194	295	0.005	0.113	1675	1672	2.3	1	32	22	10260000	2	685.347	1369.69	0	-1.31	13.3	3499	3499	MS2	0/0	0	0	590_iTRAQ_phospho_500n.raw
High	A	2	dTNESTNTR	4009	Unambiguous	Transmembrane emp24 domain-containing protein 10 OS=Homo sapiens GN=TMED10 PE=1 SV=2 - [TMEDA_HUMAN]	1	1	P49755	N-Term(iTRAQ8plex)	HCD	1	0	1	1			1.14	0.854	0.725	1.493	0.776	0.759	Unique	Used	61201		0	4.36e-06	1592	1519	2.41	0	18	23	9712000	2	671.33	1341.65	0	-2.25	13.3	3506	3506	MS2	0/0	0	0	590_iTRAQ_phospho_500n.raw
High	A	2	sSSEGGDAGNDTR	4021	Unambiguous	Hepatoma-derived growth factor-related protein 3 OS=Homo sapiens GN=HDGFRP3 PE=1 SV=1 - [HDGR3_HUMAN]	1	1	Q9Y3E1	N-Term(iTRAQ8plex)	HCD	1	0	1	1			0.11	0.059	0.062	0.101	0.065	0.056	Unique	Used	61206		0	1.58e-11	2487	2505	3.58	0	0	31	5457000	2	778.858	1556.71	0	-0.64	13.31	3511	3511	MS2	0/0	0	0	590_iTRAQ_phospho_500n.raw
High	A	2	eTNcESDR	4054	Unambiguous	E3 ubiquitin-protein ligase HUWE1 OS=Homo sapiens GN=HUWE1 PE=1 SV=3 - [HUWE1_HUMAN]	1	1	Q7Z6Z7	N-Term(iTRAQ8plex); C4(Carbamidomethyl)	HCD	1	0	1	1			1.042	2.044	1.9	1.314	1.773	1.615	Unique	Used	61218		0.004	0.0853	1352	1280	2.14	0	30	25	7573000	2	657.797	1314.59	0	-3.06	13.33	3524	3524	MS2	0/0	0	0	590_iTRAQ_phospho_500n.raw
High	A	2	sHsYDR	4087	Unambiguous	Serine/Arginine-related protein 53 OS=Homo sapiens GN=RSRC1 PE=1 SV=1 - [RSRC1_HUMAN]	1	1	Q96IZ7	N-Term(iTRAQ8plex); S3(Phospho)	HCD	1	0	1	1	1	S(1): 0.0; S(3): 100.0; Y(4): 0.0	0.969	0.993	1.115	1.163	1.091	1.031	Unique	Used	61233	168	0.005	0.108	817	803	2.55	0	45	3	16070000	3	383.505	1148.5	0	-2.91	13.35	3540	3540	MS2	0/0	0	0	590_iTRAQ_phospho_500n.raw
High	A	2	rHsVVAGGGGGEGR	4091	Unambiguous	La-related protein 1 OS=Homo sapiens GN=LARP1 PE=1 SV=2 - [LARP1_HUMAN]	1	1	Q6PKG0	N-Term(iTRAQ8plex); S3(Phospho)	HCD	1	0	1	1	1	S(3): 100.0	1.141	0.707	0.881	1.647	1.011	1.073	Unique	Used	61234	372	0	9.6e-05	3777	3709	4.52	1	34	38	4078000	3	560.614	1679.83	0	-1.23	13.35	3541	3541	MS2	0/0	0	0	590_iTRAQ_phospho_500n.raw
High	A	2	vHNNsPDTSR	4135	Unambiguous	BUD13 homolog OS=Homo sapiens GN=BUD13 PE=1 SV=1 - [BUD13_HUMAN]	1	1	Q9BRD0	N-Term(iTRAQ8plex); S5(Phospho)	HCD	1	0	1	1	1	S(5): 100.0; T(8): 0.0; S(9): 0.0	2.385	1.887	1.672	3.246	2.202	1.781	Unique	Used	61255	393	0	0.000139	2060	2071	3.83	0	36	10	11430000	3	504.234	1510.69	0	-4.33	13.38	3563	3563	MS2	0/0	0	0	590_iTRAQ_phospho_500n.raw
High	A	2	sNQnGk	4137	Unambiguous	Nucleophosmin OS=Homo sapiens GN=NPM1 PE=1 SV=2 - [NPM_HUMAN]	1	1	P06748	N-Term(iTRAQ8plex); N4(Deamidated); K6(iTRAQ8plex)	HCD	1	0	1	1			1.469	0.931	0.929	1.81	0.938	0.806	Unique	Used	61257		0	0.012	1285	1303	2.51	0	57	21	7110000	3	419.571	1256.7	0	-4.77	13.39	3565	3565	MS2	0/0	0	0	590_iTRAQ_phospho_500n.raw
High	A	2	hSsPMGR	4158	Unambiguous	CAP-Gly domain-containing linker protein 2 OS=Homo sapiens GN=CLIP2 PE=1 SV=1 - [CLIP2_HUMAN]	1	1	Q9UDT6	N-Term(iTRAQ8plex); S3(Phospho)	HCD	1	0	1	1	0.995	S(2): 0.5; S(3): 99.5	1.253	3.199	1.726	1.939	2.073	1.379	Unique	Used	61275	152	0	0.00322	905	1004	2.64	0	46	45	2957000	3	385.846	1155.52	0	-3.04	13.41	3584	3584	MS2	0/0	0	0	590_iTRAQ_phospho_500n.raw
High	A	2	snSSSk	4172	Rejected	Junctional adhesion molecule B OS=Homo sapiens GN=JAM2 PE=1 SV=1 - [JAM2_HUMAN]	2	0		N-Term(iTRAQ8plex); N2(Deamidated); K6(iTRAQ8plex)	HCD	0	0	1	1			2.412	0.866	0.63	3.584	0.914	0.581	Redundant	Not Used	61272		0.004	0.0935	945	984	1.34	0	47	32	5046000	2	609.84	1218.67	0	-4.48	13.41	3581	3581	MS2	0/0	0	0	590_iTRAQ_phospho_500n.raw
High	A	2	sDSSSk	4173	Selected	Protein disulfide-isomerase A6 OS=Homo sapiens GN=PDIA6 PE=1 SV=1 - [PDIA6_HUMAN]	1	1	Q15084	N-Term(iTRAQ8plex); K6(iTRAQ8plex)	HCD		0	2	2			2.412	0.866	0.63	3.584	0.914	0.581	Unique	Used	61272		0.004	0.0935	945	984	1.34	0	47	32	5046000	2	609.84	1218.67	0	-4.48	13.41	3581	3581	MS2	0/0	0	0	590_iTRAQ_phospho_500n.raw
High	A	2	rSsSSTGSTk	4184	Unambiguous	Espin OS=Homo sapiens GN=ESPN PE=1 SV=1 - [ESPN_HUMAN]	1	1	B1AK53	N-Term(iTRAQ8plex); S3(Phospho); K10(iTRAQ8plex)	HCD	0.0303	0	1	1	0.5	S(2): 50.0; S(3): 50.0; S(4): 0.0; S(5): 0.0; T(6): 0.0; S(8): 0.0; T(9): 0.0	0.722	0.402	0.527	0.829	0.443	0.538	Unique	Used	61274	154	0	0.00882	3608	3652	2.97	1	25	40	3265000	3	562.627	1685.87	0	-1.42	13.41	3583	3583	MS2	0/0	0	0	590_iTRAQ_phospho_500n.raw
High	A	2	gTsPSSSSRPQR	4188	Unambiguous	Nuclear pore complex protein Nup93 OS=Homo sapiens GN=NUP93 PE=1 SV=2 - [NUP93_HUMAN]	1	1	Q8N1F7	N-Term(iTRAQ8plex); S3(Phospho)	HCD	1	0	1	1	0.002	T(2): 0.0; S(3): 0.2; S(5): 0.2; S(6): 33.2; S(7): 33.2; S(8): 33.2	1.21	0.948	0.934	1.591	0.806	0.759	Unique	Used	61276	237	0	0.00796	2843	2982	1.92	0	11	39	2768000	2	815.894	1630.78	0	-2.16	13.42	3585	3585	MS2	0/0	0	0	590_iTRAQ_phospho_500n.raw
High	A	2	sSGNSSSSGSGSGSTSAGSSSPGAR	4194	Unambiguous	Aspartyl/asparaginyl beta-hydroxylase OS=Homo sapiens GN=ASPH PE=1 SV=3 - [ASPH_HUMAN]	1	1	Q12797	N-Term(iTRAQ8plex)	HCD	1	0	1	1			1.065	6.194	5.214	1.427	4.27	3.615	Unique	Used	61279		0	7.74e-17	8016	7510	7.89	0	0	25	9060000	3	803.032	2407.08	0	-2.77	13.42	3588	3588	MS2	0/0	0	0	590_iTRAQ_phospho_500n.raw
High	A	2	dRENYDR	4198	Unambiguous	Probable ATP-dependent RNA helicase DDX5 OS=Homo sapiens GN=DDX5 PE=1 SV=1 - [DDX5_HUMAN]	1	1	P17844	N-Term(iTRAQ8plex)	HCD	1	0	1	1			1.319	1.074	1.115	1.647	1.322	1.125	Unique	Used	61281		0.006	0.116	1232	1261	1.78	1	70	9	8885000	3	424.547	1271.63	0	-2.24	13.42	3590	3590	MS2	0/0	0	0	590_iTRAQ_phospho_500n.raw
High	A	2	sEGsPSQR	4355	Unambiguous	Mitogen-activated protein kinase kinase kinase kinase 4 OS=Homo sapiens GN=MAP4K4 PE=1 SV=2 - [M4K4_HUMAN]	1	1	O95819	N-Term(iTRAQ8plex); S4(Phospho)	HCD	1	0	1	1	0.997	S(1): 0.0; S(4): 99.7; S(6): 0.3	2.258	0.767	0.938	2.362	0.663	0.731	Unique	Used	61343	206	0.003	0.0484	980	875	1.89	0	38	23	11030000	2	616.282	1231.56	0	-4.25	13.52	3656	3656	MS2	0/0	0	0	590_iTRAQ_phospho_500n.raw
High	A	2	dDRNEEk	4367	Unambiguous	Ezrin OS=Homo sapiens GN=EZR PE=1 SV=4 - [EZRI_HUMAN]	1	1	P15311	N-Term(iTRAQ8plex); K7(iTRAQ8plex)	HCD	1	0	1	1			0.98	1.223	1.163	1.274	1.09	1.055	Unique	Used	61362		0	0.00543	2398	2408	1.24	1	40	45	1719000	2	757.405	1513.8	0	-2.5	13.55	3676	3676	MS2	0/0	0	0	590_iTRAQ_phospho_500n.raw
High	A	2	aQGQEQEQER	4440	Unambiguous	E3 ubiquitin-protein ligase RNF25 OS=Homo sapiens GN=RNF25 PE=1 SV=1 - [RNF25_HUMAN]	1	1	Q96BH1	N-Term(iTRAQ8plex)	HCD	1	0	1	1			0.837	0.837	1.043	1.293	0.855	0.999	Unique	Used	61377		0	0.00151	2682	2593	2.21	0	0	41	2352000	2	753.876	1506.74	0	-0.48	13.57	3693	3693	MS2	0/0	0	0	590_iTRAQ_phospho_500n.raw
High	A	2	tnGHsPSQPR	4471	Unambiguous	A-kinase anchor protein 2 OS=Homo sapiens GN=AKAP2 PE=1 SV=3 - [AKAP2_HUMAN]	1	1	Q9Y2D5	N-Term(iTRAQ8plex); N2(Deamidated); S5(Phospho)	HCD	1	0	1	1	1	T(1): 0.0; S(5): 100.0; S(7): 0.0	0.926	0.636	0.819	1.269	0.695	0.847	Unique	Used	61389	201	0	0.00285	1926	1955	2.66	0	0	45	1204000	2	733.339	1465.67	0	-2.39	13.6	3707	3707	MS2	0/0	0	0	590_iTRAQ_phospho_500n.raw
High	A	2	qNTGDDQTS	4505	Unambiguous	Golgi apparatus membrane protein TVP23 homolog B OS=Homo sapiens GN=TVP23B PE=1 SV=2 - [TV23B_HUMAN]	1	1	Q9NYZ1	N-Term(iTRAQ8plex)	HCD	1	0	1	1			0.861	1.033	1.161	1.134	1.01	0.974	Unique	Used	61404		0.006	0.114	1551	1393	2.22	0	11	28	8495000	2	635.294	1269.58	0	-4.09	13.63	3725	3725	MS2	0/0	0	0	590_iTRAQ_phospho_500n.raw
High	A	2	gDsPENR	4524	Unambiguous	Protein transport protein Sec16A OS=Homo sapiens GN=SEC16A PE=1 SV=3 - [SC16A_HUMAN]	1	1	O15027	N-Term(iTRAQ8plex); S3(Phospho)	HCD	1	0	1	1	1	S(3): 100.0	1.044	1.39	1.261	1.167	1.251	0.94	Unique	Used	61414	277	0.003	0.0568	865	862	2.54	0	40	3	20810000	2	579.757	1158.51	0	-2.6	13.65	3736	3736	MS2	0/0	0	0	590_iTRAQ_phospho_500n.raw
High	A	2	eAGDAESR	4536	Unambiguous	14-3-3 protein sigma OS=Homo sapiens GN=SFN PE=1 SV=1 - [1433S_HUMAN]	1	1	P31947	N-Term(iTRAQ8plex)	HCD	1	0	1	1			1.104	1.252	1.496	1.428	1.533	1.406	Unique	Used	61420		0	0.000368	909	981	2.66	0	70	17	2840000	3	380.192	1138.56	0	-3.75	13.66	3742	3742	MS2	0/0	0	0	590_iTRAQ_phospho_500n.raw
High	A	2	sNsPGTASSGSSR	4538	Unambiguous	Zinc finger C2HC domain-containing protein 1A OS=Homo sapiens GN=ZC2HC1A PE=1 SV=2 - [ZC21A_HUMAN]	1	1	Q96GY0	N-Term(iTRAQ8plex); S3(Phospho)	HCD	1	0	1	1	1	S(1): 0.0; S(3): 100.0; T(6): 0.0; S(8): 0.0; S(9): 0.0; S(11): 0.0; S(12): 0.0	1.257	1.71	2.242	2.131	2.144	3.09	Unique	Used	61421	220	0	1.07e-05	2118	2112	2.3	0	36	45	1670000	2	789.853	1578.7	0	-4.52	13.66	3743	3743	MS2	0/0	0	0	590_iTRAQ_phospho_500n.raw
High	A	2	eSTTSEQSAR	4542	Unambiguous	ATP synthase subunit gamma, mitochondrial OS=Homo sapiens GN=ATP5C1 PE=1 SV=1 - [ATPG_HUMAN]	1	1	P36542	N-Term(iTRAQ8plex)	HCD	1	0	1	1			1.079	0.706	0.71	1.66	0.789	0.711	Unique	Used	61423		0	0.000168	1756	1837	2.46	0	27	41	3992000	2	700.35	1399.69	0	-2.33	13.67	3746	3746	MS2	0/0	0	0	590_iTRAQ_phospho_500n.raw
High	A	2	rRtPsPPPR	4567	Unambiguous	Serine/arginine repetitive matrix protein 1 OS=Homo sapiens GN=SRRM1 PE=1 SV=2 - [SRRM1_HUMAN]	1	1	Q8IYB3	N-Term(iTRAQ8plex); T3(Phospho); S5(Phospho)	HCD	1	0	1	1	1	T(3): 100.0; S(5): 100.0	1.177	0.984	0.973	1.236	0.896	0.847	Unique	Used	62002	131	0.003	0.0451	2635	2762	3.46	2	46	45	2363000	4	382.691	1527.74	0	-4.23	14.77	4401	4401	MS2	0/0	0	0	590_iTRAQ_phospho_500n.raw
High	A	2	sHsAEGGk	4608	Unambiguous	Cyclin-dependent kinase 11B OS=Homo sapiens GN=CDK11B PE=1 SV=3 - [CD11B_HUMAN]	1	1	P21127	N-Term(iTRAQ8plex); S3(Phospho); K8(iTRAQ8plex)	HCD	1	0	1	1	1	S(1): 0.0; S(3): 100.0	0.954	0.801	0.806	1.077	0.54	0.53	Unique	Used	61449	252	0.001	0.0163	2487	2462	3.12	0	49	8	11090000	3	487.581	1460.73	0	-4.52	13.73	3778	3778	MS2	0/0	0	0	590_iTRAQ_phospho_500n.raw
High	A	2	aEEDAQR	4627	Selected	Plectin OS=Homo sapiens GN=PLEC PE=1 SV=3 - [PLEC_HUMAN]	1	1	Q15149	N-Term(iTRAQ8plex)	HCD	0	0	1	1			1.157	2.183	1.98	1.873	1.816	1.568	Unique	Used	61457		0	0.000916	717	747	1.76	0	66	15	5984000	2	561.786	1122.57	0	-3.51	13.75	3788	3788	MS2	0/0	0	0	590_iTRAQ_phospho_500n.raw
High	A	2	aEEnAQR	4628	Rejected	SET and MYND domain-containing protein 5 OS=Homo sapiens GN=SMYD5 PE=1 SV=2 - [SMYD5_HUMAN]	1	0		N-Term(iTRAQ8plex); N4(Deamidated)	HCD		0	2	2			1.157	2.183	1.98	1.873	1.816	1.568	Redundant	Not Used	61457		0	0.000917	717	747	1.76	0	66	15	5984000	2	561.786	1122.57	0	-3.5	13.75	3788	3788	MS2	0/0	0	0	590_iTRAQ_phospho_500n.raw
High	A	2	nGGqDEENSDQR	4632	Unambiguous	E3 ubiquitin-protein ligase NEDD4-like OS=Homo sapiens GN=NEDD4L PE=1 SV=2 - [NED4L_HUMAN]	1	1	Q96PU5	N-Term(iTRAQ8plex); Q4(Deamidated)	HCD	1	0	1	1			0.695	0.941	1.091	0.963	0.886	1.006	Unique	Used	61459		0	7.2e-06	2267	2278	1.85	0	0	45	2762000	2	827.365	1653.72	0	-1.94	13.76	3791	3791	MS2	0/0	0	0	590_iTRAQ_phospho_500n.raw
High	A	2	aQEQsPR	4634	Unambiguous	Putative oxidoreductase GLYR1 OS=Homo sapiens GN=GLYR1 PE=1 SV=3 - [GLYR1_HUMAN]	1	1	Q49A26	N-Term(iTRAQ8plex); S5(Phospho)	HCD	1	0	1	1	1	S(5): 100.0	0.997	1.101	1.139	1.654	1.67	1.07	Unique	Used	61567	202	0.009	0.182	1209	1154	2.13	0	55	29	5255000	3	400.528	1199.57	0	-1.91	13.99	3917	3917	MS2	0/0	0	0	590_iTRAQ_phospho_500n.raw
High	A	2	NEGSESAPEGQAQQR	4657	Unambiguous	Nuclease-sensitive element-binding protein 1 OS=Homo sapiens GN=YBX1 PE=1 SV=3 - [YBOX1_HUMAN]	1	1	P67809		HCD	1	0	1	1									No Quan Labels	Not Used	61468		0	6.89e-10	2233	2044	4.16	0	0	45	1281000	2	794.353	1587.7	0	-0.42	13.78	3801	3801	MS2	0/0	0	0	590_iTRAQ_phospho_500n.raw
High	A	2	nDGAENScTER	4694	Unambiguous	General transcription factor 3C polypeptide 5 OS=Homo sapiens GN=GTF3C5 PE=1 SV=2 - [TF3C5_HUMAN]	1	1	Q9Y5Q8	N-Term(iTRAQ8plex); C8(Carbamidomethyl)	HCD	1	0	1	1			1.312	0.862	1.126	1.827	1.106	1.07	Unique	Used	61485		0	4.36e-09	2157	1964	3.41	0	10	45	3601000	2	778.847	1556.69	0	-2.95	13.82	3823	3823	MS2	0/0	0	0	590_iTRAQ_phospho_500n.raw
High	A	2	rDsGDNSAPSGQER	4722	Unambiguous	Uncharacterized protein C9orf40 OS=Homo sapiens GN=C9orf40 PE=1 SV=1 - [CI040_HUMAN]	1	1	Q8IXQ3	N-Term(iTRAQ8plex); S3(Phospho)	HCD	1	0	1	1	1	S(3): 100.0; S(7): 0.0; S(10): 0.0	1.292	1.085	1.336	1.58	1.152	1.246	Unique	Used	61498	377	0	4.12e-08	3171	3012	5.16	1	61	45	1929000	3	620.61	1859.82	0	-1.28	13.86	3839	3839	MS2	0/0	0	0	590_iTRAQ_phospho_500n.raw
High	A	2	eTncESDR	4054	Unambiguous	E3 ubiquitin-protein ligase HUWE1 OS=Homo sapiens GN=HUWE1 PE=1 SV=3 - [HUWE1_HUMAN]	1	1	Q7Z6Z7	N-Term(iTRAQ8plex); N3(Deamidated); C4(Carbamidomethyl)	HCD	1	0	1	1			1.216	1.26	1.14	1.279	1.073	0.989	Unique	Used	61503		0.008	0.154	1215	1108	2.11	0	0	45	741200	2	658.288	1315.57	0	-3.99	13.87	3845	3845	MS2	0/0	0	0	590_iTRAQ_phospho_500n.raw
High	A	2	dkQDEEQR	4754	Unambiguous	Calreticulin OS=Homo sapiens GN=CALR PE=1 SV=1 - [CALR_HUMAN]	1	1	P27797	N-Term(iTRAQ8plex); K2(iTRAQ8plex)	HCD	1	0	1	1			1.135	0.652	0.797	1.609	0.78	0.706	Unique	Used	61815		0	0.000175	2867	2816	1.75	1	0	45	1635000	2	828.441	1655.87	0	-4.2	14.45	4195	4195	MS2	0/0	0	0	590_iTRAQ_phospho_500n.raw
High	A	2	rGsASGSEPAGDSDR	4767	Unambiguous	Biotin--protein ligase OS=Homo sapiens GN=HLCS PE=1 SV=1 - [BPL1_HUMAN]	1	1	P50747	N-Term(iTRAQ8plex); S3(Phospho)	HCD	1	0	1	1	1	S(3): 100.0; S(5): 0.0; S(7): 0.0; S(13): 0.0	0.972	1.03	1.113	1.291	1.186	1.296	Unique	Used	61566	392	0	1.19e-06	3520	3184	5.4	1	51	35	6169000	3	611.607	1832.81	0	-0.55	13.99	3916	3916	MS2	0/0	0	0	590_iTRAQ_phospho_500n.raw
High	A	2	hDsDTsPPRR	4785	Unambiguous	BUD13 homolog OS=Homo sapiens GN=BUD13 PE=1 SV=1 - [BUD13_HUMAN]	1	1	Q9BRD0	N-Term(iTRAQ8plex); S3(Phospho); S6(Phospho)	HCD	1	0	1	1	0.499	S(3): 99.8; T(5): 50.1; S(6): 50.1	1.199	1.077	1.005	1.87	1.191	1.061	Unique	Used	61526	283	0.003	0.046	1759	1796	2.7	1	12	45	1502000	2	816.347	1631.69	0	-0.32	13.91	3871	3871	MS2	0/0	0	0	590_iTRAQ_phospho_500n.raw
High	A	2	eRDAEQSGsPR	4799	Unambiguous	Nuclear factor 1 C-type OS=Homo sapiens GN=NFIC PE=1 SV=2 - [NFIC_HUMAN]	1	1	P08651	N-Term(iTRAQ8plex); S9(Phospho)	HCD	0.0078	0	1	1	1	S(7): 0.0; S(9): 100.0	0.974	1.19	1.237	1.036	0.911	1.013	Unique	Used	61532	380	0	9.38e-06	2605	2423	2.56	1	28	45	2802000	2	808.368	1615.73	0	-5.57	13.92	3878	3878	MS2	0/0	0	0	590_iTRAQ_phospho_500n.raw
High	A	2	eTDSSNc	4811	Unambiguous	Shootin-1 OS=Homo sapiens GN=KIAA1598 PE=1 SV=4 - [SHOT1_HUMAN]	1	1	A0MZ66	N-Term(iTRAQ8plex); C7(Carbamidomethyl)	HCD	1	0	1	1			1.259	1.12	1.031	1.806	1.389	0.977	Unique	Used	61537		0.003	0.0454	666	677	2.27	0	59	45	4269000	2	558.741	1116.47	0	-3.5	13.93	3883	3883	MS2	0/0	0	0	590_iTRAQ_phospho_500n.raw
High	A	2	tsPnNAR	4836	Unambiguous	Chromodomain Y-like protein OS=Homo sapiens GN=CDYL PE=1 SV=2 - [CDYL1_HUMAN]	1	1	Q9Y232	N-Term(iTRAQ8plex); S2(Phospho); N4(Deamidated)	HCD	1	0	1	1	0.004	T(1): 99.6; S(2): 0.4	1.027	0.914	1.004	1.293	1.105	0.971	Unique	Used	61547	157	0.003	0.0655	809	692	2.45	0	45	45	2910000	2	572.767	1144.53	0	-2.92	13.95	3895	3895	MS2	0/0	0	0	590_iTRAQ_phospho_500n.raw
High	A	2	eQQPSSASER	4851	Unambiguous	Nucleoprotein TPR OS=Homo sapiens GN=TPR PE=1 SV=3 - [TPR_HUMAN]	1	1	P12270	N-Term(iTRAQ8plex)	HCD	1	0	1	1			1.331	0.803	0.801	1.483	0.756	0.72	Unique	Used	61554		0	3.28e-05	1602	1603	2.33	0	0	45	831900	2	711.858	1422.71	0	-3.41	13.97	3903	3903	MS2	0/0	0	0	590_iTRAQ_phospho_500n.raw
High	A	2	eDTEEHHLR	4856	Unambiguous	Heterogeneous nuclear ribonucleoprotein A1 OS=Homo sapiens GN=HNRNPA1 PE=1 SV=5 - [ROA1_HUMAN]|Heterogeneous nuclear ribonucleoproteins A2/B1 OS=Homo sapiens GN=HNRNPA2B1 PE=1 SV=2 - [ROA2_HUMAN]	3	2	P09651;P22626	N-Term(iTRAQ8plex)	HCD	1	0	1	1			1.139	0.774	0.862	1.463	0.936	0.97	Not Unique	Not Used	61556		0	4.92e-08	2130	2186	3.37	0	57	45	3186000	3	490.581	1469.73	0	0.29	13.97	3905	3905	MS2	0/0	0	0	590_iTRAQ_phospho_500n.raw
High	A	2	gAAAHPDSEEQQQR	4860	Unambiguous	Talin-1 OS=Homo sapiens GN=TLN1 PE=1 SV=3 - [TLN1_HUMAN]	1	1	Q9Y490	N-Term(iTRAQ8plex)	HCD	1	0	1	1			0.939	0.547	0.455	1.252	0.596	0.508	Unique	Used	61558		0	9.53e-07	4367	4292	3.58	0	46	30	8412000	3	609.967	1827.89	0	-1.89	13.97	3907	3907	MS2	0/0	0	0	590_iTRAQ_phospho_500n.raw
High	A	2	gNSSNGnSGSnSNk	4883	Unambiguous	THO complex subunit 2 OS=Homo sapiens GN=THOC2 PE=1 SV=2 - [THOC2_HUMAN]	1	1	Q8NI27	N-Term(iTRAQ8plex); N7(Deamidated); N11(Deamidated); K14(iTRAQ8plex)	HCD	1	0	1	1			1.31	1.42	1.559	1.486	0.97	1.097	Unique	Used	61568		0	2.23e-08	5566	5874	4.59	0	53	40	4391000	3	645.314	1933.93	0	-2.25	13.99	3918	3918	MS2	0/0	0	0	590_iTRAQ_phospho_500n.raw
High	A	2	sGmsPEQSR	4885	Unambiguous	Serine/arginine repetitive matrix protein 2 OS=Homo sapiens GN=SRRM2 PE=1 SV=2 - [SRRM2_HUMAN]	1	1	Q9UQ35	N-Term(iTRAQ8plex); M3(Oxidation); S4(Phospho)	HCD	1	0	1	1	1	S(1): 0.0; S(4): 100.0; S(8): 0.0	1.031	0.802	0.851	1.313	0.756	0.751	Unique	Used	61569	138	0.004	0.087	1257	1325	1.53	0	58	43	3713000	2	689.801	1378.59	0	-2.39	13.99	3919	3919	MS2	0/0	0	0	590_iTRAQ_phospho_500n.raw
High	A	2	sGGSGGcSGAGGASNcGTGSGR	4895	Unambiguous	Signal peptidase complex subunit 2 OS=Homo sapiens GN=SPCS2 PE=1 SV=3 - [SPCS2_HUMAN]	1	1	Q15005	N-Term(iTRAQ8plex); C7(Carbamidomethyl); C16(Carbamidomethyl)	HCD	1	0	1	1			1.607	0.853	1.353	2.159	1.039	1.432	Unique	Used	61574		0	3.84e-16	4184	3951	3.85	0	0	45	1013000	2	1081.46	2161.92	0	-1.24	14	3924	3924	MS2	0/0	0	0	590_iTRAQ_phospho_500n.raw
High	A	2	dNQHQDEAEGDPGNR	4897	Unambiguous	Golgi integral membrane protein 4 OS=Homo sapiens GN=GOLIM4 PE=1 SV=1 - [GOLI4_HUMAN]	1	1	O00461	N-Term(iTRAQ8plex)	HCD	1	0	1	1			1.007	1.12	0.969	1.177	0.911	0.877	Unique	Used	61575		0	4.75e-14	4786	4338	3.81	0	0	45	456300	2	993.447	1985.89	0	1.07	14	3925	3925	MS2	0/0	0	0	590_iTRAQ_phospho_500n.raw
High	A	2	tENGAGDQ	4904	Unambiguous	Lupus La protein OS=Homo sapiens GN=SSB PE=1 SV=2 - [LA_HUMAN]	1	1	P05455	N-Term(iTRAQ8plex)	HCD	1	0	1	1			1.526	0.881	0.86	2.016	1.001	0.96	Unique	Used	61578		0	8e-05	769	701	3.34	0	10	8	17540000	2	548.263	1095.52	0	-3.55	14.01	3929	3929	MS2	0/0	0	0	590_iTRAQ_phospho_500n.raw
High	A	2	rEEDEPEER	4912	Unambiguous	Heterogeneous nuclear ribonucleoprotein U-like protein 2 OS=Homo sapiens GN=HNRNPUL2 PE=1 SV=1 - [HNRL2_HUMAN]	1	1	Q1KMD3	N-Term(iTRAQ8plex)	HCD	1	0	1	1			0.96	0.913	0.822	1.08	0.81	0.931	Unique	Used	61582		0.001	0.0175	2177	2135	3.22	1	69	10	3262000	3	498.243	1492.72	0	-2.04	14.01	3933	3933	MS2	0/0	0	0	590_iTRAQ_phospho_500n.raw
High	A	2	tSQEGSSDDAER	4926	Unambiguous	Transcriptional regulator ATRX OS=Homo sapiens GN=ATRX PE=1 SV=5 - [ATRX_HUMAN]	1	1	P46100	N-Term(iTRAQ8plex)	HCD	1	0	1	1			0.945	1.462	1.47	1.287	1.336	1.538	Unique	Used	61588		0	5.88e-08	2675	2355	2.85	0	40	45	1988000	2	793.364	1585.72	0	-2.58	14.02	3939	3939	MS2	0/0	0	0	590_iTRAQ_phospho_500n.raw
High	A	2	ncsASTSQGR	4966	Unambiguous	ADP-ribosylation factor-like protein 6-interacting protein 4 OS=Homo sapiens GN=ARL6IP4 PE=1 SV=1 - [AR6P4_HUMAN]	1	1	Q66PJ3	N-Term(iTRAQ8plex); C2(Carbamidomethyl); S3(Phospho)	HCD		0.014	2	2	0.988	S(3): 98.8; S(5): 0.6; T(6): 0.6; S(7): 0.0	1.303	0.945	0.955	1.603	0.964	0.967	Redundant	Not Used	61604	201	0	0.00229	1400	1364	2.12	0	49	45	2278000	2	726.316	1451.62	0	-0.93	14.04	3956	3956	MS2	0/0	0	0	590_iTRAQ_phospho_500n.raw
High	A	2	qQQQQQGEDGsPQAHR	4979	Unambiguous	Androgen receptor OS=Homo sapiens GN=AR PE=1 SV=2 - [ANDR_HUMAN]	1	1	P10275	N-Term(iTRAQ8plex); S11(Phospho)	HCD	1	0	1	1	1	S(11): 100.0	1.933	1.899	1.783	1.662	1.673	2.038	Unique	Used	61607	601	0	1.14e-11	6293	6430	5.48	0	51	45	1034000	3	735.999	2205.98	0	-5.22	14.05	3959	3959	MS2	0/0	0	0	590_iTRAQ_phospho_500n.raw
High	A	2	qQQDQVDR	4985	Unambiguous	Non-POU domain-containing octamer-binding protein OS=Homo sapiens GN=NONO PE=1 SV=4 - [NONO_HUMAN]	1	1	Q15233	N-Term(iTRAQ8plex)	HCD	1	0	1	1			1.132	1.164	1.047	1.17	0.856	0.934	Unique	Used	61614		0	0.000249	1656	1745	2.83	0	71	6	7811000	3	440.898	1320.68	0	-2.09	14.06	3967	3967	MS2	0/0	0	0	590_iTRAQ_phospho_500n.raw
High	A	2	tQqEGEER	4996	Rejected	Nucleolar protein 14 OS=Homo sapiens GN=NOP14 PE=1 SV=3 - [NOP14_HUMAN]	1	1	P78316	N-Term(iTRAQ8plex); Q3(Deamidated)	HCD	0	0	1	1			1.094	1.237	1.222	1.626	1.215	1.259	Redundant	Not Used	61615		0.002	0.0279	1525	1565	2.05	0	20	36	5986000	2	641.314	1281.62	0	-2.07	14.06	3968	3968	MS2	0/0	0	0	590_iTRAQ_phospho_500n.raw
High	A	2	tQEEGEER	4997	Rejected	Diablo homolog, mitochondrial OS=Homo sapiens GN=DIABLO PE=1 SV=1 - [DBLOH_HUMAN]	1	0		N-Term(iTRAQ8plex)	HCD		0	2	2			1.094	1.237	1.222	1.626	1.215	1.259	Redundant	Not Used	61615		0.002	0.0279	1525	1565	2.05	0	20	36	5986000	2	641.314	1281.62	0	-2.07	14.06	3968	3968	MS2	0/0	0	0	590_iTRAQ_phospho_500n.raw
High	A	2	tDSSPnqAR	4998	Selected	Polypyrimidine tract-binding protein 1 OS=Homo sapiens GN=PTBP1 PE=1 SV=1 - [PTBP1_HUMAN]	1	1	P26599	N-Term(iTRAQ8plex); N6(Deamidated); Q7(Deamidated)	HCD		0.0049	3	3			1.094	1.237	1.222	1.626	1.215	1.259	Unique	Used	61615		0.003	0.0525	1525	1565	2.04	0	20	36	5986000	2	641.314	1281.62	0	-2.06	14.06	3968	3968	MS2	0/0	0	0	590_iTRAQ_phospho_500n.raw
High	A	2	eSsNPSDR	5003	Unambiguous	RNA-binding motif protein, X-linked 2 OS=Homo sapiens GN=RBMX2 PE=1 SV=2 - [RBMX2_HUMAN]	1	1	Q9Y388	N-Term(iTRAQ8plex); S3(Phospho)	HCD	0.0493	0	1	1	1	S(2): 0.0; S(3): 100.0; S(6): 0.0	0.925	0.863	0.996	1.194	0.832	0.956	Unique	Used	61618	220	0	0.0074	792	805	2.23	0	19	45	3419000	2	638.278	1275.55	0	-1.96	14.06	3971	3971	MS2	0/0	0	0	590_iTRAQ_phospho_500n.raw
High	A	2	eDDSSASTSQSTR	5007	Unambiguous	Eukaryotic translation initiation factor 4B OS=Homo sapiens GN=EIF4B PE=1 SV=2 - [IF4B_HUMAN]	1	1	P23588	N-Term(iTRAQ8plex)	HCD	1	0	1	1			1.05	1.285	1.182	1.219	1.191	1.123	Unique	Used	61675		0	6.09e-08	2882	3079	4.59	0	34	9	12720000	3	558.927	1674.77	0	-3.11	14.18	4036	4036	MS2	0/0	0	0	590_iTRAQ_phospho_500n.raw
High	A	2	dGAGTQGGEESQSR	5041	Unambiguous	E3 ubiquitin-protein ligase TRIM56 OS=Homo sapiens GN=TRIM56 PE=1 SV=3 - [TRI56_HUMAN]	1	1	Q9BRZ2	N-Term(iTRAQ8plex)	HCD	1	0	1	1			0.674	1.113	1.119	1.012	0.933	0.907	Unique	Used	61632		0	2.98e-12	3374	3455	3.88	0	16	45	2366000	2	841.896	1682.79	0	-1.59	14.09	3987	3987	MS2	0/0	0	0	590_iTRAQ_phospho_500n.raw
High	A	2	sSGnSSSSGSGSGSTSAGSSSPGAR	4194	Unambiguous	Aspartyl/asparaginyl beta-hydroxylase OS=Homo sapiens GN=ASPH PE=1 SV=3 - [ASPH_HUMAN]	1	1	Q12797	N-Term(iTRAQ8plex); N4(Deamidated)	HCD	1	0	1	1			1.008	3.031	2.633	1.527	2.338	2.338	Unique	Used	61911		0	3.35e-17	6881	6836	7.75	0	11	18	14880000	3	803.359	2408.06	0	-3.08	14.62	4301	4301	MS2	0/0	0	0	590_iTRAQ_phospho_500n.raw
High	A	2	qEsPnGSR	5069	Unambiguous	Kinesin-like protein KIF23 OS=Homo sapiens GN=KIF23 PE=1 SV=3 - [KIF23_HUMAN]	1	1	Q02241	N-Term(iTRAQ8plex); S3(Phospho); N5(Deamidated)	HCD	1	0	1	1	1	S(3): 100.0; S(7): 0.0	1.588	1.518	1.339	1.263	1.824	1.055	Unique	Used	61643	224	0.004	0.0926	923	1037	1.55	0	44	30	8356000	2	630.28	1259.55	0	-3.9	14.11	3999	3999	MS2	0/0	0	0	590_iTRAQ_phospho_500n.raw
High	A	2	hDtPDSsPR	5118	Unambiguous	BUD13 homolog OS=Homo sapiens GN=BUD13 PE=1 SV=1 - [BUD13_HUMAN]	1	1	Q9BRD0	N-Term(iTRAQ8plex); T3(Phospho); S7(Phospho)	HCD	1	0	1	2	0.5	T(3): 100.0; S(6): 50.0; S(7): 50.0	1.966	1.237	1.261	2.546	0.94	0.897	Unique	Used	61663	258	0.002	0.0287	786	830	2.01	0	33	43	3805000	2	738.294	1475.58	0	-4.96	14.15	4022	4022	MS2	0/0	0	0	590_iTRAQ_phospho_500n.raw
High	A	2	dRYNsDNDR	5128	Unambiguous	Putative RNA-binding protein 15 OS=Homo sapiens GN=RBM15 PE=1 SV=2 - [RBM15_HUMAN]	1	1	Q96T37	N-Term(iTRAQ8plex); S5(Phospho)	HCD	1	0	1	1	0.998	Y(3): 0.2; S(5): 99.8	1.168	0.795	1.025	1.755	1.08	1.038	Unique	Used	61668	344	0.006	0.117	1434	1518	2.68	1	26	45	1113000	2	769.826	1538.65	0	-5.7	14.16	4027	4027	MS2	0/0	0	0	590_iTRAQ_phospho_500n.raw
High	A	2	aSHQQnGDAGGDAk	5132	Unambiguous	RNA pseudouridylate synthase domain-containing protein 2 OS=Homo sapiens GN=RPUSD2 PE=1 SV=2 - [RUSD2_HUMAN]	1	1	Q8IZ73	N-Term(iTRAQ8plex); N6(Deamidated); K14(iTRAQ8plex)	HCD	1	0	1	1			1.191	1.124	1.062	1.544	0.967	0.989	Unique	Used	61670		0	1.59e-08	5643	5693	4.38	0	79	45	465500	3	655.667	1964.99	0	-0.46	14.16	4030	4030	MS2	0/0	0	0	590_iTRAQ_phospho_500n.raw
High	A	2	eGSRGEEDTGQEEGGSR	5158	Unambiguous	E3 ubiquitin-protein ligase HUWE1 OS=Homo sapiens GN=HUWE1 PE=1 SV=3 - [HUWE1_HUMAN]	1	1	Q7Z6Z7	N-Term(iTRAQ8plex)	HCD	1	0	1	1			0.902	1.305	1.169	1.172	0.996	1.038	Unique	Used	61754		0	1.9e-05	5419	5631	3.94	1	30	45	2330000	3	695.317	2083.94	0	-3.06	14.33	4126	4126	MS2	0/0	0	0	590_iTRAQ_phospho_500n.raw
High	A	2	nEEDEGHSnSsPR	3622	Unambiguous	Heterogeneous nuclear ribonucleoprotein D0 OS=Homo sapiens GN=HNRNPD PE=1 SV=1 - [HNRPD_HUMAN]	1	1	Q14103	N-Term(iTRAQ8plex); N9(Deamidated); S11(Phospho)	HCD	0.0228	0	1	1	1	S(8): 0.0; S(10): 0.0; S(11): 100.0	1.197	0.836	0.833	2.026	0.968	1.027	Unique	Used	61750	545	0	5.29e-08	1715	1645	3.94	0	6	45	3549000	2	921.875	1842.74	0	-1.24	14.33	4122	4122	MS2	0/0	0	0	590_iTRAQ_phospho_500n.raw
High	A	2	eAADTER	5185	Unambiguous	Cytoskeleton-associated protein 4 OS=Homo sapiens GN=CKAP4 PE=1 SV=2 - [CKAP4_HUMAN]	1	1	Q07065	N-Term(iTRAQ8plex)	HCD	1	0	1	1			1.128	0.926	1.088	1.372	0.892	0.967	Unique	Used	61694		0.006	0.12	891	913	1.6	0	57	8	9282000	2	548.282	1095.56	0	-1.22	14.22	4058	4058	MS2	0/0	0	0	590_iTRAQ_phospho_500n.raw
High	A	2	sGSGsVGNGSSR	5197	Unambiguous	Bcl-2-associated transcription factor 1 OS=Homo sapiens GN=BCLAF1 PE=1 SV=2 - [BCLF1_HUMAN]	1	1	Q9NYF8	N-Term(iTRAQ8plex); S5(Phospho)	HCD	1	0	1	1	0.993	S(1): 0.0; S(3): 0.7; S(5): 99.3; S(10): 0.0; S(11): 0.0	1.036	0.859	0.946	1.369	0.8	0.826	Unique	Used	61699	211	0	0.000648	1564	1506	1.81	0	73	45	1216000	2	718.325	1435.64	0	-3.6	14.23	4064	4064	MS2	0/0	0	0	590_iTRAQ_phospho_500n.raw
High	A	2	gVSSESSGDR	5230	Unambiguous	Splicing factor 3B subunit 2 OS=Homo sapiens GN=SF3B2 PE=1 SV=2 - [SF3B2_HUMAN]	1	1	Q13435	N-Term(iTRAQ8plex)	HCD	1	0	1	1			1.004	0.714	0.804	1.392	0.708	0.587	Unique	Used	61715		0	0.00598	1359	1322	1.94	0	40	45	1726000	2	642.819	1284.63	0	-2.19	14.26	4082	4082	MS2	0/0	0	0	590_iTRAQ_phospho_500n.raw
High	A	2	tQSSScERDsPSTSR	5259	Unambiguous	Peripheral plasma membrane protein CASK OS=Homo sapiens GN=CASK PE=1 SV=3 - [CSKP_HUMAN]	1	1	O14936	N-Term(iTRAQ8plex); C6(Carbamidomethyl); S10(Phospho)	HCD	1	0	1	1	1	T(1): 0.0; S(3): 0.0; S(4): 0.0; S(5): 0.0; S(10): 100.0; S(12): 0.0; T(13): 0.0; S(14): 0.0	1.405	1.461	1.581	1.761	1.88	1.678	Unique	Used	61729	315	0	0.000659	3613	3494	2.76	1	0	45	1349000	2	1034.95	2068.88	0	-3.4	14.28	4098	4098	MS2	0/0	0	0	590_iTRAQ_phospho_500n.raw
High	A	2	aSksQDR	5289	Unambiguous	Scaffold attachment factor B1 OS=Homo sapiens GN=SAFB PE=1 SV=4 - [SAFB1_HUMAN]	1	1	Q15424	N-Term(iTRAQ8plex); K3(iTRAQ8plex); S4(Phospho)	HCD	1	0	1	1	1	S(2): 0.0; S(4): 100.0	1.223	0.795	0.888	1.496	0.787	0.761	Unique	Used	61742	356	0.003	0.0542	2162	2089	2.5	1	0	45	1605000	2	740.392	1479.78	0	-0.29	14.31	4112	4112	MS2	0/0	0	0	590_iTRAQ_phospho_500n.raw
High	A	2	rRtPtPPPR	5301	Unambiguous	Serine/arginine repetitive matrix protein 1 OS=Homo sapiens GN=SRRM1 PE=1 SV=2 - [SRRM1_HUMAN]	1	1	Q8IYB3	N-Term(iTRAQ8plex); T3(Phospho); T5(Phospho)	HCD	1	0	1	1	1	T(3): 100.0; T(5): 100.0	1.105	0.811	0.91	1.6	1.044	0.984	Unique	Used	62079	114	0.004	0.0711	2671	2619	3.42	2	47	14	4106000	4	386.196	1541.76	0	-3.02	14.91	4486	4486	MS2	0/0	0	0	590_iTRAQ_phospho_500n.raw
High	A	2	tGSESSQTGTSTTSSR	5337	Unambiguous	Eukaryotic translation initiation factor 4B OS=Homo sapiens GN=EIF4B PE=1 SV=2 - [IF4B_HUMAN]	1	1	P23588	N-Term(iTRAQ8plex)	HCD	1	0	1	1			1.099	1.082	1.134	1.641	1.516	1.554	Unique	Used	61764		0	4.35e-14	4818	4698	2.89	0	0	45	1733000	2	939.453	1877.9	0	-0.42	14.35	4138	4138	MS2	0/0	0	0	590_iTRAQ_phospho_500n.raw
High	A	2	aHsDDEk	5348	Unambiguous	RNA polymerase-associated protein LEO1 OS=Homo sapiens GN=LEO1 PE=1 SV=1 - [LEO1_HUMAN]	1	1	Q8WVC0	N-Term(iTRAQ8plex); S3(Phospho); K7(iTRAQ8plex)	HCD	1	0	1	1	1	S(3): 100.0	0.938	0.863	1.029	1.227	0.782	0.768	Unique	Used	61769	282	0.002	0.0398	2677	2632	2.09	0	26	45	1877000	2	745.359	1489.71	0	-3.04	14.36	4144	4144	MS2	0/0	0	0	590_iTRAQ_phospho_500n.raw
High	A	2	dNQHqDEAEGDPGNR	4897	Unambiguous	Golgi integral membrane protein 4 OS=Homo sapiens GN=GOLIM4 PE=1 SV=1 - [GOLI4_HUMAN]	1	1	O00461	N-Term(iTRAQ8plex); Q5(Deamidated)	HCD	1	0	1	1			1.003	1.03	0.969	1.522	1.166	1.145	Unique	Used	61813		0	0.000842	4542	4378	3.2	0	71	44	1811000	3	662.967	1986.89	0.01	8.12	14.44	4193	4193	MS2	0/0	0	0	590_iTRAQ_phospho_500n.raw
High	A	2	gRDsPYQSR	5494	Unambiguous	Serine/arginine-rich splicing factor 9 OS=Homo sapiens GN=SRSF9 PE=1 SV=1 - [SRSF9_HUMAN]	1	1	Q13242	N-Term(iTRAQ8plex); S4(Phospho)	HCD	1	0	1	1	1	S(4): 100.0; Y(6): 0.0; S(8): 0.0	1.319	0.843	0.808	1.501	0.933	0.945	Unique	Used	61828	192	0.002	0.0233	1968	2058	2.05	1	14	44	1975000	2	725.34	1449.67	0	-3.82	14.48	4211	4211	MS2	0/0	0	0	590_iTRAQ_phospho_500n.raw
High	A	2	hIAEDSDR	5500	Unambiguous	Tropomyosin beta chain OS=Homo sapiens GN=TPM2 PE=1 SV=1 - [TPM2_HUMAN]	1	1	P07951	N-Term(iTRAQ8plex)	HCD	1	0	1	1			1.031	1.216	1.124	1.546	1.329	0.982	Unique	Used	61831		0.002	0.0419	2209	2144	2.22	0	50	12	5893000	3	416.214	1246.63	0	-3.71	14.48	4214	4214	MS2	0/0	0	0	590_iTRAQ_phospho_500n.raw
High	A	2	dSGDNSAPSGQER	5513	Unambiguous	Uncharacterized protein C9orf40 OS=Homo sapiens GN=C9orf40 PE=1 SV=1 - [CI040_HUMAN]	1	1	Q8IXQ3	N-Term(iTRAQ8plex)	HCD	1	0	1	1			0.896	0.904	1.05	1.07	0.919	0.992	Unique	Used	61837		0	2.4e-11	2560	2747	2.92	0	0	45	1434000	2	812.376	1623.75	0	-3.6	14.49	4220	4220	MS2	0/0	0	0	590_iTRAQ_phospho_500n.raw
High	A	2	aNVSsPHR	5531	Unambiguous	Proteasome inhibitor PI31 subunit OS=Homo sapiens GN=PSMF1 PE=1 SV=2 - [PSMF1_HUMAN]	1	1	Q92530	N-Term(iTRAQ8plex); S5(Phospho)	HCD	1	0	1	1	0.004	S(4): 99.6; S(5): 0.4	1.424	1.049	1.155	1.709	1.019	1.122	Unique	Used	61918	216	0.004	0.0712	1387	1371	1.86	0	41	9	13830000	2	626.309	1251.61	0	-3.86	14.62	4308	4308	MS2	0/0	0	0	590_iTRAQ_phospho_500n.raw
High	A	2	sSGNSSSSGSGSGSTSAGSSsPGAR	4194	Unambiguous	Aspartyl/asparaginyl beta-hydroxylase OS=Homo sapiens GN=ASPH PE=1 SV=3 - [ASPH_HUMAN]	1	1	Q12797	N-Term(iTRAQ8plex); S21(Phospho)	HCD	0.0402	0	1	1	1	S(1): 0.0; S(2): 0.0; S(5): 0.0; S(6): 0.0; S(7): 0.0; S(8): 0.0; S(10): 0.0; S(12): 0.0; S(14): 0.0; T(15): 0.0; S(16): 0.0; S(19): 0.0; S(20): 0.0; S(21): 100.0	0.817	9.562	7.109	1.122	7.165	7.822	Unique	Used	61864	1030	0	4.37e-16	5009	4742	5.97	0	0	45	2268000	2	1244.03	2487.05	0	-0.58	14.54	4250	4250	MS2	0/0	0	0	590_iTRAQ_phospho_500n.raw
High	A	2	gDMEQNDSDNRR	2910	Unambiguous	Ras GTPase-activating protein-binding protein 2 OS=Homo sapiens GN=G3BP2 PE=1 SV=2 - [G3BP2_HUMAN]	1	1	Q9UN86	N-Term(iTRAQ8plex)	HCD	1	0	1	1			1.171	1.006	0.999	1.256	0.868	0.838	Unique	Used	61898		0	0.00525	3239	3121	1.74	1	28	45	1070000	2	870.894	1740.78	0	-3.26	14.59	4286	4286	MS2	0/0	0	0	590_iTRAQ_phospho_500n.raw
High	A	2	tDSsPNQAR	4998	Unambiguous	Polypyrimidine tract-binding protein 1 OS=Homo sapiens GN=PTBP1 PE=1 SV=1 - [PTBP1_HUMAN]	1	1	P26599	N-Term(iTRAQ8plex); S4(Phospho)	HCD	0.0378	0	1	3	0.5	T(1): 0.0; S(3): 50.0; S(4): 50.0	0.957	0.957	0.745	1.308	1.112	0.667	Unique	Used	61863	190	0.002	0.0421	1302	1319	1.85	0	30	34	4417000	2	680.312	1359.62	0	-3.48	14.54	4249	4249	MS2	0/0	0	0	590_iTRAQ_phospho_500n.raw
High	A	2	dSESADAGGAQR	5581	Unambiguous	Sorting nexin-9 OS=Homo sapiens GN=SNX9 PE=1 SV=1 - [SNX9_HUMAN]	1	1	Q9Y5X1	N-Term(iTRAQ8plex)	HCD	1	0	1	1									No Quan Values	Not Used	61866		0	6.01e-08	2306	2266	1.52	0	66	43	1317000	2	734.35	1467.69	0	-3.05	14.54	4252	4252	MS2	0/0	0	0	590_iTRAQ_phospho_500n.raw
High	A	2	tEnGAGDQ	4904	Unambiguous	Lupus La protein OS=Homo sapiens GN=SSB PE=1 SV=2 - [LA_HUMAN]	1	1	P05455	N-Term(iTRAQ8plex); N3(Deamidated)	HCD	1	0	1	1			1.115	0.902	0.93	1.471	0.861	0.914	Unique	Used	61901		0.001	0.0129	789	718	2.62	0	62	1	39020000	2	548.755	1096.5	0	-2.33	14.6	4290	4290	MS2	0/0	0	0	590_iTRAQ_phospho_500n.raw
High	A	2	aTPEDnGR	5679	Unambiguous	Intercellular adhesion molecule 1 OS=Homo sapiens GN=ICAM1 PE=1 SV=2 - [ICAM1_HUMAN]	1	1	P05362	N-Term(iTRAQ8plex); N6(Deamidated)	HCD	1	0	1	1			0.71	0.578	0.554	0.821	0.506	0.443	Unique	Used	61905		0	0.00392	977	945	3.12	0	11	33	5368000	2	582.792	1164.58	0	-3.54	14.6	4294	4294	MS2	0/0	0	0	590_iTRAQ_phospho_500n.raw
High	A	2	sTPAEDDSR	5695	Unambiguous	LIM domain and actin-binding protein 1 OS=Homo sapiens GN=LIMA1 PE=1 SV=1 - [LIMA1_HUMAN]	1	1	Q9UHB6	N-Term(iTRAQ8plex)	HCD	1	0	1	1			0.891	1.675	1.628	1.3	2.051	2.302	Unique	Used	61913		0	0.00353	1354	1377	2.6	0	53	29	6709000	2	641.313	1281.62	0	-3.21	14.62	4303	4303	MS2	0/0	0	0	590_iTRAQ_phospho_500n.raw
High	A	2	sksQDQAR	5707	Unambiguous	Serine/threonine-protein kinase PRP4 homolog OS=Homo sapiens GN=PRPF4B PE=1 SV=3 - [PRP4B_HUMAN]	1	1	Q13523	N-Term(iTRAQ8plex); K2(iTRAQ8plex); S3(Phospho)	HCD	1	0	1	1	1	S(1): 0.0; S(3): 100.0	1.433	0.917	0.866	1.884	0.915	0.778	Unique	Used	61983	107	0.006	0.122	3104	2991	2.06	1	72	23	3569000	4	402.714	1607.83	0	-2.4	14.74	4380	4380	MS2	0/0	0	0	590_iTRAQ_phospho_500n.raw
High	A	2	gESENAGTNQETR	5714	Unambiguous	Serine/arginine-rich splicing factor 4 OS=Homo sapiens GN=SRSF4 PE=1 SV=2 - [SRSF4_HUMAN]	1	1	Q08170	N-Term(iTRAQ8plex)	HCD	1	0	1	1			1.28	0.809	0.822	1.431	0.724	0.645	Unique	Used	61922		0	8.45e-13	3457	3335	2.93	0	52	45	1780000	2	848.903	1696.8	0	-3.6	14.63	4313	4313	MS2	0/0	0	0	590_iTRAQ_phospho_500n.raw
High	A	2	aETEQGEQQR	5718	Unambiguous	Plectin OS=Homo sapiens GN=PLEC PE=1 SV=3 - [PLEC_HUMAN]	1	1	Q15149	N-Term(iTRAQ8plex)	HCD	1	0	1	1			1.095	1.629	1.366	1.433	1.29	1.154	Unique	Used	61967		0	1.74e-05	2235	2159	3.14	0	57	4	12180000	3	493.914	1479.73	0	-4.76	14.71	4363	4363	MS2	0/0	0	0	590_iTRAQ_phospho_500n.raw
High	A	2	nQQDDGk	5722	Unambiguous	Heterogeneous nuclear ribonucleoprotein D-like OS=Homo sapiens GN=HNRNPDL PE=1 SV=3 - [HNRDL_HUMAN]	1	1	O14979	N-Term(iTRAQ8plex); K7(iTRAQ8plex)	HCD	1	0	1	1			1.104	0.617	0.768	1.394	0.496	0.587	Unique	Used	61927		0	0.00084	1705	1646	1.99	0	27	22	10350000	2	706.88	1412.75	0	-4.6	14.64	4318	4318	MS2	0/0	0	0	590_iTRAQ_phospho_500n.raw
High	A	2	gQNQDYR	5728	Unambiguous	Nucleolin OS=Homo sapiens GN=NCL PE=1 SV=3 - [NUCL_HUMAN]	1	1	P19338	N-Term(iTRAQ8plex)	HCD	1	0	1	1			1.472	2.12	1.056	1.706	1.779	0.969	Unique	Used	61930		0.008	0.157	954	983	1.33	0	68	37	3774000	2	592.798	1184.59	0	-5.7	14.64	4321	4321	MS2	0/0	0	0	590_iTRAQ_phospho_500n.raw
High	A	2	rDsPPPPAR	5744	Unambiguous	Serine/threonine-protein kinase PAK 4 OS=Homo sapiens GN=PAK4 PE=1 SV=1 - [PAK4_HUMAN]	1	1	O96013	N-Term(iTRAQ8plex); S3(Phospho)	HCD	1	0	1	1	1	S(3): 100.0							No Quan Values	Not Used	61936	241	0.003	0.0453	1771	1820	2.48	1	29	37	2416000	2	688.849	1376.69	0	-6.07	14.66	4328	4328	MS2	0/0	0	0	590_iTRAQ_phospho_500n.raw
High	A	2	enNNNNEk	5804	Unambiguous	Coilin OS=Homo sapiens GN=COIL PE=1 SV=1 - [COIL_HUMAN]	1	1	P38432	N-Term(iTRAQ8plex); N2(Deamidated); K8(iTRAQ8plex)	HCD		0.0172	2	2									No Quan Values	Not Used	61963		0.002	0.0272	3061	2782	1.71	0	55	45	1644000	2	792.906	1584.8	0	-1.68	14.7	4358	4358	MS2	0/0	0	0	590_iTRAQ_phospho_500n.raw
High	A	2	rRsPsPAPPPR	5810	Unambiguous	Serine/arginine repetitive matrix protein 1 OS=Homo sapiens GN=SRRM1 PE=1 SV=2 - [SRRM1_HUMAN]	1	1	Q8IYB3	N-Term(iTRAQ8plex); S3(Phospho); S5(Phospho)	HCD	1	0	1	1	1	S(3): 100.0; S(5): 100.0	0.979	0.972	0.779	1.324	0.715	0.851	Unique	Used	62040	342	0	0.000808	3585	3708	2.69	2	6	38	4349000	2	841.411	1681.81	0	-5.51	14.84	4443	4443	MS2	0/0	0	0	590_iTRAQ_phospho_500n.raw
High	A	2	rSDsVSASER	5907	Unambiguous	HIV Tat-specific factor 1 OS=Homo sapiens GN=HTATSF1 PE=1 SV=1 - [HTSF1_HUMAN]	1	1	O43719	N-Term(iTRAQ8plex); S4(Phospho)	HCD	1	0	1	1	1	S(2): 0.0; S(4): 100.0; S(6): 0.0; S(8): 0.0	0.925	4.262	2.043	1.121	2.85	1.809	Unique	Used	62005	431	0	0.000494	2175	2116	2.43	1	5	10	12210000	2	739.348	1477.69	0	-4.21	14.78	4404	4404	MS2	0/0	0	0	590_iTRAQ_phospho_500n.raw
High	A	2	sRDsDESGDk	5911	Unambiguous	Torsin-1A-interacting protein 1 OS=Homo sapiens GN=TOR1AIP1 PE=1 SV=2 - [TOIP1_HUMAN]	1	1	Q5JTV8	N-Term(iTRAQ8plex); S4(Phospho); K10(iTRAQ8plex)	HCD	1	0	1	1	1	S(1): 0.0; S(4): 100.0; S(7): 0.0	0.767	0.677	0.685	1.096	0.582	0.634	Unique	Used	62007	304	0	0.00197	3914	4028	2.93	1	62	12	5292000	3	595.279	1783.82	0	-5.06	14.78	4406	4406	MS2	0/0	0	0	590_iTRAQ_phospho_500n.raw
High	A	2	qSPSsSPTR	5930	Unambiguous	Choline-phosphate cytidylyltransferase A OS=Homo sapiens GN=PCYT1A PE=1 SV=2 - [PCY1A_HUMAN]	1	1	P49585	N-Term(iTRAQ8plex); S5(Phospho)	HCD	1	0	1	1	0.005	S(2): 98.5; S(4): 0.5; S(5): 0.5; S(6): 0.5; T(8): 0.0	1.1	1.45	1.119	1.413	1.473	1.122	Unique	Used	62015	149	0.004	0.0803	1555	1601	2.05	0	48	12	5431000	2	665.818	1330.63	0	-1.77	14.79	4415	4415	MS2	0/0	0	0	590_iTRAQ_phospho_500n.raw
High	A	2	rDsDTYR	5945	Unambiguous	Dual specificity protein kinase CLK3 OS=Homo sapiens GN=CLK3 PE=1 SV=3 - [CLK3_HUMAN]	1	1	P49761	N-Term(iTRAQ8plex); S3(Phospho)	HCD	1	0	1	1	1	S(3): 100.0; T(5): 0.0; Y(6): 0.0	1.245	1.051	1.016	1.801	1.157	1.005	Unique	Used	62020	215	0.004	0.0922	1155	1195	2.36	1	12	41	2295000	2	648.798	1296.59	0	-0.4	14.8	4420	4420	MS2	0/0	0	0	590_iTRAQ_phospho_500n.raw
High	A	2	rNsLDGGGR	5981	Unambiguous	Kinesin-like protein KIF1C OS=Homo sapiens GN=KIF1C PE=1 SV=3 - [KIF1C_HUMAN]	1	1	O43896	N-Term(iTRAQ8plex); S3(Phospho)	HCD	1	0	1	1	1	S(3): 100.0	0.953	0.958	0.997	1.549	0.994	0.902	Unique	Used	62048	218	0.005	0.113	1424	1476	2.93	1	36	3	20700000	3	439.218	1315.64	0	-1.95	14.85	4452	4452	MS2	0/0	0	0	590_iTRAQ_phospho_500n.raw
High	A	2	eVEERsR	5983	Unambiguous	Eukaryotic translation initiation factor 4 gamma 1 OS=Homo sapiens GN=EIF4G1 PE=1 SV=4 - [IF4G1_HUMAN]	2	1	Q04637	N-Term(iTRAQ8plex); S6(Phospho)	HCD	1	0	1	1	1	S(6): 100.0	1	1.153	1.168	1.21	0.845	0.89	Unique	Used	62034	310	0.001	0.0164	1435	1388	2.34	1	23	9	15450000	2	644.812	1288.62	0	-2.83	14.83	4437	4437	MS2	0/0	0	0	590_iTRAQ_phospho_500n.raw
High	A	2	tVSSSnGGESSSR	5989	Unambiguous	PEST proteolytic signal-containing nuclear protein OS=Homo sapiens GN=PCNP PE=1 SV=2 - [PCNP_HUMAN]	1	1	Q8WW12	N-Term(iTRAQ8plex); N6(Deamidated)	HCD	1	0	1	1			1.263	1.129	1.434	1.602	1.295	1.256	Unique	Used	62078		0	1.41e-07	2547	2573	3.94	0	50	34	7293000	3	520.586	1559.74	0	-1.88	14.91	4485	4485	MS2	0/0	0	0	590_iTRAQ_phospho_500n.raw
High	A	2	dSSEASDSAS	6006	Unambiguous	N-alpha-acetyltransferase 10 OS=Homo sapiens GN=NAA10 PE=1 SV=1 - [NAA10_HUMAN]	1	1	P41227	N-Term(iTRAQ8plex)	HCD	1	0	1	1			1.192	0.836	0.913	1.453	1.087	0.982	Unique	Used	62044		0	0.001	918	1047	2.34	0	71	45	1499000	2	630.279	1259.55	0	-2.59	14.84	4447	4447	MS2	0/0	0	0	590_iTRAQ_phospho_500n.raw
High	A	2	tRsNPEGAEDR	6020	Unambiguous	BRISC and BRCA1-A complex member 1 OS=Homo sapiens GN=BABAM1 PE=1 SV=1 - [BABA1_HUMAN]	1	1	Q9NWV8	N-Term(iTRAQ8plex); S3(Phospho)	HCD	1	0	1	1	1	T(1): 0.0; S(3): 100.0	0.988	0.911	1.09	1.17	0.855	0.808	Unique	Used	62053	416	0	2.42e-05	2710	2554	3.22	1	21	41	2645000	2	808.371	1615.74	0	-1.79	14.86	4457	4457	MS2	0/0	0	0	590_iTRAQ_phospho_500n.raw
High	A	2	sSSSSASPSsPSSR	6022	Unambiguous	Bcl-2-associated transcription factor 1 OS=Homo sapiens GN=BCLAF1 PE=1 SV=2 - [BCLF1_HUMAN]	1	1	Q9NYF8	N-Term(iTRAQ8plex); S10(Phospho)	HCD	1	0	1	1	1	S(1): 0.0; S(2): 0.0; S(3): 0.0; S(4): 0.0; S(5): 0.0; S(7): 0.0; S(9): 0.0; S(10): 100.0; S(12): 0.0; S(13): 0.0	1.474	1.302	1.196	2.109	1.013	0.965	Unique	Used	62050	524	0	5.36e-11	2492	2567	4.75	0	0	33	5824000	2	847.879	1694.75	0	-1.74	14.86	4454	4454	MS2	0/0	0	0	590_iTRAQ_phospho_500n.raw
High	A	2	qQEEEAER	6044	Unambiguous	Unconventional myosin-VI OS=Homo sapiens GN=MYO6 PE=1 SV=4 - [MYO6_HUMAN]	1	1	Q9UM54	N-Term(iTRAQ8plex)	HCD	1	0	1	1			1.035	1.059	1.11	1.203	1.138	1.268	Unique	Used	62058		0.004	0.0676	1348	1363	1.54	0	46	44	1755000	2	661.825	1322.64	0	-4.82	14.87	4463	4463	MS2	0/0	0	0	590_iTRAQ_phospho_500n.raw
High	A	2	sSSASPQEQDQDR	6080	Unambiguous	DNA-directed RNA polymerase, mitochondrial OS=Homo sapiens GN=POLRMT PE=1 SV=2 - [RPOM_HUMAN]	1	1	O00411	N-Term(iTRAQ8plex)	HCD	1	0	1	1			1.001	0.926	1.156	1.429	1.044	1.199	Unique	Used	62076		0	7.69e-11	3358	3737	3.51	0		45	0	2	869.91	1738.81	0	-0.74	14.9	4483	4483	MS2	0/0	0	0	590_iTRAQ_phospho_500n.raw
High	A	2	scQVEnGR	6094	Unambiguous	Muscleblind-like protein 2 OS=Homo sapiens GN=MBNL2 PE=1 SV=2 - [MBNL2_HUMAN]	2	1	Q5VZF2	N-Term(iTRAQ8plex); C2(Carbamidomethyl); N6(Deamidated)	HCD	1	0	1	1			0.956	1.227	1.212	1.235	1.212	1.211	Unique	Used	62082		0	0.00352	1697	1658	2.43	0	40	42	3067000	2	627.803	1254.6	0	-4.28	14.91	4489	4489	MS2	0/0	0	0	590_iTRAQ_phospho_500n.raw
High	A	2	VMGFLADk	6112	Unambiguous	Cleavage and polyadenylation specificity factor subunit 3 OS=Homo sapiens GN=CPSF3 PE=1 SV=1 - [CPSF3_HUMAN]	1	1	Q9UKF6	K8(iTRAQ8plex)	HCD	1	0	1	1			1.527	1.717	1.505	1.781	1.882	1.57	Unique	Used	62090		0.009	0.173	989	942	2.29	0	59	45	1750000	3	395.558	1184.66	0	-3.6	14.93	4498	4498	MS2	0/0	0	0	590_iTRAQ_phospho_500n.raw
High	A	2	tTTtPGR	6121	Unambiguous	High mobility group protein HMG-I/HMG-Y OS=Homo sapiens GN=HMGA1 PE=1 SV=3 - [HMGA1_HUMAN]	1	1	P17096	N-Term(iTRAQ8plex); T4(Phospho)	HCD		0.0076	2	2	0.007	T(1): 0.7; T(2): 98.0; T(3): 0.7; T(4): 0.7	1.255	1.194	1.456	1.631	1.536	1.539	Redundant	Not Used	62150	106	0.002	0.034	1533	1611	2.62	0	40	31	2882000	3	373.188	1117.55	0	-4.57	15.04	4566	4566	MS2	0/0	0	0	590_iTRAQ_phospho_500n.raw
High	A	2	dcDHADEQk	6177	Unambiguous	Cellular nucleic acid-binding protein OS=Homo sapiens GN=CNBP PE=1 SV=1 - [CNBP_HUMAN]	1	1	P62633	N-Term(iTRAQ8plex); C2(Carbamidomethyl); K9(iTRAQ8plex)	HCD	1	0	1	1			0.774	0.645	0.619	1.582	1.178	1.108	Unique	Used	62114		0	2.9e-05	3975	4025	3.51	0	68	45	2165000	3	575.948	1725.83	0	-2.37	14.97	4525	4525	MS2	0/0	0	0	590_iTRAQ_phospho_500n.raw
High	A	2	gEEDTGQEEGGSR	6181	Unambiguous	E3 ubiquitin-protein ligase HUWE1 OS=Homo sapiens GN=HUWE1 PE=1 SV=3 - [HUWE1_HUMAN]	1	1	Q7Z6Z7	N-Term(iTRAQ8plex)	HCD	1	0	1	1			1.011	1.908	1.62	1.202	1.34	1.353	Unique	Used	62116		0	1.39e-10	2734	2709	3.15	0	0	44	2232000	2	827.874	1654.74	0	-3.14	14.98	4528	4528	MS2	0/0	0	0	590_iTRAQ_phospho_500n.raw
High	A	2	gGNEESTk	6189	Unambiguous	Superoxide dismutase [Cu-Zn] OS=Homo sapiens GN=SOD1 PE=1 SV=2 - [SODC_HUMAN]	1	1	P00441	N-Term(iTRAQ8plex); K8(iTRAQ8plex)	HCD	1	0	1	1			1.044	1.006	0.959	1.65	1.023	0.957	Unique	Used	62120		0	0.00724	2374	2348	3.5	0	27	11	7933000	3	477.261	1429.77	0	-4.39	14.98	4532	4532	MS2	0/0	0	0	590_iTRAQ_phospho_500n.raw
High	A	2	gTGNAsPDAR	6196	Unambiguous	Protein unc-13 homolog B OS=Homo sapiens GN=UNC13B PE=1 SV=2 - [UN13B_HUMAN]	1	1	O14795	N-Term(iTRAQ8plex); S6(Phospho)	HCD	1	0	1	1	0.5	T(2): 50.0; S(6): 50.0	0.857	0.679	0.587	1.08	0.571	0.448	Unique	Used	62123	181	0.005	0.109	1341	1351	2.13	0	63	38	3018000	2	665.306	1329.6	0	-4.8	14.99	4535	4535	MS2	0/0	0	0	590_iTRAQ_phospho_500n.raw
High	A	2	gEDGDk	6211	Selected	Splicing factor 3B subunit 2 OS=Homo sapiens GN=SF3B2 PE=1 SV=2 - [SF3B2_HUMAN]	2	1	Q13435	N-Term(iTRAQ8plex); K6(iTRAQ8plex)	HCD	0	0	1	1			0.843	0.657	0.614	1.068	0.568	0.506	Unique	Used	62128		0.006	0.121	1155	1046	1.64	0	15	29	7688000	2	614.832	1228.66	0	-5.03	15	4542	4542	MS2	0/0	0	0	590_iTRAQ_phospho_500n.raw
High	A	2	gEnGDk	6212	Rejected	Collagen alpha-1(XV) chain OS=Homo sapiens GN=COL15A1 PE=1 SV=2 - [COFA1_HUMAN]	1	0		N-Term(iTRAQ8plex); N3(Deamidated); K6(iTRAQ8plex)	HCD		0	2	2			0.843	0.657	0.614	1.068	0.568	0.506	Redundant	Not Used	62128		0.006	0.121	1155	1046	1.64	0	15	29	7688000	2	614.832	1228.66	0	-5.03	15	4542	4542	MS2	0/0	0	0	590_iTRAQ_phospho_500n.raw
High	A	2	nNQITNNQR	3147	Unambiguous	Phosphoglycerate kinase 1 OS=Homo sapiens GN=PGK1 PE=1 SV=3 - [PGK1_HUMAN]	1	1	P00558	N-Term(iTRAQ8plex)	HCD	1	0	1	1			1.333	1.31	1.348	1.805	1.651	1.725	Unique	Used	62133		0	4.58e-06	1764	1644	1.89	0	34	41	1722000	2	703.372	1405.74	0	-5.49	15.01	4547	4547	MS2	0/0	0	0	590_iTRAQ_phospho_500n.raw
High	A	2	qSDEVGDR	6265	Unambiguous	Alpha-taxilin OS=Homo sapiens GN=TXLNA PE=1 SV=3 - [TXLNA_HUMAN]	1	1	P40222	N-Term(iTRAQ8plex)	HCD	1	0	1	1			1.296	1.425	1.397	1.736	1.533	1.543	Unique	Used	62147		0	0.000919	1149	1192	1.87	0	9	40	3332000	2	605.302	1209.6	0	-2.99	15.04	4563	4563	MS2	0/0	0	0	590_iTRAQ_phospho_500n.raw
High	A	2	gMDDDR	6267	Unambiguous	Eukaryotic translation initiation factor 3 subunit A OS=Homo sapiens GN=EIF3A PE=1 SV=1 - [EIF3A_HUMAN]	1	1	Q14152	N-Term(iTRAQ8plex)	HCD	1	0	1	1			1.161	0.924	1.001	1.538	1.135	0.959	Unique	Used	62148		0.001	0.0176	746	704	2.22	0	38	9	9541000	2	506.735	1012.46	0	-3.73	15.04	4564	4564	MS2	0/0	0	0	590_iTRAQ_phospho_500n.raw
High	A	2	eESTSSGNVSNR	6278	Unambiguous	Transcription elongation factor A protein 1 OS=Homo sapiens GN=TCEA1 PE=1 SV=2 - [TCEA1_HUMAN]	1	1	P23193	N-Term(iTRAQ8plex)	HCD	1	0	1	1			1.244	1.57	1.475	1.611	1.309	1.43	Unique	Used	62153		0	7.98e-08	2617	2712	3.19	0	50	42	1767000	2	785.887	1570.77	0	3.86	15.04	4569	4569	MS2	0/0	0	0	590_iTRAQ_phospho_500n.raw
High	A	2	aEPDESNAR	6318	Unambiguous	Ubiquitin-conjugating enzyme E2 N OS=Homo sapiens GN=UBE2N PE=1 SV=1 - [UBE2N_HUMAN]	2	1	P61088	N-Term(iTRAQ8plex)	HCD	1	0	1	1			1.199	1.375	1.294	1.512	1.215	1.209	Unique	Used	62170		0	4.69e-05	1351	1298	2.3	0	35	32	5277000	2	646.82	1292.63	0	-3.94	15.07	4588	4588	MS2	0/0	0	0	590_iTRAQ_phospho_500n.raw
High	A	2	aQQQAEAER	6322	Unambiguous	Plectin OS=Homo sapiens GN=PLEC PE=1 SV=3 - [PLEC_HUMAN]	1	1	Q15149	N-Term(iTRAQ8plex)	HCD	1	0	1	1			1.233	1.856	1.729	1.903	2.078	1.843	Unique	Used	62172		0.004	0.0867	1278	1269	1.67	0	82	38	3010000	2	667.849	1334.69	0	-4.24	15.08	4590	4590	MS2	0/0	0	0	590_iTRAQ_phospho_500n.raw
High	A	2	eTnGNEDEEGR	6329	Unambiguous	Probable ATP-dependent RNA helicase DDX23 OS=Homo sapiens GN=DDX23 PE=1 SV=3 - [DDX23_HUMAN]	1	1	Q9BUQ8	N-Term(iTRAQ8plex); N3(Deamidated)	HCD	1	0	1	1									No Quan Values	Not Used	62175		0	2.61e-08	1914	1905	3.18	0	0	43	1473000	2	777.842	1554.68	0	-3.61	15.08	4593	4593	MS2	0/0	0	0	590_iTRAQ_phospho_500n.raw
High	A	2	rDDNSAANNSANEk	6373	Unambiguous	Eukaryotic translation initiation factor 4 gamma 2 OS=Homo sapiens GN=EIF4G2 PE=1 SV=1 - [IF4G2_HUMAN]	1	1	P78344	N-Term(iTRAQ8plex); K14(iTRAQ8plex)	HCD	1	0	1	1			1.358	0.88	1.039	1.516	0.793	0.883	Unique	Used	62195		0	2.56e-06	6837	7033	3.31	1	39	34	350500	3	705.356	2114.05	0	-6.74	15.12	4616	4616	MS2	0/0	0	0	590_iTRAQ_phospho_500n.raw
High	A	2	sSGnSSSSGSGSGSTSAGSsSPGAR	4194	Unambiguous	Aspartyl/asparaginyl beta-hydroxylase OS=Homo sapiens GN=ASPH PE=1 SV=3 - [ASPH_HUMAN]	1	1	Q12797	N-Term(iTRAQ8plex); N4(Deamidated); S20(Phospho)	HCD	0.0233	0	1	1	0.99	S(1): 0.0; S(2): 0.0; S(5): 0.0; S(6): 0.0; S(7): 0.0; S(8): 0.0; S(10): 0.0; S(12): 0.0; S(14): 0.0; T(15): 0.0; S(16): 0.0; S(19): 0.5; S(20): 99.0; S(21): 0.5	0.903	7.847	6.634	1.594	7.761	8.591	Unique	Used	62200	662	0	2.38e-15	4439	4720	5.16	0	18	45	1477000	2	1244.52	2488.04	0	1.24	15.13	4621	4621	MS2	0/0	0	0	590_iTRAQ_phospho_500n.raw
High	A	2	eGRGEsENAGTnQETR	6394	Unambiguous	Serine/arginine-rich splicing factor 4 OS=Homo sapiens GN=SRSF4 PE=1 SV=2 - [SRSF4_HUMAN]	1	1	Q08170	N-Term(iTRAQ8plex); S6(Phospho); N12(Deamidated)	HCD	0.0159	0	1	1	1	S(6): 100.0; T(11): 0.0; T(15): 0.0	1.221	0.669	0.728	1.242	0.61	0.704	Unique	Used	62202	338	0	0.000851	5034	5079	2.51	1	49	45	1286000	2	1060.47	2119.93	0.01	6.76	15.13	4623	4623	MS2	0/0	0	0	590_iTRAQ_phospho_500n.raw
High	A	2	eNNSEDQGSk	6397	Unambiguous	Protein PRRC2C OS=Homo sapiens GN=PRRC2C PE=1 SV=4 - [PRC2C_HUMAN]	1	1	Q9Y520	N-Term(iTRAQ8plex); K10(iTRAQ8plex)	HCD	1	0	1	1			0.774	0.992	0.962	1.113	0.703	0.805	Unique	Used	62203		0	2.71e-08	3837	3937	2.5	0	0	45	1274000	2	858.433	1715.86	0	-3.91	15.13	4624	4624	MS2	0/0	0	0	590_iTRAQ_phospho_500n.raw
High	A	2	eGRGEsENAGTNQETR	6394	Unambiguous	Serine/arginine-rich splicing factor 4 OS=Homo sapiens GN=SRSF4 PE=1 SV=2 - [SRSF4_HUMAN]	1	1	Q08170	N-Term(iTRAQ8plex); S6(Phospho)	HCD	1	0	1	1	1	S(6): 100.0; T(11): 0.0; T(15): 0.0	1.286	0.871	0.891	1.453	0.838	0.786	Unique	Used	62211	401	0	2.24e-05	5537	5120	3.98	1	37	37	2776000	3	706.982	2118.93	0	-1.33	15.15	4633	4633	MS2	0/0	0	0	590_iTRAQ_phospho_500n.raw
High	A	2	gDNNEVDDR	6430	Unambiguous	Signal peptidase complex catalytic subunit SEC11C OS=Homo sapiens GN=SEC11C PE=1 SV=3 - [SC11C_HUMAN]	1	1	Q9BY50	N-Term(iTRAQ8plex)	HCD	1	0	1	1			2.319	0.657	0.804	3.978	0.857	0.768	Unique	Used	62218		0	9.05e-07	1564	1559	2.93	0	31	26	8732000	2	669.314	1337.62	0	-2.69	15.16	4641	4641	MS2	0/0	0	0	590_iTRAQ_phospho_500n.raw
High	A	2	aEDQTEsScESHR	6465	Unambiguous	Multiple myeloma tumor-associated protein 2 OS=Homo sapiens GN=MMTAG2 PE=1 SV=1 - [MMTA2_HUMAN]	1	1	Q9BU76	N-Term(iTRAQ8plex); S7(Phospho); C9(Carbamidomethyl)	HCD	1	0	1	1	1	T(5): 0.0; S(7): 100.0; S(8): 0.0; S(11): 0.0	0.89	0.784	1.018	1.199	0.806	1.031	Unique	Used	62233	456	0	5.11e-07	1880	1899	4	0	55	27	7762000	3	640.595	1919.77	0	-2.79	15.18	4657	4657	MS2	0/0	0	0	590_iTRAQ_phospho_500n.raw
High	A	2	gGSDGYGSGR	6481	Unambiguous	Heterogeneous nuclear ribonucleoproteins A2/B1 OS=Homo sapiens GN=HNRNPA2B1 PE=1 SV=2 - [ROA2_HUMAN]	1	1	P22626	N-Term(iTRAQ8plex)	HCD	1	0	1	1			1.247	0.953	0.923	1.384	0.745	0.714	Unique	Used	62241		0	0.000616	1093	1120	2.11	0	47	6	8650000	2	608.798	1216.59	0	1.49	15.2	4667	4667	MS2	0/0	0	0	590_iTRAQ_phospho_500n.raw
High	A	2	rDsQDGSSYR	6489	Unambiguous	LIM and SH3 domain protein 1 OS=Homo sapiens GN=LASP1 PE=1 SV=2 - [LASP1_HUMAN]	1	1	Q14847	N-Term(iTRAQ8plex); S3(Phospho)	HCD	1	0	1	1	1	S(3): 100.0; S(7): 0.0; S(8): 0.0; Y(9): 0.0	0.964	0.819	0.937	1.255	0.827	0.838	Unique	Used	62244	237	0	0.0102	1970	2030	3.13	1	46	6	13560000	3	518.899	1554.68	0	-2.46	15.21	4670	4670	MS2	0/0	0	0	590_iTRAQ_phospho_500n.raw
High	A	2	aEnGTGSsPR	5572	Unambiguous	Exosome complex component RRP46 OS=Homo sapiens GN=EXOSC5 PE=1 SV=1 - [EXOS5_HUMAN]	1	1	Q9NQT4	N-Term(iTRAQ8plex); N3(Deamidated); S8(Phospho)	HCD	0.0109	0	1	1	0.5	T(5): 0.0; S(7): 50.0; S(8): 50.0	1.004	0.884	0.714	2.507	1.903	0.866	Unique	Used	62246	229	0	0.00822	1510	1472	2.74	0	35	9	10280000	2	680.805	1360.6	0	-2.14	15.21	4672	4672	MS2	0/0	0	0	590_iTRAQ_phospho_500n.raw
High	A	2	aAGGGAGSSEDDAQSR	6505	Unambiguous	Golgi phosphoprotein 3 OS=Homo sapiens GN=GOLPH3 PE=1 SV=1 - [GOLP3_HUMAN]	1	1	Q9H4A6	N-Term(iTRAQ8plex)	HCD	1	0	1	1			0.851	0.589	0.506	1.057	0.452	0.444	Unique	Used	62250		0	5.18e-16	3281	3594	4.34	0	3	36	4979000	2	870.406	1739.8	0	-3.08	15.21	4676	4676	MS2	0/0	0	0	590_iTRAQ_phospho_500n.raw
High	A	2	rAscTSSTSGSk	6526	Unambiguous	Glycogen [starch] synthase, muscle OS=Homo sapiens GN=GYS1 PE=1 SV=2 - [GYS1_HUMAN]	1	1	P13807	N-Term(iTRAQ8plex); S3(Phospho); C4(Carbamidomethyl); K12(iTRAQ8plex)	HCD	1	0	1	1	1	S(3): 100.0; T(5): 0.0; S(6): 0.0; S(7): 0.0; T(8): 0.0; S(9): 0.0; S(11): 0.0	0.752	0.787	1.026	0.84	0.708	1.07	Unique	Used	62259	258	0	0.000151	5429	5198	2.55	1	69	32	6239000	3	639.648	1916.93	0	-3.46	15.23	4686	4686	MS2	0/0	0	0	590_iTRAQ_phospho_500n.raw
High	A	2	dRDAsPSkEER	6545	Unambiguous	Probable ATP-dependent RNA helicase DDX23 OS=Homo sapiens GN=DDX23 PE=1 SV=3 - [DDX23_HUMAN]	1	1	Q9BUQ8	N-Term(iTRAQ8plex); S5(Phospho); K8(iTRAQ8plex)	HCD	1	0	1	1	1	S(5): 100.0; S(7): 0.0	0.954	1.263	1.296	1.44	1.139	1.124	Unique	Used	62268	285	0.002	0.0235	5937	5805	2.53	2	33	26	8852000	3	659.998	1977.98	0	-3.37	15.25	4696	4696	MS2	0/0	0	0	590_iTRAQ_phospho_500n.raw
High	A	2	dQHLNNSsSSPQR	6584	Unambiguous	Pericentriolar material 1 protein OS=Homo sapiens GN=PCM1 PE=1 SV=4 - [PCM1_HUMAN]	1	1	Q15154	N-Term(iTRAQ8plex); S8(Phospho)	HCD	0.0146	0	1	1	0.25	S(7): 25.0; S(8): 25.0; S(9): 25.0; S(10): 25.0	1.301	0.891	1.101	1.745	1.059	0.946	Unique	Used	62329	314	0	0.000104	3892	3894	2.74	0	0	45	1300000	2	927.425	1853.84	0	-0.51	15.35	4763	4763	MS2	0/0	0	0	590_iTRAQ_phospho_500n.raw
High	A	2	tGSGGVASSSESNR	6594	Unambiguous	Splicing factor 3A subunit 2 OS=Homo sapiens GN=SF3A2 PE=1 SV=2 - [SF3A2_HUMAN]	1	1	Q15428	N-Term(iTRAQ8plex)	HCD	1	0	1	1			1.249	0.697	0.82	1.636	1.157	1.278	Unique	Used	62293		0	1.13e-05	2726	2600	2.19	0	0	45	1173000	2	800.396	1599.78	0	-1.82	15.29	4723	4723	MS2	0/0	0	0	590_iTRAQ_phospho_500n.raw
High	A	2	eQQQQQQQQQQk	6608	Unambiguous	ATP-binding cassette sub-family F member 1 OS=Homo sapiens GN=ABCF1 PE=1 SV=2 - [ABCF1_HUMAN]	2	1	Q8NE71	N-Term(iTRAQ8plex); K12(iTRAQ8plex)	HCD	1	0	1	1									No Quan Values	Not Used	62298		0	8.74e-11	5786	5942	3.31	0		45	0	2	1083.08	2165.15	0	-1.25	15.3	4729	4729	MS2	0/0	0	0	590_iTRAQ_phospho_500n.raw
High	A	2	gESEnAGTNQETR	5714	Unambiguous	Serine/arginine-rich splicing factor 4 OS=Homo sapiens GN=SRSF4 PE=1 SV=2 - [SRSF4_HUMAN]	1	1	Q08170	N-Term(iTRAQ8plex); N5(Deamidated)	HCD	1	0	1	1			1.19	0.967	0.792	1.516	0.76	0.809	Unique	Used	62308		0	9.53e-10	3331	3188	2.71	0	0	45	437400	2	849.394	1697.78	0	-3.82	15.32	4740	4740	MS2	0/0	0	0	590_iTRAQ_phospho_500n.raw
High	A	2	eTSSAtPGR	6671	Unambiguous	AF4/FMR2 family member 4 OS=Homo sapiens GN=AFF4 PE=1 SV=1 - [AFF4_HUMAN]	1	1	Q9UHB7	N-Term(iTRAQ8plex); T6(Phospho)	HCD	1	0	1	1	1	T(2): 0.0; S(3): 0.0; S(4): 0.0; T(6): 100.0	1.346	1.145	1.218	1.727	1.082	1.067	Unique	Used	62322	242	0	0.00845	1409	1379	2.7	0	16	29	7696000	2	645.304	1289.6	0	-2.82	15.34	4756	4756	MS2	0/0	0	0	590_iTRAQ_phospho_500n.raw
High	A	2	aERsPNQGk	6685	Unambiguous	Ribosome-binding protein 1 OS=Homo sapiens GN=RRBP1 PE=1 SV=4 - [RRBP1_HUMAN]	1	1	Q9P2E9	N-Term(iTRAQ8plex); S4(Phospho); K9(iTRAQ8plex)	HCD	1	0	1	1	1	S(4): 100.0	1.704	0.942	0.878	2.593	0.939	0.961	Unique	Used	62328	333	0.007	0.141	3257	3273	1.98	1	0	45	1776000	2	837.939	1674.87	0	-4.38	15.35	4762	4762	MS2	0/0	0	0	590_iTRAQ_phospho_500n.raw
High	A	2	eNSSSQDPQTEGTR	6691	Unambiguous	Poliovirus receptor OS=Homo sapiens GN=PVR PE=1 SV=2 - [PVR_HUMAN]	1	1	P15151	N-Term(iTRAQ8plex)	HCD	1	0	1	1			1.162	1.094	0.962	1.516	1.063	0.948	Unique	Used	62369		0	2.01e-09	4653	4542	4.46	0	40	45	2483000	3	613.959	1839.86	0	0.48	15.42	4807	4807	MS2	0/0	0	0	590_iTRAQ_phospho_500n.raw
High	A	2	eknGNEEGEER	6734	Unambiguous	Nodal modulator 3 OS=Homo sapiens GN=NOMO3 PE=2 SV=2 - [NOMO3_HUMAN]	3	1	P69849	N-Term(iTRAQ8plex); K2(iTRAQ8plex); N3(Deamidated)	HCD	1	0	1	1			1.22	1.059	1.177	1.596	1.1	1.105	Unique	Used	62353		0	0.00689	5413	5175	2.62	1	77	44	2821000	3	633.987	1899.95	0	-2.31	15.4	4790	4790	MS2	0/0	0	0	590_iTRAQ_phospho_500n.raw
High	A	2	gGsGYHsRsPAR	6738	Unambiguous	Serine/arginine repetitive matrix protein 2 OS=Homo sapiens GN=SRRM2 PE=1 SV=2 - [SRRM2_HUMAN]	1	1	Q9UQ35	N-Term(iTRAQ8plex); S3(Phospho); S7(Phospho); S9(Phospho)	HCD	1	0	1	1	1	S(3): 100.0; Y(5): 0.0; S(7): 100.0; S(9): 100.0	0.898	0.804	0.99	1.44	0.982	0.98	Unique	Used	62355	317	0.002	0.0329	1063	1029	2.51	1	0	45	1952000	2	888.349	1775.69	0	-3.7	15.4	4792	4792	MS2	0/0	0	0	590_iTRAQ_phospho_500n.raw
High	A	2	sANtSPESSSR	6762	Unambiguous	B-cell lymphoma 3 protein OS=Homo sapiens GN=BCL3 PE=1 SV=2 - [BCL3_HUMAN]	1	1	P20749	N-Term(iTRAQ8plex); T4(Phospho)	HCD	0.0145	0	1	1	0.499	S(1): 0.0; T(4): 49.9; S(5): 49.9; S(8): 0.3; S(9): 0.0; S(10): 0.0	0.697	2.029	1.884	1.255	1.736	2.117	Unique	Used	62367	225	0	0.000503	1817	1922	2.76	0	24	40	2924000	2	753.838	1506.67	0	-2.85	15.42	4805	4805	MS2	0/0	0	0	590_iTRAQ_phospho_500n.raw
High	A	2	gDMEQnDSDNRR	2910	Unambiguous	Ras GTPase-activating protein-binding protein 2 OS=Homo sapiens GN=G3BP2 PE=1 SV=2 - [G3BP2_HUMAN]	1	1	Q9UN86	N-Term(iTRAQ8plex); N6(Deamidated)	HCD	1	0	1	1			1.082	1.054	1.046	1.485	1.158	1.077	Unique	Used	62376		0	1.52e-07	2934	2786	3.93	1	24	32	6623000	3	581.26	1741.77	0	-2.53	15.43	4815	4815	MS2	0/0	0	0	590_iTRAQ_phospho_500n.raw
High	A	2	nnQITNNQR	3147	Unambiguous	Phosphoglycerate kinase 1 OS=Homo sapiens GN=PGK1 PE=1 SV=3 - [PGK1_HUMAN]	1	1	P00558	N-Term(iTRAQ8plex); N2(Deamidated)	HCD	1	0	1	1			0.977	1.159	1.292	1.436	1.508	1.376	Unique	Used	62387		0	0.000339	1835	1769	2.66	0	59	38	3233000	2	703.864	1406.72	0	-5.49	15.45	4827	4827	MS2	0/0	0	0	590_iTRAQ_phospho_500n.raw
High	A	2	dRGEEDADGSk	6831	Unambiguous	Eukaryotic translation initiation factor 4 gamma 1 OS=Homo sapiens GN=EIF4G1 PE=1 SV=4 - [IF4G1_HUMAN]	1	1	Q04637	N-Term(iTRAQ8plex); K11(iTRAQ8plex)	HCD	1	0	1	1			0.944	1.049	1.155	1.26	1.196	1.189	Unique	Used	62393		0	0.000352	4477	4332	1.39	1	0	45	1074000	2	893.954	1786.9	0	-0.77	15.47	4834	4834	MS2	0/0	0	0	590_iTRAQ_phospho_500n.raw
High	A	2	dQQEEk	6840	Unambiguous	Protein FAM188B2 OS=Homo sapiens GN=FAM188B2 PE=3 SV=2 - [F1882_HUMAN]	1	1	A8MYZ0	N-Term(iTRAQ8plex); K6(iTRAQ8plex)	HCD	1	0	1	1			1.425	1.001	0.996	2.095	1.01	1.064	Unique	Used	62396		0	0.00727	1569	1540	2.07	0	24	44	1766000	2	692.88	1384.75	0	-0.25	15.48	4838	4838	MS2	0/0	0	0	590_iTRAQ_phospho_500n.raw
High	A	2	sGsGSESTGAEER	6842	Unambiguous	E3 ubiquitin-protein ligase TRIP12 OS=Homo sapiens GN=TRIP12 PE=1 SV=1 - [TRIPC_HUMAN]	1	1	Q14669	N-Term(iTRAQ8plex); S3(Phospho)	HCD	1	0	1	1	0.993	S(1): 0.7; S(3): 99.3; S(5): 0.0; S(7): 0.0; T(8): 0.0	1.414	0.908	1.259	2.018	1.074	1.149	Unique	Used	62397	176	0.002	0.0234	1923	1935	1.76	0	17	45	1206000	2	819.35	1637.69	0	-1.6	15.48	4839	4839	MS2	0/0	0	0	590_iTRAQ_phospho_500n.raw
High	A	2	asPEPQR	6848	Unambiguous	Large proline-rich protein BAG6 OS=Homo sapiens GN=BAG6 PE=1 SV=2 - [BAG6_HUMAN]	1	1	P46379	N-Term(iTRAQ8plex); S2(Phospho)	HCD	1	0	1	1	1	S(2): 100.0	1.124	1.013	0.979	1.388	1.118	1.326	Unique	Used	62453	187	0.006	0.127	1283	1299	2.63	0	41	17	6038000	3	390.193	1168.56	0	-1.87	15.58	4902	4902	MS2	0/0	0	0	590_iTRAQ_phospho_500n.raw
High	A	2	LFRAAqqqKQQQQQQk	6852	Rejected	Protein Shroom4 OS=Homo sapiens GN=SHROOM4 PE=1 SV=3 - [SHRM4_HUMAN]	1	1	Q9ULL8	Q6(Deamidated); Q7(Deamidated); Q8(Deamidated); K16(iTRAQ8plex)	HCD	0.014	0	1	1			0.831	0.387	0.49	1.107	0.338	0.379	Redundant	Not Used	62422		0	0.00363	6803	7116	2.15	2	0	45	2315000	2	1147.11	2293.21	-0.01	-4.47	15.53	4868	4868	MS2	0/0	0	0	590_iTRAQ_phospho_500n.raw
High	A	2	hGtPDPsPR	6866	Unambiguous	BUD13 homolog OS=Homo sapiens GN=BUD13 PE=1 SV=1 - [BUD13_HUMAN]	1	1	Q9BRD0	N-Term(iTRAQ8plex); T3(Phospho); S7(Phospho)	HCD	1	0	1	1	1	T(3): 100.0; S(7): 100.0	1.522	1.137	0.995	1.852	1.191	1.195	Unique	Used	62433	338	0	0.00199	1088	1142	3.93	0	45	19	6549000	3	476.537	1427.6	0	-3.12	15.55	4880	4880	MS2	0/0	0	0	590_iTRAQ_phospho_500n.raw
High	A	2	sQscSDTAQER	6875	Unambiguous	E3 ubiquitin-protein ligase RNF169 OS=Homo sapiens GN=RNF169 PE=1 SV=2 - [RN169_HUMAN]	1	1	Q8NCN4	N-Term(iTRAQ8plex); S3(Phospho); C4(Carbamidomethyl)	HCD	1	0	1	1	0.996	S(1): 0.0; S(3): 99.6; S(5): 0.4; T(7): 0.0	1.215	0.944	0.885	1.932	1.34	1.009	Unique	Used	62413	254	0	0.00399	1780	1709	2.3	0	15	44	1928000	2	826.846	1652.69	0	-2	15.51	4857	4857	MS2	0/0	0	0	590_iTRAQ_phospho_500n.raw
High	A	2	eGESHAENETk	6877	Unambiguous	Serum deprivation-response protein OS=Homo sapiens GN=SDPR PE=1 SV=3 - [SDPR_HUMAN]	1	1	O95810	N-Term(iTRAQ8plex); K11(iTRAQ8plex)	HCD	1	0	1	1			1.027	1.456	1.113	1.277	1.296	1.158	Unique	Used	62414		0	1.25e-06	4928	4658	3.16	0	41	45	1717000	3	613.647	1838.93	0	-4.69	15.51	4858	4858	MS2	0/0	0	0	590_iTRAQ_phospho_500n.raw
High	A	2	VAqPKEVYRqqQQQQk	6898	Selected	Heterogeneous nuclear ribonucleoprotein D-like OS=Homo sapiens GN=HNRNPDL PE=1 SV=3 - [HNRDL_HUMAN]	1	1	O14979	Q3(Deamidated); Q10(Deamidated); Q11(Deamidated); K16(iTRAQ8plex)	HCD		0.014	2	2			0.831	0.387	0.49	1.107	0.338	0.379	Unique	Used	62422		0.003	0.061	6803	7116	2.12	2	0	45	2315000	2	1147.11	2293.21	0	0.43	15.53	4868	4868	MS2	0/0	0	0	590_iTRAQ_phospho_500n.raw
High	A	2	nEcnQck	6919	Unambiguous	RNA-binding protein FUS OS=Homo sapiens GN=FUS PE=1 SV=1 - [FUS_HUMAN]	1	1	P35637	N-Term(iTRAQ8plex); C3(Carbamidomethyl); N4(Deamidated); C6(Carbamidomethyl); K7(iTRAQ8plex)	HCD	1	0	1	1			1.194	0.756	0.944	1.428	0.791	1.039	Unique	Used	62432		0	0.000173	3018	2901	2.04	0	67	45	587100	2	781.378	1561.75	0	-4.45	15.54	4879	4879	MS2	0/0	0	0	590_iTRAQ_phospho_500n.raw
High	A	2	gDNnAVDDR	6926	Unambiguous	Putative signal peptidase complex catalytic subunit SEC11B OS=Homo sapiens GN=SEC11B PE=5 SV=1 - [SC11B_HUMAN]	2	1	P0C7V7	N-Term(iTRAQ8plex); N4(Deamidated)	HCD	1	0	1	1			1.185	0.921	1.045	1.617	0.913	0.994	Unique	Used	62436		0	0.00671	1136	1123	2.29	0	13	33	5060000	2	640.801	1280.59	0	-6.07	15.55	4883	4883	MS2	0/0	0	0	590_iTRAQ_phospho_500n.raw
High	A	2	yGHSDccSQSEEGR	6928	Unambiguous	Alpha-fetoprotein OS=Homo sapiens GN=AFP PE=1 SV=1 - [FETA_HUMAN]	1	1	P02771	N-Term(iTRAQ8plex); C6(Carbamidomethyl); C7(Carbamidomethyl)	HCD	1	0	1	1			1.921	1.17	1.084	4.597	2.606	1.596	Unique	Used	62437		0	9.03e-09	2590	2410	3.77	0	57	34	4492000	3	659.277	1975.82	0	-0.16	15.55	4884	4884	MS2	0/0	0	0	590_iTRAQ_phospho_500n.raw
High	A	2	aSsPPDR	6935	Unambiguous	Arginine and glutamate-rich protein 1 OS=Homo sapiens GN=ARGLU1 PE=1 SV=1 - [ARGL1_HUMAN]	1	1	Q9NWB6	N-Term(iTRAQ8plex); S3(Phospho)	HCD	1	0	1	1	0.004	S(2): 99.6; S(3): 0.4	1.034	0.784	0.915	1.36	0.794	0.759	Unique	Used	62439	153	0.009	0.165	883	879	2.14	0	33	4	21120000	2	557.264	1113.52	0	-3.93	15.56	4887	4887	MS2	0/0	0	0	590_iTRAQ_phospho_500n.raw
High	A	2	tSADGnEk	6976	Unambiguous	14-3-3 protein gamma OS=Homo sapiens GN=YWHAG PE=1 SV=2 - [1433G_HUMAN]	1	1	P61981	N-Term(iTRAQ8plex); N6(Deamidated); K8(iTRAQ8plex)	HCD	1	0	1	1			1.529	1.016	1.043	2.07	1.234	1.072	Unique	Used	63131		0.002	0.0353	2586	2485	2.69	0	81	13	4466000	3	477.589	1430.75	0	-3.81	16.95	5684	5684	MS2	0/0	0	0	590_iTRAQ_phospho_500n.raw
High	A	2	eGSGSSGTGEQk	7008	Unambiguous	Stress-70 protein, mitochondrial OS=Homo sapiens GN=HSPA9 PE=1 SV=2 - [GRP75_HUMAN]	1	1	P38646	N-Term(iTRAQ8plex); K12(iTRAQ8plex)	HCD	1	0	1	1			1.14	0.874	0.925	1.689	0.856	0.868	Unique	Used	62478		0	7.1e-06	3579	4010	4.15	0	23	26	9865000	3	577.968	1731.89	0	-4.84	15.62	4929	4929	MS2	0/0	0	0	590_iTRAQ_phospho_500n.raw
High	A	2	dSAATTDEER	7024	Unambiguous	DNA damage-binding protein 1 OS=Homo sapiens GN=DDB1 PE=1 SV=1 - [DDB1_HUMAN]	1	1	Q16531	N-Term(iTRAQ8plex)	HCD	1	0	1	1			1.683	1.158	1.015	2.129	1.058	0.901	Unique	Used	62476		0	0.00105	2091	2055	2.62	0	53	30	6032000	2	699.836	1398.66	0	-0.59	15.62	4927	4927	MS2	0/0	0	0	590_iTRAQ_phospho_500n.raw
High	A	2	dRsPIRGsPR	7032	Unambiguous	Nuclear receptor coactivator 5 OS=Homo sapiens GN=NCOA5 PE=1 SV=2 - [NCOA5_HUMAN]	1	1	Q9HCD5	N-Term(iTRAQ8plex); S3(Phospho); S8(Phospho)	HCD	1	0	1	1	1	S(3): 100.0; S(8): 100.0	1.358	0.871	0.864	2.462	1.192	1.07	Unique	Used	62480	382	0.003	0.0448	3001	2868	2.63	2	30	31	6042000	2	802.882	1604.76	0	-2.46	15.62	4931	4931	MS2	0/0	0	0	590_iTRAQ_phospho_500n.raw
High	A	2	akEPAGEnGGR	7090	Unambiguous	NADPH--cytochrome P450 reductase OS=Homo sapiens GN=POR PE=1 SV=2 - [NCPR_HUMAN]	1	1	P16435	N-Term(iTRAQ8plex); K2(iTRAQ8plex); N8(Deamidated)	HCD	1	0	1	1			2.058	1.246	1.208	3.106	1.516	1.224	Unique	Used	62506		0	0.0105	2826	2897	2.39	1	28	33	6303000	3	565.644	1694.92	0	-5.95	15.68	4962	4962	MS2	0/0	0	0	590_iTRAQ_phospho_500n.raw
High	A	2	nqQDDGk	5722	Unambiguous	Heterogeneous nuclear ribonucleoprotein D-like OS=Homo sapiens GN=HNRNPDL PE=1 SV=3 - [HNRDL_HUMAN]	1	1	O14979	N-Term(iTRAQ8plex); Q2(Deamidated); K7(iTRAQ8plex)	HCD	1	0	1	1			0.753	0.437	0.489	0.896	0.348	0.38	Unique	Used	62513		0.004	0.077	1875	1714	1.22	0	40	38	2960000	2	707.372	1413.74	0	-4.26	15.7	4971	4971	MS2	0/0	0	0	590_iTRAQ_phospho_500n.raw
High	A	2	gGHGAAsPSEk	7109	Unambiguous	Cytoskeleton-associated protein 4 OS=Homo sapiens GN=CKAP4 PE=1 SV=2 - [CKAP4_HUMAN]	1	1	Q07065	N-Term(iTRAQ8plex); S7(Phospho); K11(iTRAQ8plex)	HCD	1	0	1	1	1	S(7): 100.0; S(9): 0.0	1.416	1.424	1.497	1.938	1.258	1.321	Unique	Used	62590	363	0	0.00539	3587	3500	2.76	0	50	14	6507000	3	562.618	1685.84	0	-4.1	15.87	5062	5062	MS2	0/0	0	0	590_iTRAQ_phospho_500n.raw
High	A	2	tDSsPnQAR	4998	Unambiguous	Polypyrimidine tract-binding protein 1 OS=Homo sapiens GN=PTBP1 PE=1 SV=1 - [PTBP1_HUMAN]	1	1	P26599	N-Term(iTRAQ8plex); S4(Phospho); N6(Deamidated)	HCD	1	0	1	1	0.5	T(1): 0.0; S(3): 50.0; S(4): 50.0	1.131	0.725	0.809	1.824	1.375	1.96	Unique	Used	62520	162	0.006	0.124	1245	1191	2.08	0	36	38	3979000	2	680.803	1360.6	0	-4.11	15.72	4980	4980	MS2	0/0	0	0	590_iTRAQ_phospho_500n.raw
High	A	2	qQSGsPk	7137	Unambiguous	CDKN2A-interacting protein OS=Homo sapiens GN=CDKN2AIP PE=1 SV=3 - [CARF_HUMAN]	1	1	Q9NXV6	N-Term(iTRAQ8plex); S5(Phospho); K7(iTRAQ8plex)	HCD	1	0	1	1	1	S(3): 0.0; S(5): 100.0							No Quan Values	Not Used	62527	372	0.002	0.031	1950	1956	3.4	0	52	19	8126000	3	473.918	1419.74	0	-4.33	15.73	4988	4988	MS2	0/0	0	0	590_iTRAQ_phospho_500n.raw
High	A	2	aTsPESTSR	7141	Unambiguous	Formin-binding protein 4 OS=Homo sapiens GN=FNBP4 PE=1 SV=3 - [FNBP4_HUMAN]	1	1	Q8N3X1	N-Term(iTRAQ8plex); S3(Phospho)	HCD	1	0	1	1	1	T(2): 0.0; S(3): 100.0; S(6): 0.0; T(7): 0.0; S(8): 0.0	1.036	1.466	1.231	1.403	1.462	1.142	Unique	Used	62529	191	0.001	0.0167	1568	1534	2.29	0	38	30	6857000	2	660.307	1319.61	0	-6.42	15.74	4990	4990	MS2	0/0	0	0	590_iTRAQ_phospho_500n.raw
High	A	2	sGQDPQQEQEQER	7143	Unambiguous	Tether containing UBX domain for GLUT4 OS=Homo sapiens GN=ASPSCR1 PE=1 SV=1 - [ASPC1_HUMAN]	1	1	Q9BZE9	N-Term(iTRAQ8plex)	HCD	1	0	1	1			1.739	0.958	0.984	2.419	0.94	0.86	Unique	Used	62530		0	4.1e-09	4748	4603	4.57	0	27	37	4470000	3	621.629	1862.87	0	-3.26	15.74	4991	4991	MS2	0/0	0	0	590_iTRAQ_phospho_500n.raw
High	A	2	nSNSDGGEGGEGTk	7147	Unambiguous	ADP-ribosylation factor GTPase-activating protein 1 OS=Homo sapiens GN=ARFGAP1 PE=1 SV=2 - [ARFG1_HUMAN]	1	1	Q8N6T3	N-Term(iTRAQ8plex); K14(iTRAQ8plex)	HCD	1	0	1	1			2.019	1.272	1.282	2.739	0.914	1.034	Unique	Used	62542		0	3.42e-13	5594	5327	4.07	0	0	45	1788000	2	958.971	1916.93	0	-3.14	15.77	5006	5006	MS2	0/0	0	0	590_iTRAQ_phospho_500n.raw
High	A	2	nRPEDYQGGR	7207	Unambiguous	Protein disulfide-isomerase A6 OS=Homo sapiens GN=PDIA6 PE=1 SV=1 - [PDIA6_HUMAN]	1	1	Q15084	N-Term(iTRAQ8plex)	HCD	1	0	1	1			1.883	1.158	0.989	2.229	1.243	1.071	Unique	Used	62556		0	0.001	2646	2550	2.49	0	71	45	2424000	3	499.254	1495.75	0	-5.23	15.79	5021	5021	MS2	0/0	0	0	590_iTRAQ_phospho_500n.raw
High	A	2	sDQnNTAEGk	7254	Unambiguous	THUMP domain-containing protein 1 OS=Homo sapiens GN=THUMPD1 PE=1 SV=2 - [THUM1_HUMAN]	1	1	Q9NXG2	N-Term(iTRAQ8plex); N4(Deamidated); K10(iTRAQ8plex)	HCD	1	0	1	1			1.293	0.943	0.994	1.783	0.881	0.908	Unique	Used	62577		0	0.000309	3473	3257	1.79	0	34	45	1516000	2	836.938	1672.87	0	5.52	15.83	5046	5046	MS2	0/0	0	0	590_iTRAQ_phospho_500n.raw
High	A	2	qEmQEVQSSR	7283	Unambiguous	Heterogeneous nuclear ribonucleoproteins A2/B1 OS=Homo sapiens GN=HNRNPA2B1 PE=1 SV=2 - [ROA2_HUMAN]	1	1	P22626	N-Term(iTRAQ8plex); M3(Oxidation)	HCD	1	0	1	1			0.849	1.019	0.871	1.022	1.038	0.721	Unique	Used	62588		0	0.00101	2570	2565	1.34	0	13	45	1635000	2	771.383	1541.76	0	3.29	15.86	5060	5060	MS2	0/0	0	0	590_iTRAQ_phospho_500n.raw
High	A	2	sASDDQSDQk	7289	Unambiguous	Prolyl 4-hydroxylase subunit alpha-1 OS=Homo sapiens GN=P4HA1 PE=1 SV=2 - [P4HA1_HUMAN]	1	1	P13674	N-Term(iTRAQ8plex); K10(iTRAQ8plex)	HCD	1	0	1	1			3.299	1.446	1.115	4.986	1.222	0.912	Unique	Used	62591		0	9.23e-09	3901	3963	2.87	0	0	45	2186000	2	844.927	1688.85	0	-4.25	15.87	5063	5063	MS2	0/0	0	0	590_iTRAQ_phospho_500n.raw
High	A	2	eRENMDTDDER	7332	Unambiguous	60S ribosomal export protein NMD3 OS=Homo sapiens GN=NMD3 PE=1 SV=1 - [NMD3_HUMAN]	1	1	Q96D46	N-Term(iTRAQ8plex)	HCD	1	0	1	1			1.092	1.184	1.046	1.583	1.254	1.082	Unique	Used	62608		0	0.00082	2924	3089	2.85	1	33	39	5037000	3	571.924	1713.76	0	-4.29	15.91	5084	5084	MS2	0/0	0	0	590_iTRAQ_phospho_500n.raw
High	A	2	rPsPQPSPR	7362	Unambiguous	Serine/arginine repetitive matrix protein 2 OS=Homo sapiens GN=SRRM2 PE=1 SV=2 - [SRRM2_HUMAN]	1	1	Q9UQ35	N-Term(iTRAQ8plex); S3(Phospho)	HCD	1	0	1	1	1	S(3): 100.0; S(7): 0.0	1.143	1.248	1.208	1.464	1.518	1.342	Unique	Used	62621	191	0.006	0.122	1693	1800	2.03	0	6	41	2900000	2	703.366	1405.73	0	0.1	15.93	5099	5099	MS2	0/0	0	0	590_iTRAQ_phospho_500n.raw
High	A	2	rsPTsSPTPQR	7366	Unambiguous	Dynamin-1 OS=Homo sapiens GN=DNM1 PE=1 SV=2 - [DYN1_HUMAN]	1	1	Q05193	N-Term(iTRAQ8plex); S2(Phospho); S5(Phospho)	HCD	1	0	1	1	0.499	S(2): 100.0; T(4): 49.9; S(5): 49.9; S(6): 0.3; T(8): 0.0	1.217	4.074	4.108	1.978	3.507	3.712	Unique	Used	62666	311	0	0.00477	2988	2782	2.23	1	8	34	6314000	2	839.384	1677.76	0	-2.86	16.02	5150	5150	MS2	0/0	0	0	590_iTRAQ_phospho_500n.raw
High	A	2	nRsDTEQEGk	7375	Unambiguous	THO complex subunit 5 homolog OS=Homo sapiens GN=THOC5 PE=1 SV=2 - [THOC5_HUMAN]	1	1	Q13769	N-Term(iTRAQ8plex); S3(Phospho); K10(iTRAQ8plex)	HCD	1	0	1	1	1	S(3): 100.0; T(5): 0.0	1.531	1.023	1.101	2.175	1.147	1.102	Unique	Used	62703	210	0.002	0.0293	4990	4924	2.2	1	54	17	6972000	3	617.971	1851.9	0	-3.97	16.09	5191	5191	MS2	0/0	0	0	590_iTRAQ_phospho_500n.raw
High	A	2	qQGHEPVsPR	7393	Unambiguous	WW domain-containing adapter protein with coiled-coil OS=Homo sapiens GN=WAC PE=1 SV=3 - [WAC_HUMAN]	1	1	Q9BTA9	N-Term(iTRAQ8plex); S8(Phospho)	HCD	1	0	1	1	1	S(8): 100.0	1.026	1.056	0.979	1.709	1.37	1.013	Unique	Used	62636	326	0.001	0.0177	2561	2507	2.8	0	44	24	3090000	3	506.916	1518.73	0	-2.17	15.96	5116	5116	MS2	0/0	0	0	590_iTRAQ_phospho_500n.raw
High	A	2	sAsPDGGPR	7416	Unambiguous	PERQ amino acid-rich with GYF domain-containing protein 1 OS=Homo sapiens GN=GIGYF1 PE=1 SV=2 - [PERQ1_HUMAN]	1	1	O75420	N-Term(iTRAQ8plex); S3(Phospho)	HCD	1	0	1	1	1	S(1): 0.0; S(3): 100.0	1.314	2.841	2.74	1.689	2.867	2.517	Unique	Used	62646	259	0.003	0.0542	1244	1244	2.19	0	24	9	11060000	2	614.283	1227.56	0	-6.43	15.98	5127	5127	MS2	0/0	0	0	590_iTRAQ_phospho_500n.raw
High	A	2	tETQEk	7418	Unambiguous	Thymosin beta-4 OS=Homo sapiens GN=TMSB4X PE=1 SV=2 - [TYB4_HUMAN]	3	1	P62328	N-Term(iTRAQ8plex); K6(iTRAQ8plex)	HCD	1	0	1	1			0.52	0.795	0.997	0.585	0.633	0.678	Unique	Used	62647		0.001	0.0173	1480	1493	1.51	0	46	41	3348000	2	672.384	1343.76	0	-1.76	15.98	5128	5128	MS2	0/0	0	0	590_iTRAQ_phospho_500n.raw
High	A	2	dNQDREENDkDPER	7425	Unambiguous	Eukaryotic translation initiation factor 3 subunit A OS=Homo sapiens GN=EIF3A PE=1 SV=1 - [EIF3A_HUMAN]	1	1	Q14152	N-Term(iTRAQ8plex); K10(iTRAQ8plex)	HCD	1	0	1	1			1.386	1.309	1.446	1.463	1.356	1.596	Unique	Used	62650		0	0.000292	10234	10382	2.21	2	0	45	407900	3	790.052	2368.14	-0.01	-6.61	15.99	5131	5131	MS2	0/0	0	0	590_iTRAQ_phospho_500n.raw
High	A	2	sHsAGEVGEDSR	7427	Unambiguous	E3 ubiquitin-protein ligase HECW2 OS=Homo sapiens GN=HECW2 PE=1 SV=2 - [HECW2_HUMAN]	1	1	Q9P2P5	N-Term(iTRAQ8plex); S3(Phospho)	HCD	1	0	1	1	1	S(1): 0.0; S(3): 100.0; S(11): 0.0	1.183	1.357	1.503	1.506	1.561	1.911	Unique	Used	62651	293	0.002	0.034	2119	1907	1.72	0	0	45	1112000	2	807.854	1614.7	0	-3.89	15.99	5132	5132	MS2	0/0	0	0	590_iTRAQ_phospho_500n.raw
High	A	2	hIAEDADR	7433	Unambiguous	Tropomyosin alpha-1 chain OS=Homo sapiens GN=TPM1 PE=1 SV=2 - [TPM1_HUMAN]	1	1	P09493	N-Term(iTRAQ8plex)	HCD	1	0	1	1			1.029	0.813	0.872	1.246	0.857	0.732	Unique	Used	62654		0	0.00241	1956	1853	2.45	0	55	9	4032000	3	410.884	1230.64	0	-1.15	16	5136	5136	MS2	0/0	0	0	590_iTRAQ_phospho_500n.raw
High	A	2	eFDRHsGSDR	7435	Unambiguous	Plasminogen activator inhibitor 1 RNA-binding protein OS=Homo sapiens GN=SERBP1 PE=1 SV=2 - [PAIRB_HUMAN]	1	1	Q8NC51	N-Term(iTRAQ8plex); S6(Phospho)	HCD	1	0	1	1	1	S(6): 100.0; S(8): 0.0	1.715	1.196	0.999	2.002	1.465	1.733	Unique	Used	62655	309	0.001	0.0127	2083	2234	2.09	1	0	45	1093000	2	795.354	1589.7	0	-0.33	16	5137	5137	MS2	0/0	0	0	590_iTRAQ_phospho_500n.raw
High	A	2	ssPGPAPR	7452	Unambiguous	Transmembrane protein 245 OS=Homo sapiens GN=TMEM245 PE=1 SV=2 - [TM245_HUMAN]	1	1	Q9H330	N-Term(iTRAQ8plex); S2(Phospho)	HCD	1	0	1	1	0.5	S(1): 50.0; S(2): 50.0	1.314	0.9	0.936	2.002	1.246	1.239	Unique	Used	62662	114	0	0.0041	956	1014	2.39	0	19	10	13480000	2	576.788	1152.57	0	-2.78	16.01	5145	5145	MS2	0/0	0	0	590_iTRAQ_phospho_500n.raw
High	A	2	aEGAQNQGk	7473	Unambiguous	Ribosome-binding protein 1 OS=Homo sapiens GN=RRBP1 PE=1 SV=4 - [RRBP1_HUMAN]	1	1	Q9P2E9	N-Term(iTRAQ8plex); K9(iTRAQ8plex)	HCD	1	0	1	1			1.609	1.144	0.971	2.302	1.428	1.085	Unique	Used	62672		0	0.00442	1838	1808	2.25	0	81	17	1675000	3	504.287	1510.85	0	1.93	16.03	5156	5156	MS2	0/0	0	0	590_iTRAQ_phospho_500n.raw
High	A	2	qAENDSSNDDk	7519	Unambiguous	Serrate RNA effector molecule homolog OS=Homo sapiens GN=SRRT PE=1 SV=1 - [SRRT_HUMAN]	1	1	Q9BXP5	N-Term(iTRAQ8plex); K11(iTRAQ8plex)	HCD	1	0	1	1			0.803	0.894	0.901	1.181	0.847	0.767	Unique	Used	62693		0	8.01e-10	4203	4354	2.8	0	0	45	1327000	2	915.948	1830.89	0	-1.79	16.07	5180	5180	MS2	0/0	0	0	590_iTRAQ_phospho_500n.raw
High	A	2	dGGQTESNEEGkENR	7548	Unambiguous	Ubiquitin-associated protein 2-like OS=Homo sapiens GN=UBAP2L PE=1 SV=2 - [UBP2L_HUMAN]	1	1	Q14157	N-Term(iTRAQ8plex); K12(iTRAQ8plex)	HCD	1	0	1	1			0.767	1.33	1.246	1.156	1.161	1.276	Unique	Used	62770		0	3.31e-09	9197	8700	4.84	1	10	7	22180000	4	565.281	2258.1	0	-4.03	16.22	5268	5268	MS2	0/0	0	0	590_iTRAQ_phospho_500n.raw
High	A	2	eNnSEDQGSk	6397	Unambiguous	Protein PRRC2C OS=Homo sapiens GN=PRRC2C PE=1 SV=4 - [PRC2C_HUMAN]	1	1	Q9Y520	N-Term(iTRAQ8plex); N3(Deamidated); K10(iTRAQ8plex)	HCD	0.0391	0	1	1			0.724	0.967	0.896	1.148	0.903	0.827	Unique	Used	62711		0	3.88e-06	3854	3967	2.56	0	0	45	1229000	2	858.929	1716.85	0	0.28	16.1	5200	5200	MS2	0/0	0	0	590_iTRAQ_phospho_500n.raw
High	A	2	sGRsPQEASSTk	7581	Unambiguous	Protein lin-28 homolog B OS=Homo sapiens GN=LIN28B PE=1 SV=1 - [LN28B_HUMAN]	1	1	Q6ZN17	N-Term(iTRAQ8plex); S4(Phospho); K12(iTRAQ8plex)	HCD	1	0	1	1	1	S(1): 0.0; S(4): 100.0; S(9): 0.0; S(10): 0.0; T(11): 0.0	1.433	0.564	0.741	1.807	0.622	0.536	Unique	Used	62720	228	0	0.00658	5439	5396	3.33	1	44	43	3276000	3	641.664	1922.98	0	-1.35	16.12	5211	5211	MS2	0/0	0	0	590_iTRAQ_phospho_500n.raw
High	A	2	qksPAQSDSTTQR	7608	Unambiguous	AF4/FMR2 family member 4 OS=Homo sapiens GN=AFF4 PE=1 SV=1 - [AFF4_HUMAN]	1	1	Q9UHB7	N-Term(iTRAQ8plex); K2(iTRAQ8plex); S3(Phospho)	HCD	1	0	1	1	1	S(3): 100.0; S(7): 0.0; S(9): 0.0; T(10): 0.0; T(11): 0.0	1.341	1.185	1.293	1.63	1.299	1.176	Unique	Used	62733	317	0	0.00359	7100	7055	1.66	1	0	45	737900	2	1061.54	2122.07	0	-2.08	16.15	5226	5226	MS2	0/0	0	0	590_iTRAQ_phospho_500n.raw
High	A	2	aVEQHnGk	7675	Unambiguous	Thioredoxin domain-containing protein 17 OS=Homo sapiens GN=TXNDC17 PE=1 SV=1 - [TXD17_HUMAN]	1	1	Q9BRA2	N-Term(iTRAQ8plex); N6(Deamidated); K8(iTRAQ8plex)	HCD	1	0	1	1			1.213	1.243	1.121	1.333	1.46	1.054	Unique	Used	62763		0.005	0.102	1951	1770	2.29	0	65	15	2746000	3	497.948	1491.83	0	-5.58	16.21	5260	5260	MS2	0/0	0	0	590_iTRAQ_phospho_500n.raw
High	A	2	tGsESSQTGTSTTSSR	5337	Unambiguous	Eukaryotic translation initiation factor 4B OS=Homo sapiens GN=EIF4B PE=1 SV=2 - [IF4B_HUMAN]	1	1	P23588	N-Term(iTRAQ8plex); S3(Phospho)	HCD	1	0	1	1	1	T(1): 0.0; S(3): 100.0; S(5): 0.0; S(6): 0.0; T(8): 0.0; T(10): 0.0; S(11): 0.0; T(12): 0.0; T(13): 0.0; S(14): 0.0; S(15): 0.0	1.109	2.282	2.622	1.321	2.496	3.248	Unique	Used	63001	387	0	1.83e-09	3898	3724	3.87	0	4	39	8614000	2	979.433	1957.86	0	-3.4	16.68	5532	5532	MS2	0/0	0	0	590_iTRAQ_phospho_500n.raw
High	A	2	sRtPPSAPSQSR	7679	Unambiguous	Serine/arginine repetitive matrix protein 2 OS=Homo sapiens GN=SRRM2 PE=1 SV=2 - [SRRM2_HUMAN]	1	1	Q9UQ35	N-Term(iTRAQ8plex); T3(Phospho)	HCD	1	0	1	1	1	S(1): 0.0; T(3): 100.0; S(6): 0.0; S(9): 0.0; S(11): 0.0	1.113	0.979	0.972	1.875	1.468	0.937	Unique	Used	63471	272	0	0.00314	3040	3151	3.54	1	13	4	26720000	3	552.278	1654.82	0	-0.6	17.75	6098	6098	MS2	0/0	0	0	590_iTRAQ_phospho_500n.raw
High	A	2	nSTPSEPGsGR	7711	Unambiguous	Hepatoma-derived growth factor OS=Homo sapiens GN=HDGF PE=1 SV=1 - [HDGF_HUMAN]	1	1	P51858	N-Term(iTRAQ8plex); S9(Phospho)	HCD	1	0	1	1	0.5	S(2): 0.0; T(3): 0.0; S(5): 50.0; S(9): 50.0	0.89	1.839	1.141	1.48	1.57	1.37	Unique	Used	63258	210	0	0.00912	1975	2049	2.43	0	41	33	6783000	2	736.836	1472.66	0	-2.35	17.23	5836	5836	MS2	0/0	0	0	590_iTRAQ_phospho_500n.raw
High	A	2	dSTEEksPR	7748	Unambiguous	Uncharacterized protein KIAA1671 OS=Homo sapiens GN=KIAA1671 PE=1 SV=2 - [K1671_HUMAN]	1	1	Q9BY89	N-Term(iTRAQ8plex); K6(iTRAQ8plex); S7(Phospho)	HCD	1	0	1	1	1	S(2): 0.0; T(3): 0.0; S(7): 100.0	1.164	0.903	1.119	1.293	0.779	0.937	Unique	Used	62791	341	0.002	0.0246	3958	3935	1.99	1	0	45	1362000	2	868.935	1736.86	0	-3.4	16.26	5292	5292	MS2	0/0	0	0	590_iTRAQ_phospho_500n.raw
High	A	2	skPAGsDGER	7800	Unambiguous	Heterogeneous nuclear ribonucleoprotein U-like protein 2 OS=Homo sapiens GN=HNRNPUL2 PE=1 SV=1 - [HNRL2_HUMAN]	1	1	Q1KMD3	N-Term(iTRAQ8plex); K2(iTRAQ8plex); S6(Phospho)	HCD	1	0	1	1	1	S(1): 0.0; S(6): 100.0	0.598	0.493	0.465	0.902	0.596	0.528	Unique	Used	62808	213	0.006	0.115	3570	3421	1.55	0	0	45	1111000	2	846.429	1691.85	0	-4.37	16.3	5312	5312	MS2	0/0	0	0	590_iTRAQ_phospho_500n.raw
High	A	2	sYsPDHR	7849	Unambiguous	Transcription elongation factor B polypeptide 3 OS=Homo sapiens GN=TCEB3 PE=1 SV=2 - [ELOA1_HUMAN]	1	1	Q14241	N-Term(iTRAQ8plex); S3(Phospho)	HCD	1	0	1	1	1	S(1): 0.0; Y(2): 0.0; S(3): 100.0	1.306	0.927	0.972	1.684	1.15	0.873	Unique	Used	62825	177	0.002	0.0389	1090	1124	2.75	0	53	17	3384000	3	415.856	1245.55	0	-2.83	16.33	5331	5331	MS2	0/0	0	0	590_iTRAQ_phospho_500n.raw
High	A	2	hDtPDPsPR	7853	Unambiguous	BUD13 homolog OS=Homo sapiens GN=BUD13 PE=1 SV=1 - [BUD13_HUMAN]	1	1	Q9BRD0	N-Term(iTRAQ8plex); T3(Phospho); S7(Phospho)	HCD	1	0	1	1	1	T(3): 100.0; S(7): 100.0	1.888	1.871	1.912	2.077	1.875	1.883	Unique	Used	62827	284	0.008	0.158	1066	920	1.95	0	40	45	1379000	2	743.307	1485.61	0	-0.64	16.33	5333	5333	MS2	0/0	0	0	590_iTRAQ_phospho_500n.raw
High	A	2	qRsDDESPSTSSGSSDADqR	7870	Unambiguous	Ubiquitin-conjugating enzyme E2 E3 OS=Homo sapiens GN=UBE2E3 PE=1 SV=1 - [UB2E3_HUMAN]	1	1	Q969T4	N-Term(iTRAQ8plex); S3(Phospho); Q19(Deamidated)	HCD	1	0	1	1	1	S(3): 100.0; S(7): 0.0; S(9): 0.0; T(10): 0.0; S(11): 0.0; S(12): 0.0; S(14): 0.0; S(15): 0.0	1.047	1.239	1.444	1.221	1.141	1.277	Unique	Used	62834	476	0	1.58e-05	4699	4636	3.74	1	31	45	2229000	3	833.018	2497.04	0	5.52	16.34	5341	5341	MS2	0/0	0	0	590_iTRAQ_phospho_500n.raw
High	A	2	dAnSENcNk	7894	Unambiguous	Desmoplakin OS=Homo sapiens GN=DSP PE=1 SV=3 - [DESP_HUMAN]	1	1	P15924	N-Term(iTRAQ8plex); N3(Deamidated); C7(Carbamidomethyl); K9(iTRAQ8plex)	HCD	1	0	1	1			1.076	0.9	0.977	1.299	0.821	0.791	Unique	Used	62844		0	0.002	3230	3328	2.65	0	59	45	3680000	3	554.271	1660.8	0	-3.6	16.36	5352	5352	MS2	0/0	0	0	590_iTRAQ_phospho_500n.raw
High	A	2	qqqETLAIqVGDLR	7905	Unambiguous	TATA element modulatory factor OS=Homo sapiens GN=TMF1 PE=1 SV=2 - [TMF1_HUMAN]	1	1	P82094	N-Term(iTRAQ8plex); Q2(Deamidated); Q3(Deamidated); Q9(Deamidated)	HCD	1	0	1	1			1.631	0.862	0.812	2.43	1.067	0.873	Unique	Used	62849		0.008	0.148	4885	4506	2.05	0	38	43	3440000	3	636.003	1906	0	-6.19	16.37	5358	5358	MS2	0/0	0	0	590_iTRAQ_phospho_500n.raw
High	A	2	sRtPSASNDDQQE	7907	Unambiguous	Small glutamine-rich tetratricopeptide repeat-containing protein alpha OS=Homo sapiens GN=SGTA PE=1 SV=1 - [SGTA_HUMAN]	1	1	O43765	N-Term(iTRAQ8plex); T3(Phospho)	HCD	1	0	1	1	1	S(1): 0.0; T(3): 100.0; S(5): 0.0; S(7): 0.0	1.01	1.118	0.951	1.25	0.834	0.818	Unique	Used	62850	426	0	0.000782	2391	2715	2.89	1	40	45	1954000	2	909.891	1818.78	0	-3.21	16.37	5359	5359	MS2	0/0	0	0	590_iTRAQ_phospho_500n.raw
High	A	2	qEPGGSHGsETEDTGR	7913	Unambiguous	G patch domain-containing protein 8 OS=Homo sapiens GN=GPATCH8 PE=1 SV=2 - [GPTC8_HUMAN]	1	1	Q9UKJ3	N-Term(iTRAQ8plex); S9(Phospho)	HCD	1	0	1	1	1	S(6): 0.0; S(9): 100.0; T(11): 0.0; T(14): 0.0	1.321	0.911	0.884	1.576	0.699	0.72	Unique	Used	62853	521	0	4.68e-09	3126	3108	3.9	0	0	45	1061000	2	1014.43	2027.86	0	-1.78	16.38	5362	5362	MS2	0/0	0	0	590_iTRAQ_phospho_500n.raw
High	A	2	eQQEVADR	7975	Unambiguous	Putative hydrolase RBBP9 OS=Homo sapiens GN=RBBP9 PE=1 SV=2 - [RBBP9_HUMAN]	1	1	O75884	N-Term(iTRAQ8plex)	HCD	1	0	1	1			1.79	1.33	1.176	2.482	1.377	1.074	Unique	Used	62877		0	2.8e-05	1508	1527	2.7	0	0	44	3152000	2	639.832	1278.66	0	-1.77	16.43	5390	5390	MS2	0/0	0	0	590_iTRAQ_phospho_500n.raw
High	A	2	nnQITnNQR	3147	Unambiguous	Phosphoglycerate kinase 1 OS=Homo sapiens GN=PGK1 PE=1 SV=3 - [PGK1_HUMAN]	1	1	P00558	N-Term(iTRAQ8plex); N2(Deamidated); N6(Deamidated)	HCD	1	0	1	1			1.283	2.489	2.166	1.32	2.262	2.026	Unique	Used	63356		0	1.37e-06	1704	1624	2.91	0	4	37	5650000	2	704.358	1407.71	0	-3.41	17.46	5955	5955	MS2	0/0	0	0	590_iTRAQ_phospho_500n.raw
High	A	2	gDNEEQEk	8012	Unambiguous	Nuclear cap-binding protein subunit 2 OS=Homo sapiens GN=NCBP2 PE=1 SV=1 - [NCBP2_HUMAN]	1	1	P52298	N-Term(iTRAQ8plex); K8(iTRAQ8plex)	HCD	1	0	1	1			0.911	1.057	0.928	1.344	0.758	0.751	Unique	Used	62889		0	6.15e-05	2491	2597	1.69	0	36	37	5258000	2	778.9	1556.79	0	-5.69	16.46	5405	5405	MS2	0/0	0	0	590_iTRAQ_phospho_500n.raw
High	A	2	dGQSsPQPSPR	8018	Unambiguous	Leucine-rich repeat-containing protein 16A OS=Homo sapiens GN=LRRC16A PE=1 SV=1 - [LR16A_HUMAN]	1	1	Q5VZK9	N-Term(iTRAQ8plex); S5(Phospho)	HCD	0.004	0	1	1	0.5	S(4): 50.0; S(5): 50.0; S(9): 0.0	0.936	1.081	1.079	1.243	0.841	0.636	Unique	Used	62892	246	0	6.62e-05	2225	2234	2.52	0	62	45	2080000	2	770.356	1539.71	0	-3.42	16.46	5408	5408	MS2	0/0	0	0	590_iTRAQ_phospho_500n.raw
High	A	2	dGASSsPESASR	8037	Unambiguous	Transcription cofactor vestigial-like protein 4 OS=Homo sapiens GN=VGLL4 PE=1 SV=4 - [VGLL4_HUMAN]	1	1	Q14135	N-Term(iTRAQ8plex); S6(Phospho)	HCD	0.011	0	1	1	0.499	S(4): 0.2; S(5): 49.9; S(6): 49.9; S(9): 0.0; S(11): 0.0	0.994	1.126	1.084	1.503	1.24	1.315	Unique	Used	62900	278	0	0.000347	1894	2013	2.73	0	40	45	2908000	2	767.836	1534.67	0	-2.36	16.48	5417	5417	MS2	0/0	0	0	590_iTRAQ_phospho_500n.raw
High	A	2	dASTsPPNR	8048	Unambiguous	Pericentriolar material 1 protein OS=Homo sapiens GN=PCM1 PE=1 SV=4 - [PCM1_HUMAN]	1	1	Q15154	N-Term(iTRAQ8plex); S5(Phospho)	HCD	1	0	1	1	0.499	S(3): 0.3; T(4): 49.9; S(5): 49.9	1.385	1.014	1.106	1.695	1.093	1.153	Unique	Used	63472	171	0.005	0.103	1554	1591	1.99	0	18	32	8672000	2	664.809	1328.61	0	-3.04	17.75	6099	6099	MS2	0/0	0	0	590_iTRAQ_phospho_500n.raw
High	A	2	dSAQDDQAk	8077	Unambiguous	Protein flightless-1 homolog OS=Homo sapiens GN=FLII PE=1 SV=2 - [FLII_HUMAN]	1	1	Q13045	N-Term(iTRAQ8plex); K9(iTRAQ8plex)	HCD	1	0	1	1			0.978	1.081	1.016	1.397	0.927	1.08	Unique	Used	62915		0	0.000731	2750	2775	2.49	0		45	0	2	793.415	1585.82	0	-3.39	16.51	5435	5435	MS2	0/0	0	0	590_iTRAQ_phospho_500n.raw
High	A	2	rDEQDDDDkGDSk	8128	Unambiguous	Golgi phosphoprotein 3 OS=Homo sapiens GN=GOLPH3 PE=1 SV=1 - [GOLP3_HUMAN]	1	1	Q9H4A6	N-Term(iTRAQ8plex); K9(iTRAQ8plex); K13(iTRAQ8plex)	HCD	1	0	1	1			0.693	0.479	0.469	1.3	0.703	0.613	Unique	Used	63098		0	2.96e-05	10540	9985	3.12	2	45	18	3906000	5	487.852	2435.23	0	-4.63	16.88	5646	5646	MS2	0/0	0	0	590_iTRAQ_phospho_500n.raw
High	A	2	nEGSESAPEGQAQQR	4657	Unambiguous	Nuclease-sensitive element-binding protein 1 OS=Homo sapiens GN=YBX1 PE=1 SV=3 - [YBOX1_HUMAN]	1	1	P67809	N-Term(iTRAQ8plex)	HCD	1	0	1	1			0.915	1.513	1.476	1.234	1.655	1.479	Unique	Used	62947		0	3.14e-09	5111	4841	4.53	0	28	11	12270000	3	631.306	1891.9	0	-0.96	16.57	5470	5470	MS2	0/0	0	0	590_iTRAQ_phospho_500n.raw
High	A	2	dEQSEEk	8158	Unambiguous	Myosin-9 OS=Homo sapiens GN=MYH9 PE=1 SV=4 - [MYH9_HUMAN]	1	1	P35579	N-Term(iTRAQ8plex); K7(iTRAQ8plex)	HCD	1	0	1	1			1.438	3.733	3.434	2.109	3.241	3.334	Unique	Used	62948		0	0.00519	2753	2665	1.08	0	54	8	11030000	2	736.884	1472.76	0	-4.92	16.57	5471	5471	MS2	0/0	0	0	590_iTRAQ_phospho_500n.raw
High	A	2	anGQEnGHVk	8165	Unambiguous	Myristoylated alanine-rich C-kinase substrate OS=Homo sapiens GN=MARCKS PE=1 SV=4 - [MARCS_HUMAN]|MARCKS-related protein OS=Homo sapiens GN=MARCKSL1 PE=1 SV=2 - [MRP_HUMAN]	2	2	P29966;P49006	N-Term(iTRAQ8plex); N2(Deamidated); N6(Deamidated); K10(iTRAQ8plex)	HCD	1	0	1	1			1.252	2.455	1.963	1.633	2.142	1.577	Not Unique	Not Used	62949		0.008	0.157	3199	3239	1.6	0	35	14	2077000	4	416.725	1663.88	0	-4.47	16.57	5472	5472	MS2	0/0	0	0	590_iTRAQ_phospho_500n.raw
High	A	2	hGsVSADEAAR	8167	Unambiguous	Ceroid-lipofuscinosis neuronal protein 6 OS=Homo sapiens GN=CLN6 PE=1 SV=1 - [CLN6_HUMAN]	1	1	Q9NWW5	N-Term(iTRAQ8plex); S3(Phospho)	HCD	1	0	1	1	1	S(3): 100.0; S(5): 0.0	0.998	1.607	1.479	1.347	1.479	1.444	Unique	Used	62950	342	0	0.000153	2355	2338	2.31	0	38	42	3713000	2	742.344	1483.68	0	-2.42	16.57	5473	5473	MS2	0/0	0	0	590_iTRAQ_phospho_500n.raw
High	A	2	gGsREYDTGGGSSSSR	8169	Unambiguous	Putative RNA-binding protein 15 OS=Homo sapiens GN=RBM15 PE=1 SV=2 - [RBM15_HUMAN]	1	1	Q96T37	N-Term(iTRAQ8plex); S3(Phospho)	HCD	1	0	1	1	1	S(3): 100.0; Y(6): 0.0; T(8): 0.0; S(12): 0.0; S(13): 0.0; S(14): 0.0; S(15): 0.0	0.84	0.734	0.713	1.216	0.707	0.589	Unique	Used	62966	277	0	0.000675	3571	3422	1.51	1	21	45	3594000	2	972.423	1943.84	0	-0.09	16.6	5490	5490	MS2	0/0	0	0	590_iTRAQ_phospho_500n.raw
High	A	2	dQEnQk	8177	Rejected	mTERF domain-containing protein 3, mitochondrial OS=Homo sapiens GN=MTERFD3 PE=1 SV=2 - [MTER3_HUMAN]	1	0		N-Term(iTRAQ8plex); N4(Deamidated); K6(iTRAQ8plex)	HCD	0.0197	0	1	1			1.502	1.309	1.065	1.528	1.095	1.101	Redundant	Not Used	62955		0	0.0071	1376	1493	2.03	0	40	45	1486000	2	685.87	1370.73	0	-3	16.58	5478	5478	MS2	0/0	0	0	590_iTRAQ_phospho_500n.raw
High	A	2	nEEDAGk	8178	Selected	Heterogeneous nuclear ribonucleoprotein A/B OS=Homo sapiens GN=HNRNPAB PE=1 SV=2 - [ROAA_HUMAN]	1	1	Q99729	N-Term(iTRAQ8plex); K7(iTRAQ8plex)	HCD		0.0197	2	2			1.502	1.309	1.065	1.528	1.095	1.101	Unique	Used	62955		0	0.000528	1376	1493	1.99	0	40	45	1486000	2	685.87	1370.73	0	-3.01	16.58	5478	5478	MS2	0/0	0	0	590_iTRAQ_phospho_500n.raw
High	A	2	gDMEQNDSDNR	8184	Unambiguous	Ras GTPase-activating protein-binding protein 2 OS=Homo sapiens GN=G3BP2 PE=1 SV=2 - [G3BP2_HUMAN]	1	1	Q9UN86	N-Term(iTRAQ8plex)	HCD	1	0	1	1			0.937	0.932	0.947	1.967	1.689	1.059	Unique	Used	63083		0	0.00238	1962	1964	2.6	0	63	14	7172000	3	528.899	1584.68	0	-2.28	16.86	5630	5630	MS2	0/0	0	0	590_iTRAQ_phospho_500n.raw
High	A	2	dSkPsSTPR	8186	Unambiguous	Nucleophosmin OS=Homo sapiens GN=NPM1 PE=1 SV=2 - [NPM_HUMAN]	1	1	P06748	N-Term(iTRAQ8plex); K3(iTRAQ8plex); S5(Phospho)	HCD	0.0378	0	1	1	0.003	S(2): 0.0; S(5): 0.3; S(6): 0.3; T(7): 99.5	3.074	2.063	1.658	3.193	1.52	1.505	Unique	Used	63199	254	0	0.00975	3004	3182	2.38	0	11	35	5279000	2	831.934	1662.86	0	-4.04	17.1	5765	5765	MS2	0/0	0	0	590_iTRAQ_phospho_500n.raw
High	A	2	hEVSASTQStPASSR	7806	Unambiguous	Spectrin beta chain, non-erythrocytic 1 OS=Homo sapiens GN=SPTBN1 PE=1 SV=2 - [SPTB2_HUMAN]	1	1	Q01082	N-Term(iTRAQ8plex); T10(Phospho)	HCD	0.0253	0	1	1	0.995	S(4): 0.0; S(6): 0.0; T(7): 0.0; S(9): 0.5; T(10): 99.5; S(13): 0.0; S(14): 0.0	0.923	0.69	0.68	1.299	1.111	0.659	Unique	Used	62959	404	0	1.05e-08	4944	4953	4.34	0	39	38	4095000	3	643.638	1928.9	0	-0.78	16.59	5483	5483	MS2	0/0	0	0	590_iTRAQ_phospho_500n.raw
High	A	2	eGTPGsPGR	8219	Unambiguous	AT-rich interactive domain-containing protein 3A OS=Homo sapiens GN=ARID3A PE=1 SV=2 - [ARI3A_HUMAN]	1	1	Q99856	N-Term(iTRAQ8plex); S6(Phospho)	HCD	1	0	1	1	0.994	T(3): 0.6; S(6): 99.4	0.985	0.877	0.848	1.405	0.79	0.758	Unique	Used	62971	131	0.002	0.0385	1451	1454	2.03	0	57	45	3216000	2	621.292	1241.58	0	-4.21	16.61	5496	5496	MS2	0/0	0	0	590_iTRAQ_phospho_500n.raw
High	A	2	aEGAQnQGk	7473	Unambiguous	Ribosome-binding protein 1 OS=Homo sapiens GN=RRBP1 PE=1 SV=4 - [RRBP1_HUMAN]	1	1	Q9P2E9	N-Term(iTRAQ8plex); N6(Deamidated); K9(iTRAQ8plex)	HCD	1	0	1	1			1.306	1.085	1.057	1.9	1.285	1.032	Unique	Used	62978		0	0.00703	2020	1857	2.38	0	76	45	1480000	3	504.613	1511.82	0	-2.44	16.62	5503	5503	MS2	0/0	0	0	590_iTRAQ_phospho_500n.raw
High	A	2	qDSSSEVGEnGR	8239	Unambiguous	Ubiquitin carboxyl-terminal hydrolase 24 OS=Homo sapiens GN=USP24 PE=1 SV=3 - [UBP24_HUMAN]	1	1	Q9UPU5	N-Term(iTRAQ8plex); N10(Deamidated)	HCD	1	0	1	1			1.089	1.054	1.078	1.514	0.839	0.855	Unique	Used	62980		0	3.49e-08	2773	2738	3.45	0	0	45	1573000	2	785.364	1569.72	0	-5.07	16.62	5506	5506	MS2	0/0	0	0	590_iTRAQ_phospho_500n.raw
High	A	2	eARsPQPNk	8149	Unambiguous	Serine/arginine repetitive matrix protein 1 OS=Homo sapiens GN=SRRM1 PE=1 SV=2 - [SRRM1_HUMAN]	1	1	Q8IYB3	N-Term(iTRAQ8plex); S4(Phospho); K9(iTRAQ8plex)	HCD	1	0	1	1	1	S(4): 100.0	0.921	0.885	0.84	1.288	0.724	0.649	Unique	Used	63061	292	0	0.00306	3441	3761	3.48	1	12	9	16630000	4	429.482	1714.91	0	-1.69	16.82	5605	5605	MS2	0/0	0	0	590_iTRAQ_phospho_500n.raw
High	A	2	tGsTSSSSSGk	8247	Unambiguous	Echinoderm microtubule-associated protein-like 1 OS=Homo sapiens GN=EML1 PE=1 SV=3 - [EMAL1_HUMAN]	1	1	O00423	N-Term(iTRAQ8plex); S3(Phospho); K11(iTRAQ8plex)	HCD	1	0	1	1	1	T(1): 0.0; S(3): 100.0; T(4): 0.0; S(5): 0.0; S(6): 0.0; S(7): 0.0; S(8): 0.0; S(9): 0.0	1.23	1.994	1.695	1.435	1.906	1.79	Unique	Used	62984	234	0.004	0.0742	3880	3821	1.5	0	51	45	434700	2	837.417	1673.83	0	3.95	16.63	5511	5511	MS2	0/0	0	0	590_iTRAQ_phospho_500n.raw
High	A	2	qSAEEQAQAR	8252	Unambiguous	Plectin OS=Homo sapiens GN=PLEC PE=1 SV=3 - [PLEC_HUMAN]	1	1	Q15149	N-Term(iTRAQ8plex)	HCD	1	0	1	1			1.341	1.929	1.605	1.56	3.351	1.781	Unique	Used	62986		0	6.85e-08	1569	1663	2	0	27	45	1426000	2	711.364	1421.72	0	-5.13	16.64	5513	5513	MS2	0/0	0	0	590_iTRAQ_phospho_500n.raw
High	A	2	nPPSESEGSDGR	8306	Unambiguous	Phosphatidylinositol 5-phosphate 4-kinase type-2 gamma OS=Homo sapiens GN=PIP4K2C PE=1 SV=3 - [PI42C_HUMAN]	1	1	Q8TBX8	N-Term(iTRAQ8plex)	HCD	1	0	1	1			1.046	1.078	1.123	1.523	1.036	1.294	Unique	Used	63010		0	0.00051	2470	2360	2.24	0	7	41	3996000	2	768.363	1535.72	0	-3.45	16.7	5544	5544	MS2	0/0	0	0	590_iTRAQ_phospho_500n.raw
High	A	2	rADsGEEENTk	8318	Unambiguous	Protein PBDC1 OS=Homo sapiens GN=PBDC1 PE=1 SV=1 - [PBDC1_HUMAN]	1	1	Q9BVG4	N-Term(iTRAQ8plex); S4(Phospho); K11(iTRAQ8plex)	HCD	1	0	1	1	1	S(4): 100.0; T(10): 0.0	1.931	1.679	1.822	2.929	1.61	1.749	Unique	Used	63034	494	0	7.84e-06	5399	5155	3.96	1	32	31	7525000	3	641.976	1923.91	0	-6.24	16.76	5574	5574	MS2	0/0	0	0	590_iTRAQ_phospho_500n.raw
High	A	2	dDDSGDHDQNEENSTQk	8365	Unambiguous	Eukaryotic translation initiation factor 4E type 2 OS=Homo sapiens GN=EIF4E2 PE=1 SV=1 - [IF4E2_HUMAN]	1	1	O60573	N-Term(iTRAQ8plex); K17(iTRAQ8plex)	HCD	1	0	1	1			1.091	0.93	1.065	1.904	1.282	1.248	Unique	Used	63031		0	2.61e-06	8344	8898	3.44	0	38	45	2348000	4	636.288	2542.13	0	-2.71	16.75	5570	5570	MS2	0/0	0	0	590_iTRAQ_phospho_500n.raw
High	A	2	rSDsQQAVk	8405	Unambiguous	Sorting nexin-17 OS=Homo sapiens GN=SNX17 PE=1 SV=1 - [SNX17_HUMAN]	1	1	Q15036	N-Term(iTRAQ8plex); S4(Phospho); K9(iTRAQ8plex)	HCD	1	0	1	1	1	S(2): 0.0; S(4): 100.0	1.161	1.333	1.584	1.452	1.198	1.184	Unique	Used	63060	331	0.001	0.0161	3043	3133	2.69	1	51	37	5903000	3	569.638	1706.9	0	-3.07	16.81	5604	5604	MS2	0/0	0	0	590_iTRAQ_phospho_500n.raw
High	A	2	sDqNnTAEGk	7254	Unambiguous	THUMP domain-containing protein 1 OS=Homo sapiens GN=THUMPD1 PE=1 SV=2 - [THUM1_HUMAN]	1	1	Q9NXG2	N-Term(iTRAQ8plex); Q3(Deamidated); N5(Deamidated); K10(iTRAQ8plex)	HCD	1	0	1	1			1.166	1.101	0.965	1.561	1.009	1.077	Unique	Used	63056		0.001	0.0123	4068	3829	2.17	0	45	45	1375000	2	837.431	1673.85	0.01	6.02	16.8	5598	5598	MS2	0/0	0	0	590_iTRAQ_phospho_500n.raw
High	A	2	sQDSMSSDTAR	8447	Unambiguous	DNA replication licensing factor MCM3 OS=Homo sapiens GN=MCM3 PE=1 SV=3 - [MCM3_HUMAN]	1	1	P25205	N-Term(iTRAQ8plex)	HCD	1	0	1	1			1.023	0.983	1.057	1.152	1.098	0.878	Unique	Used	63065		0	0.000213	2050	1946	2.14	0	27	45	1889000	2	744.848	1488.69	0	-1.39	16.82	5609	5609	MS2	0/0	0	0	590_iTRAQ_phospho_500n.raw
High	A	2	qAEnDSSNDDk	7519	Unambiguous	Serrate RNA effector molecule homolog OS=Homo sapiens GN=SRRT PE=1 SV=1 - [SRRT_HUMAN]	1	1	Q9BXP5	N-Term(iTRAQ8plex); N4(Deamidated); K11(iTRAQ8plex)	HCD	1	0	1	1			1.185	1.062	0.948	1.324	0.976	0.937	Unique	Used	63206		0	1.49e-05	4243	4298	3.52	0	33	45	2109000	3	611.293	1831.87	0	-6.2	17.12	5774	5774	MS2	0/0	0	0	590_iTRAQ_phospho_500n.raw
High	A	2	rDTDSDTQDANDSSck	8496	Unambiguous	Disks large-associated protein 4 OS=Homo sapiens GN=DLGAP4 PE=1 SV=3 - [DLGP4_HUMAN]	1	1	Q9Y2H0	N-Term(iTRAQ8plex); C15(Carbamidomethyl); K16(iTRAQ8plex)	HCD	1	0	1	1			1.219	1.259	1.335	1.555	1.092	1.154	Unique	Used	63086		0	6.84e-15	9093	9282	5.22	1	17	45	906200	3	808.374	2423.11	0	-5.43	16.86	5633	5633	MS2	0/0	0	0	590_iTRAQ_phospho_500n.raw
High	A	2	rEPEDEGEDDD	8498	Unambiguous	Acidic leucine-rich nuclear phosphoprotein 32 family member A OS=Homo sapiens GN=ANP32A PE=1 SV=1 - [AN32A_HUMAN]	1	1	P39687	N-Term(iTRAQ8plex)	HCD	1	0	1	1			1.169	1.146	1.137	1.452	1.095	1.21	Unique	Used	63321		0	0.00738	1445	1488	2.44	1	0	45	879700	2	805.341	1609.68	0	-1.03	17.37	5911	5911	MS2	0/0	0	0	590_iTRAQ_phospho_500n.raw
High	A	2	nSnSDGGEGGEGTk	7147	Unambiguous	ADP-ribosylation factor GTPase-activating protein 1 OS=Homo sapiens GN=ARFGAP1 PE=1 SV=2 - [ARFG1_HUMAN]	1	1	Q8N6T3	N-Term(iTRAQ8plex); N3(Deamidated); K14(iTRAQ8plex)	HCD	1	0	1	1			1.175	1.006	1.006	1.61	1.054	0.879	Unique	Used	63171		0	7.91e-07	5401	5196	4	0	62	40	4309000	3	639.977	1917.92	0	-4.01	17.04	5733	5733	MS2	0/0	0	0	590_iTRAQ_phospho_500n.raw
High	A	2	gQEQsAQk	8531	Unambiguous	SEC23-interacting protein OS=Homo sapiens GN=SEC23IP PE=1 SV=1 - [S23IP_HUMAN]	1	1	Q9Y6Y8	N-Term(iTRAQ8plex); S5(Phospho); K8(iTRAQ8plex)	HCD	1	0	1	1	1	S(5): 100.0	2.001	1.077	1.289	2.426	1.099	1.122	Unique	Used	63102	210	0.007	0.144	2672	2748	1.4	0	0	45	1508000	2	782.4	1563.79	0	-4.49	16.89	5650	5650	MS2	0/0	0	0	590_iTRAQ_phospho_500n.raw
High	A	2	dLQSSDR	8537	Unambiguous	Glucose-6-phosphate 1-dehydrogenase OS=Homo sapiens GN=G6PD PE=1 SV=4 - [G6PD_HUMAN]	1	1	P11413	N-Term(iTRAQ8plex)	HCD	1	0	1	1			1.372	6.054	5.84	1.272	4.054	3.785	Unique	Used	63105		0	0.00237	1048	972	2.02	0	24	2	42590000	2	562.794	1124.58	0	-4.16	16.9	5654	5654	MS2	0/0	0	0	590_iTRAQ_phospho_500n.raw
High	A	2	dADEAk	8543	Rejected	Aspartate aminotransferase, mitochondrial OS=Homo sapiens GN=GOT2 PE=1 SV=3 - [AATM_HUMAN]	1	0		N-Term(iTRAQ8plex); K6(iTRAQ8plex)	HCD	0	0	1	1			1.228	0.899	0.922	1.72	0.889	0.827	Redundant	Not Used	63108		0	0.00592	1138	1108	2.33	0	46	45	2820000	2	628.848	1256.69	0	-4.57	16.9	5657	5657	MS2	0/0	0	0	590_iTRAQ_phospho_500n.raw
High	A	2	dAnqAk	8544	Selected	Chromosome-associated kinesin KIF4A OS=Homo sapiens GN=KIF4A PE=1 SV=3 - [KIF4A_HUMAN]	1	1	O95239	N-Term(iTRAQ8plex); N3(Deamidated); Q4(Deamidated); K6(iTRAQ8plex)	HCD		0	2	2			1.228	0.899	0.922	1.72	0.889	0.827	Unique	Used	63108		0	0.00592	1138	1108	2.33	0	46	45	2820000	2	628.848	1256.69	0	-4.57	16.9	5657	5657	MS2	0/0	0	0	590_iTRAQ_phospho_500n.raw
High	A	2	qQQQMEQER	8550	Unambiguous	Plectin OS=Homo sapiens GN=PLEC PE=1 SV=3 - [PLEC_HUMAN]	1	1	Q15149	N-Term(iTRAQ8plex)	HCD	1	0	1	1			1.392	1.5	1.504	1.632	1.333	1.318	Unique	Used	63110		0	7.17e-05	2742	2652	2.38	0	31	45	2543000	3	503.584	1508.74	0	-3.6	16.9	5659	5659	MS2	0/0	0	0	590_iTRAQ_phospho_500n.raw
High	A	2	hIAEEADR	8561	Unambiguous	Putative tropomyosin alpha-3 chain-like protein OS=Homo sapiens PE=5 SV=2 - [TPM3L_HUMAN]|Tropomyosin alpha-4 chain OS=Homo sapiens GN=TPM4 PE=1 SV=3 - [TPM4_HUMAN]|Tropomyosin alpha-3 chain OS=Homo sapiens GN=TPM3 PE=1 SV=2 - [TPM3_HUMAN]	3	3	A6NL28;P67936;P06753	N-Term(iTRAQ8plex)	HCD	1	0	1	1			1.021	0.939	0.987	1.107	1.097	0.852	Not Unique	Not Used	63114		0	0.0102	1996	1988	2.5	0	45	3	15470000	3	415.555	1244.65	0	-3.07	16.92	5665	5665	MS2	0/0	0	0	590_iTRAQ_phospho_500n.raw
High	A	2	qSEDTNTESk	8563	Unambiguous	Luc7-like protein 3 OS=Homo sapiens GN=LUC7L3 PE=1 SV=2 - [LC7L3_HUMAN]	1	1	O95232	N-Term(iTRAQ8plex); K10(iTRAQ8plex)	HCD	1	0	1	1			0.924	0.804	0.875	1.12	0.777	0.753	Unique	Used	63115		0.001	0.0133	3994	4126	1.82	0	60	7	6672000	3	582.968	1746.89	0	-3.65	16.92	5666	5666	MS2	0/0	0	0	590_iTRAQ_phospho_500n.raw
High	A	2	gEsENAGTNQETR	5714	Unambiguous	Serine/arginine-rich splicing factor 4 OS=Homo sapiens GN=SRSF4 PE=1 SV=2 - [SRSF4_HUMAN]	1	1	Q08170	N-Term(iTRAQ8plex); S3(Phospho)	HCD	1	0	1	1	1	S(3): 100.0; T(8): 0.0; T(12): 0.0	0.991	0.725	0.649	1.504	0.975	0.847	Unique	Used	63119	449	0	2.84e-05	2893	2837	3.26	0	20	45	2544000	2	888.89	1776.77	0	1.29	16.92	5670	5670	MS2	0/0	0	0	590_iTRAQ_phospho_500n.raw
High	A	2	dSDAGSSTPTTSTR	8581	Unambiguous	Transcription activator BRG1 OS=Homo sapiens GN=SMARCA4 PE=1 SV=2 - [SMCA4_HUMAN]	1	1	P51532	N-Term(iTRAQ8plex)	HCD	1	0	1	1			1.484	1.186	1.155	1.584	1.181	0.903	Unique	Used	63121		0	8.1e-07	3170	3148	2.81	0	0	45	1134000	2	843.905	1686.8	0	-3.92	16.93	5673	5673	MS2	0/0	0	0	590_iTRAQ_phospho_500n.raw
High	A	2	sESEEEk	8585	Unambiguous	Gamma-glutamyl hydrolase OS=Homo sapiens GN=GGH PE=1 SV=2 - [GGH_HUMAN]	1	1	Q92820	N-Term(iTRAQ8plex); K7(iTRAQ8plex)	HCD	1	0	1	1			2.473	1.425	1.638	2.904	1.682	1.641	Unique	Used	63123		0.009	0.172	2156	2134	2.6	0	60	10	4519000	3	482.589	1445.75	0	-3.98	16.93	5675	5675	MS2	0/0	0	0	590_iTRAQ_phospho_500n.raw
High	A	2	tDEEEkEDR	8597	Unambiguous	ATP-dependent RNA helicase DDX19A OS=Homo sapiens GN=DDX19A PE=1 SV=1 - [DD19A_HUMAN]	2	1	Q9NUU7	N-Term(iTRAQ8plex); K6(iTRAQ8plex)	HCD	1	0	1	1			1.365	0.825	0.85	2.252	0.801	0.942	Unique	Used	63152		0	4.11e-05	4223	4366	2.38	1	0	45	436100	2	879.951	1758.89	0	-1.17	16.99	5709	5709	MS2	0/0	0	0	590_iTRAQ_phospho_500n.raw
High	A	2	eSGADGASTsPR	8614	Unambiguous	Transcriptional adapter 3 OS=Homo sapiens GN=TADA3 PE=1 SV=1 - [TADA3_HUMAN]	1	1	O75528	N-Term(iTRAQ8plex); S10(Phospho)	HCD	1	0	1	1	0.995	S(2): 0.0; S(8): 0.0; T(9): 0.5; S(10): 99.5	0.928	1.059	1.074	1.471	1.338	1.201	Unique	Used	63136	300	0	0.00142	1772	1781	2.16	0	37	31	7137000	2	759.838	1518.67	0	-2.92	16.96	5690	5690	MS2	0/0	0	0	590_iTRAQ_phospho_500n.raw
High	A	2	sDETAAk	8617	Unambiguous	Heat shock protein beta-1 OS=Homo sapiens GN=HSPB1 PE=1 SV=2 - [HSPB1_HUMAN]	1	1	P04792	N-Term(iTRAQ8plex); K7(iTRAQ8plex)	HCD	1	0	1	1			0.735	0.972	1.367	0.781	1.055	0.925	Unique	Used	63137		0.006	0.115	1767	1700	1.82	0	55	7	6476000	3	443.918	1329.74	0	-5.43	16.96	5691	5691	MS2	0/0	0	0	590_iTRAQ_phospho_500n.raw
High	A	2	rSsPPPPPSGSSSR	8640	Unambiguous	Zinc finger protein 318 OS=Homo sapiens GN=ZNF318 PE=1 SV=2 - [ZN318_HUMAN]	1	1	Q5VUA4	N-Term(iTRAQ8plex); S3(Phospho)	HCD	0.01	0	1	1	0.5	S(2): 50.0; S(3): 50.0; S(9): 0.0; S(11): 0.0; S(12): 0.0; S(13): 0.0	1.112	0.933	0.887	1.934	2.356	1.281	Unique	Used	63146	276	0	0.000489	4238	4068	4.02	1	69	45	2159000	3	593.961	1779.87	0	-0.47	16.98	5702	5702	MS2	0/0	0	0	590_iTRAQ_phospho_500n.raw
High	A	2	qDDPSyR	8644	Unambiguous	Catenin beta-1 OS=Homo sapiens GN=CTNNB1 PE=1 SV=1 - [CTNB1_HUMAN]	1	1	P35222	N-Term(iTRAQ8plex); Y6(Phospho)	HCD	1	0	1	1	0.003	S(5): 99.7; Y(6): 0.3	1.082	2.691	2.8	1.542	2.709	2.902	Unique	Used	63149	164	0.004	0.0705	932	966	2.34	0	44	33	6464000	2	632.777	1264.55	0	-4	16.99	5705	5705	MS2	0/0	0	0	590_iTRAQ_phospho_500n.raw
High	A	2	eQSGSSTnGSnGSESSk	8648	Unambiguous	Transcription factor Sp1 OS=Homo sapiens GN=SP1 PE=1 SV=3 - [SP1_HUMAN]	1	1	P08047	N-Term(iTRAQ8plex); N8(Deamidated); N11(Deamidated); K17(iTRAQ8plex)	HCD	1	0	1	1									No Quan Values	Not Used	63362		0	3.38e-13	8023	7857	6.15	0	0	35	6302000	3	751.688	2253.05	0	-3.75	17.47	5962	5962	MS2	0/0	0	0	590_iTRAQ_phospho_500n.raw
High	A	2	gDTGGEDTAAPGR	8654	Unambiguous	dCTP pyrophosphatase 1 OS=Homo sapiens GN=DCTPP1 PE=1 SV=1 - [DCTP1_HUMAN]	1	1	Q9H773	N-Term(iTRAQ8plex)	HCD	1	0	1	1			1.536	1.36	1.446	1.86	1.285	1.233	Unique	Used	63154		0	5.54e-07	2358	2358	3.29	0	54	10	4109000	3	503.247	1507.73	0	-1.78	17	5711	5711	MS2	0/0	0	0	590_iTRAQ_phospho_500n.raw
High	A	2	sVDQGGGGsPR	8660	Unambiguous	Ubiquitin carboxyl-terminal hydrolase 24 OS=Homo sapiens GN=USP24 PE=1 SV=3 - [UBP24_HUMAN]	1	1	Q9UPU5	N-Term(iTRAQ8plex); S9(Phospho)	HCD	1	0	1	1	1	S(1): 0.0; S(9): 100.0	0.962	0.914	1.13	1.309	0.831	0.906	Unique	Used	63157	397	0	1.8e-06	1727	1802	3.45	0	5	30	10560000	2	700.826	1400.64	0	-2.3	17.01	5716	5716	MS2	0/0	0	0	590_iTRAQ_phospho_500n.raw
High	A	2	aGHSEnGVEEDTEGR	8689	Unambiguous	Opioid growth factor receptor OS=Homo sapiens GN=OGFR PE=1 SV=3 - [OGFR_HUMAN]	1	1	Q9NZT2	N-Term(iTRAQ8plex); N6(Deamidated)	HCD	1	0	1	1			1.676	1.91	1.388	2.544	2.424	1.321	Unique	Used	63170		0	3.7e-12	4057	4094	5.03	0	39	12	7460000	3	631.288	1891.85	0	-4.15	17.04	5732	5732	MS2	0/0	0	0	590_iTRAQ_phospho_500n.raw
High	A	2	qNTAGsPk	8695	Unambiguous	Partitioning defective 3 homolog OS=Homo sapiens GN=PARD3 PE=1 SV=2 - [PARD3_HUMAN]	1	1	Q8TEW0	N-Term(iTRAQ8plex); S6(Phospho); K8(iTRAQ8plex)	HCD	1	0	1	1	1	T(3): 0.0; S(6): 100.0	0.983	0.965	0.96	1.507	1.076	1.037	Unique	Used	63218	324	0.002	0.0295	2388	2244	2.42	0	44	11	7796000	3	497.597	1490.78	0	-4.85	17.14	5788	5788	MS2	0/0	0	0	590_iTRAQ_phospho_500n.raw
High	A	2	dDNSAANNSANEk	8717	Unambiguous	Eukaryotic translation initiation factor 4 gamma 2 OS=Homo sapiens GN=EIF4G2 PE=1 SV=1 - [IF4G2_HUMAN]	1	1	P78344	N-Term(iTRAQ8plex); K13(iTRAQ8plex)	HCD	1	0	1	1			1.077	0.967	1.078	1.476	1.263	1.101	Unique	Used	63184		0	4.46e-07	6042	5810	4.27	0	59	45	1618000	3	653.323	1957.96	0	-5.94	17.07	5748	5748	MS2	0/0	0	0	590_iTRAQ_phospho_500n.raw
High	A	2	rTNsTGGSSGSSVGGGSGk	8724	Unambiguous	ELKS/Rab6-interacting/CAST family member 1 OS=Homo sapiens GN=ERC1 PE=1 SV=1 - [RB6I2_HUMAN]	1	1	Q8IUD2	N-Term(iTRAQ8plex); S4(Phospho); K19(iTRAQ8plex)	HCD	1	0	1	1	0.985	T(2): 0.7; S(4): 98.5; T(5): 0.7; S(8): 0.0; S(9): 0.0; S(11): 0.0; S(12): 0.0; S(17): 0.0	1.013	1.225	0.922	1.399	1.349	1.223	Unique	Used	63187	308	0	7.91e-08	9488	9539	4.65	1	44	45	1403000	3	776.717	2328.14	0	-1.94	17.07	5751	5751	MS2	0/0	0	0	590_iTRAQ_phospho_500n.raw
High	A	2	eESTSSGnVSNR	6278	Unambiguous	Transcription elongation factor A protein 1 OS=Homo sapiens GN=TCEA1 PE=1 SV=2 - [TCEA1_HUMAN]	1	1	P23193	N-Term(iTRAQ8plex); N8(Deamidated)	HCD	1	0	1	1			1.172	0.923	1.025	1.409	0.984	0.955	Unique	Used	63188		0	0.0044	2995	2709	1.66	0	45	45	1227000	2	786.371	1571.73	-0.01	-6.71	17.07	5752	5752	MS2	0/0	0	0	590_iTRAQ_phospho_500n.raw
High	A	2	aSsPSGk	8730	Unambiguous	Threonine--tRNA ligase, cytoplasmic OS=Homo sapiens GN=TARS PE=1 SV=3 - [SYTC_HUMAN]	1	1	P26639	N-Term(iTRAQ8plex); S3(Phospho); K7(iTRAQ8plex)	HCD	1	0	1	1	0.996	S(2): 0.4; S(3): 99.6; S(5): 0.0	0.95	0.885	1.092	1.098	0.636	0.736	Unique	Used	63190	163	0.004	0.0871	1449	1469	1.84	0	26	4	38170000	2	661.35	1321.69	0	-3.6	17.08	5755	5755	MS2	0/0	0	0	590_iTRAQ_phospho_500n.raw
High	A	2	gEGsPSEATR	8759	Unambiguous	Uncharacterized protein C6orf132 OS=Homo sapiens GN=C6orf132 PE=1 SV=4 - [CF132_HUMAN]	1	1	Q5T0Z8	N-Term(iTRAQ8plex); S4(Phospho)	HCD	1	0	1	1	1	S(4): 100.0; S(6): 0.0; T(9): 0.0	1.014	0.962	1.157	1.574	1.45	1.187	Unique	Used	63204	162	0.002	0.0334	1349	1337	1.52	0	0	45	824800	2	687.81	1374.61	0	-5.52	17.11	5772	5772	MS2	0/0	0	0	590_iTRAQ_phospho_500n.raw
High	A	2	tMDASER	8791	Unambiguous	Retinal dehydrogenase 1 OS=Homo sapiens GN=ALDH1A1 PE=1 SV=2 - [AL1A1_HUMAN]	1	1	P00352	N-Term(iTRAQ8plex)	HCD	1	0	1	1			1.074	1.317	1.138	1.438	1.313	1.005	Unique	Used	63216		0.007	0.144	637	672	1.97	0	24	13	7057000	2	557.279	1113.55	0	0.32	17.14	5786	5786	MS2	0/0	0	0	590_iTRAQ_phospho_500n.raw
High	A	2	ssDQDSTNk	8804	Unambiguous	Ankyrin repeat and SAM domain-containing protein 1A OS=Homo sapiens GN=ANKS1A PE=1 SV=4 - [ANS1A_HUMAN]	1	1	Q92625	N-Term(iTRAQ8plex); S2(Phospho); K9(iTRAQ8plex)	HCD	1	0	1	1	1	S(1): 0.0; S(2): 100.0; S(6): 0.0; T(7): 0.0	1.377	0.944	1.036	1.726	0.933	1.141	Unique	Used	63221	254	0	0.00263	3161	3274	2.31	0	0	45	1183000	2	835.395	1669.78	0	-3.54	17.14	5791	5791	MS2	0/0	0	0	590_iTRAQ_phospho_500n.raw
High	A	2	sSGISSQNSSTSDGDR	8806	Unambiguous	CDKN2A-interacting protein OS=Homo sapiens GN=CDKN2AIP PE=1 SV=3 - [CARF_HUMAN]	1	1	Q9NXV6	N-Term(iTRAQ8plex)	HCD	1	0	1	1			1.111	1.278	1.419	1.672	1.13	1.278	Unique	Used	63222		0	3.08e-12	4667	4777	3.6	0	18	45	1074000	2	944.944	1888.88	0	1.27	17.15	5792	5792	MS2	0/0	0	0	590_iTRAQ_phospho_500n.raw
High	A	2	eQSGSSTNGSnGSESSk	8648	Unambiguous	Transcription factor Sp1 OS=Homo sapiens GN=SP1 PE=1 SV=3 - [SP1_HUMAN]	1	1	P08047	N-Term(iTRAQ8plex); N11(Deamidated); K17(iTRAQ8plex)	HCD	1	0	1	1			0.873	1.654	1.938	1.389	1.734	1.748	Unique	Used	63225		0	7.15e-07	8156	8649	3.87	0	54	14	1271000	4	563.771	2252.06	0	-4.49	17.15	5796	5796	MS2	0/0	0	0	590_iTRAQ_phospho_500n.raw
High	A	2	sASLnsKPSSLR	7604	Unambiguous	Lymphoid-restricted membrane protein OS=Homo sapiens GN=LRMP PE=1 SV=3 - [LRMP_HUMAN]	1	1	Q12912	N-Term(iTRAQ8plex); N5(Deamidated); S6(Phospho)	HCD	1	0	1	1	0.004	S(1): 0.0; S(3): 0.0; S(6): 0.4; S(9): 49.8; S(10): 49.8	0.889	1.302	1.136	1.117	1.039	1.055	Unique	Used	63231	133	0.008	0.159	3406	3403	1.1	0	26	45	3256000	2	816.422	1631.84	0	3.21	17.17	5804	5804	MS2	0/0	0	0	590_iTRAQ_phospho_500n.raw
High	A	2	eAQEQQNDGk	8842	Unambiguous	Roundabout homolog 1 OS=Homo sapiens GN=ROBO1 PE=1 SV=1 - [ROBO1_HUMAN]	1	1	Q9Y6N7	N-Term(iTRAQ8plex); K10(iTRAQ8plex)	HCD	1	0	1	1			0.874	0.711	0.702	1.196	0.693	0.726	Unique	Used	63240		0	1.72e-07	3677	3673	2.66	0	0	45	846300	2	877.959	1754.91	0	-1.35	17.19	5814	5814	MS2	0/0	0	0	590_iTRAQ_phospho_500n.raw
High	A	2	tRTsSSETEEk	8844	Unambiguous	CD2-associated protein OS=Homo sapiens GN=CD2AP PE=1 SV=1 - [CD2AP_HUMAN]	1	1	Q9Y5K6	N-Term(iTRAQ8plex); S4(Phospho); K11(iTRAQ8plex)	HCD	0.0446	0	1	1	0.005	T(1): 0.0; T(3): 99.5; S(4): 0.5; S(5): 0.0; S(6): 0.0; T(8): 0.0	1.081	2.663	2.995	1.689	2.254	3.298	Unique	Used	63241	207	0.007	0.14	5539	5302	2.24	1	0	45	806800	2	971.978	1942.95	0	-4.39	17.2	5816	5816	MS2	0/0	0	0	590_iTRAQ_phospho_500n.raw
High	A	2	dAsPSkEER	8854	Unambiguous	Probable ATP-dependent RNA helicase DDX23 OS=Homo sapiens GN=DDX23 PE=1 SV=3 - [DDX23_HUMAN]	1	1	Q9BUQ8	N-Term(iTRAQ8plex); S3(Phospho); K6(iTRAQ8plex)	HCD	1	0	1	1	1	S(3): 100.0; S(5): 0.0	0.822	1.45	1.329	1.086	1.092	1.309	Unique	Used	63464	364	0.001	0.0132	3762	3411	1.94	1	6	9	18180000	2	853.928	1706.85	0	-4.85	17.73	6089	6089	MS2	0/0	0	0	590_iTRAQ_phospho_500n.raw
High	A	2	aQSEAEk	8864	Unambiguous	Moesin OS=Homo sapiens GN=MSN PE=1 SV=3 - [MOES_HUMAN]	1	1	P26038	N-Term(iTRAQ8plex); K7(iTRAQ8plex)	HCD	1	0	1	1			0.939	1.302	1.46	1.028	1.207	1.203	Unique	Used	63250		0	0.00113	1287	1274	2.72	0	81	15	2330000	3	457.595	1370.77	0	-1.55	17.22	5827	5827	MS2	0/0	0	0	590_iTRAQ_phospho_500n.raw
High	A	2	hGSsDIsSPR	8886	Unambiguous	BUD13 homolog OS=Homo sapiens GN=BUD13 PE=1 SV=1 - [BUD13_HUMAN]	1	1	Q9BRD0	N-Term(iTRAQ8plex); S4(Phospho); S7(Phospho)	HCD	1	0	1	1	0	S(3): 99.3; S(4): 0.7; S(7): 0.7; S(8): 99.3	1.953	1.502	1.605	2.541	1.565	1.435	Unique	Used	63261	185	0.003	0.0475	1501	1407	2.08	0	34	45	3021000	2	753.816	1506.62	0	-3.13	17.24	5839	5839	MS2	0/0	0	0	590_iTRAQ_phospho_500n.raw
High	A	2	eENkGGEDk	8933	Unambiguous	14-3-3 protein epsilon OS=Homo sapiens GN=YWHAE PE=1 SV=1 - [1433E_HUMAN]	1	1	P62258	N-Term(iTRAQ8plex); K4(iTRAQ8plex); K9(iTRAQ8plex)	HCD	1	0	1	1			0.879	0.882	0.875	1.063	0.774	0.649	Unique	Used	63276		0	0.000775	3109	3219	2.73	1	46	5	9997000	4	480.271	1918.06	0	-1.47	17.27	5857	5857	MS2	0/0	0	0	590_iTRAQ_phospho_500n.raw
High	A	2	dNEEETTDDPR	8939	Unambiguous	Cell division cycle 5-like protein OS=Homo sapiens GN=CDC5L PE=1 SV=2 - [CDC5L_HUMAN]	1	1	Q99459	N-Term(iTRAQ8plex)	HCD	1	0	1	1			1.13	0.783	1	1.709	1.376	1.159	Unique	Used	63279		0	3.38e-05	2221	2253	2.37	0	40	45	2066000	2	812.864	1624.72	0	-1.79	17.27	5860	5860	MS2	0/0	0	0	590_iTRAQ_phospho_500n.raw
High	A	2	tsPVTR	8982	Unambiguous	Serine/arginine repetitive matrix protein 2 OS=Homo sapiens GN=SRRM2 PE=1 SV=2 - [SRRM2_HUMAN]	1	1	Q9UQ35	N-Term(iTRAQ8plex); S2(Phospho)	HCD	1	0	1	1	0.5	T(1): 50.0; S(2): 50.0; T(5): 0.0	1.231	0.992	1.197	3.328	3.757	1.313	Unique	Used	63386	94	0.008	0.146	795	748	1.54	0	35	45	1560000	3	348.85	1044.54	0	-3.34	17.53	5991	5991	MS2	0/0	0	0	590_iTRAQ_phospho_500n.raw
High	A	2	nTEESSsPVR	8992	Unambiguous	Zinc finger CCCH domain-containing protein 13 OS=Homo sapiens GN=ZC3H13 PE=1 SV=1 - [ZC3HD_HUMAN]	1	1	Q5T200	N-Term(iTRAQ8plex); S7(Phospho)	HCD	1	0	1	1	0.5	T(2): 0.0; S(5): 0.0; S(6): 50.0; S(7): 50.0	1.417	1.064	1.195	1.676	0.91	1.002	Unique	Used	63303	249	0.001	0.0212	1967	1787	2.32	0	43	39	3914000	2	745.342	1489.68	0	-4.9	17.33	5890	5890	MS2	0/0	0	0	590_iTRAQ_phospho_500n.raw
High	A	2	nVSEsPNR	8997	Unambiguous	Peptidyl-prolyl cis-trans isomerase G OS=Homo sapiens GN=PPIG PE=1 SV=2 - [PPIG_HUMAN]	1	1	Q13427	N-Term(iTRAQ8plex); S5(Phospho)	HCD	1	0	1	1	1	S(3): 0.0; S(5): 100.0	1.53	0.843	0.955	1.953	0.908	0.911	Unique	Used	63305	265	0.005	0.0965	1227	1098	1.46	0	46	8	13400000	2	643.804	1286.6	0	-2.33	17.34	5892	5892	MS2	0/0	0	0	590_iTRAQ_phospho_500n.raw
High	A	2	gNsPPSSGEAcR	8385	Unambiguous	N-alpha-acetyltransferase 10 OS=Homo sapiens GN=NAA10 PE=1 SV=1 - [NAA10_HUMAN]	1	1	P41227	N-Term(iTRAQ8plex); S3(Phospho); C11(Carbamidomethyl)	HCD	1	0	1	1	1	S(3): 100.0; S(6): 0.0; S(7): 0.0	1.118	1.222	1.106	1.256	1.136	1.124	Unique	Used	63741	339	0	2.12e-06	1927	1867	2.63	0	6	31	9766000	2	801.845	1602.68	0	-3.35	18.35	6420	6420	MS2	0/0	0	0	590_iTRAQ_phospho_500n.raw
High	A	2	hAsTSSPADk	9045	Unambiguous	E3 ubiquitin-protein ligase UBR4 OS=Homo sapiens GN=UBR4 PE=1 SV=1 - [UBR4_HUMAN]	1	1	Q5T4S7	N-Term(iTRAQ8plex); S3(Phospho); K10(iTRAQ8plex)	HCD	1	0	1	1	1	S(3): 100.0; T(4): 0.0; S(5): 0.0; S(6): 0.0	1.111	1.487	1.747	1.507	1.506	1.707	Unique	Used	63323	282	0	0.00922	3638	3765	3.61	0	78	15	6025000	3	563.618	1688.84	0	-4.75	17.37	5913	5913	MS2	0/0	0	0	590_iTRAQ_phospho_500n.raw
High	A	2	ekEEsPQPR	9049	Unambiguous	Uncharacterized protein C12orf43 OS=Homo sapiens GN=C12orf43 PE=1 SV=2 - [CL043_HUMAN]	1	1	Q96C57	N-Term(iTRAQ8plex); K2(iTRAQ8plex); S5(Phospho)	HCD	1	0	1	1	1	S(5): 100.0	0.892	1.423	1.563	1.302	1.317	1.241	Unique	Used	63325	337	0	0.00825	4239	4409	2.22	1	0	45	1438000	2	894.462	1787.92	0	0.5	17.38	5916	5916	MS2	0/0	0	0	590_iTRAQ_phospho_500n.raw
High	A	2	rsPsPAPPPR	9055	Unambiguous	Serine/arginine repetitive matrix protein 1 OS=Homo sapiens GN=SRRM1 PE=1 SV=2 - [SRRM1_HUMAN]	1	1	Q8IYB3	N-Term(iTRAQ8plex); S2(Phospho); S4(Phospho)	HCD	1	0	1	1	1	S(2): 100.0; S(4): 100.0	0.992	0.915	0.989	1.364	1.074	0.999	Unique	Used	63332	253	0.006	0.134	2786	2584	2.07	1	27	45	1221000	2	763.365	1525.72	0	-0.2	17.4	5925	5925	MS2	0/0	0	0	590_iTRAQ_phospho_500n.raw
High	A	2	rPsPQPsPR	7362	Unambiguous	Serine/arginine repetitive matrix protein 2 OS=Homo sapiens GN=SRRM2 PE=1 SV=2 - [SRRM2_HUMAN]	1	1	Q9UQ35	N-Term(iTRAQ8plex); S3(Phospho); S7(Phospho)	HCD	1	0	1	1	1	S(3): 100.0; S(7): 100.0	1.152	0.83	1.003	1.578	1.195	1.041	Unique	Used	63596	303	0.002	0.0331	2070	2212	2.84	0	11	39	5184000	2	743.347	1485.69	0	-3.37	18.04	6249	6249	MS2	0/0	0	0	590_iTRAQ_phospho_500n.raw
High	A	2	hSTENDSPTNVQQ	9074	Unambiguous	Protein farnesyltransferase/geranylgeranyltransferase type-1 subunit alpha OS=Homo sapiens GN=FNTA PE=1 SV=1 - [FNTA_HUMAN]	1	1	P49354	N-Term(iTRAQ8plex)	HCD	1	0	1	1			1.168	1.057	0.994	1.707	1.477	1.314	Unique	Used	63338		0	0.00333	4122	3846	2.52	0	19	45	914700	2	880.918	1760.83	0	-3.21	17.41	5932	5932	MS2	0/0	0	0	590_iTRAQ_phospho_500n.raw
High	A	2	iSRPGDSDDSR	9091	Unambiguous	Heterogeneous nuclear ribonucleoprotein L OS=Homo sapiens GN=HNRNPL PE=1 SV=2 - [HNRPL_HUMAN]	1	1	P14866	N-Term(iTRAQ8plex)	HCD	1	0	1	1			1.081	0.934	1.005	1.445	1.017	0.95	Unique	Used	63346		0.003	0.0565	2512	2393	2.73	0	13	3	38560000	3	503.591	1508.76	0	-1.36	17.43	5942	5942	MS2	0/0	0	0	590_iTRAQ_phospho_500n.raw
High	A	2	eTSESQDSEk	9100	Unambiguous	28S ribosomal protein S31, mitochondrial OS=Homo sapiens GN=MRPS31 PE=1 SV=3 - [RT31_HUMAN]	1	1	Q92665	N-Term(iTRAQ8plex); K10(iTRAQ8plex)	HCD	1	0	1	1			1.305	0.933	1.018	1.596	1.016	0.998	Unique	Used	63350		0	0.000785	3983	3748	2.66	0	62	45	1327000	3	583.301	1747.89	0	4.31	17.44	5947	5947	MS2	0/0	0	0	590_iTRAQ_phospho_500n.raw
High	A	2	dPSASnGGGsPAR	9152	Unambiguous	Vinexin OS=Homo sapiens GN=SORBS3 PE=1 SV=2 - [VINEX_HUMAN]	1	1	O60504	N-Term(iTRAQ8plex); N6(Deamidated); S10(Phospho)	HCD	1	0	1	1	1	S(3): 0.0; S(5): 0.0; S(10): 100.0	0.732	0.838	0.947	1.191	0.956	1.096	Unique	Used	63371	162	0.003	0.0463	2259	2135	2.58	0	0	45	1094000	2	779.344	1557.68	0	-2.33	17.5	5973	5973	MS2	0/0	0	0	590_iTRAQ_phospho_500n.raw
High	A	2	qDNESNVDPR	9167	Unambiguous	Probable ubiquitin carboxyl-terminal hydrolase FAF-X OS=Homo sapiens GN=USP9X PE=1 SV=3 - [USP9X_HUMAN]	1	1	Q93008	N-Term(iTRAQ8plex)	HCD	1	0	1	1			0.82	0.851	0.743	1.582	1.312	1.153	Unique	Used	63377		0.005	0.105	2572	2415	1.74	0	50	45	1225000	2	739.362	1477.72	0	-1.27	17.51	5980	5980	MS2	0/0	0	0	590_iTRAQ_phospho_500n.raw
High	A	2	eQSGSSnGSESSPAnEnGDR	9175	Unambiguous	Ubiquitin carboxyl-terminal hydrolase 24 OS=Homo sapiens GN=USP24 PE=1 SV=3 - [UBP24_HUMAN]	1	1	Q9UPU5	N-Term(iTRAQ8plex); N7(Deamidated); N15(Deamidated); N17(Deamidated)	HCD	1	0	1	1			1.227	1.661	1.187	1.598	1.002	0.979	Unique	Used	63381		0	6.27e-09	5012	4556	3.64	0	35	45	762100	2	1158.5	2315.98	0.01	8.5	17.52	5985	5985	MS2	0/0	0	0	590_iTRAQ_phospho_500n.raw
High	A	2	aSSTsTPEPTR	9216	Unambiguous	Protein enabled homolog OS=Homo sapiens GN=ENAH PE=1 SV=2 - [ENAH_HUMAN]	1	1	Q8N8S7	N-Term(iTRAQ8plex); S5(Phospho)	HCD	0.0292	0	1	1	0.333	S(2): 0.0; S(3): 0.0; T(4): 33.3; S(5): 33.3; T(6): 33.3; T(10): 0.0							No Quan Values	Not Used	63399	219	0	0.00022	2692	2436	3.42	0	35	42	4748000	2	759.36	1517.71	0	-1.31	17.57	6008	6008	MS2	0/0	0	0	590_iTRAQ_phospho_500n.raw
High	A	2	sAEQGEVEnGR	9238	Unambiguous	Trafficking protein particle complex subunit 6B OS=Homo sapiens GN=TRAPPC6B PE=1 SV=1 - [TPC6B_HUMAN]	1	1	Q86SZ2	N-Term(iTRAQ8plex); N9(Deamidated)	HCD	1	0	1	1			0.953	0.69	0.773	1.95	1.164	1.015	Unique	Used	63407		0	1.31e-08	2131	2155	3.09	0	42	45	1803000	2	740.86	1480.71	0	-3.61	17.59	6018	6018	MS2	0/0	0	0	590_iTRAQ_phospho_500n.raw
High	A	2	sVQPTSEER	9255	Unambiguous	Septin-9 OS=Homo sapiens GN=SEPT9 PE=1 SV=2 - [SEPT9_HUMAN]	1	1	Q9UHD8	N-Term(iTRAQ8plex)	HCD	1	0	1	1			0.909	0.93	0.95	1.294	1.101	1.081	Unique	Used	63413		0.006	0.129	1687	1619	1.54	0	67	45	1582000	2	668.854	1336.7	0	-0.68	17.61	6026	6026	MS2	0/0	0	0	590_iTRAQ_phospho_500n.raw
High	A	2	sNDSGIQQSSDDGR	9257	Unambiguous	Arf-GAP with coiled-coil, ANK repeat and PH domain-containing protein 2 OS=Homo sapiens GN=ACAP2 PE=1 SV=3 - [ACAP2_HUMAN]	1	1	Q15057	N-Term(iTRAQ8plex)	HCD	1	0	1	1			1.086	1.412	1.247	1.237	1.249	1.174	Unique	Used	63414		0	2.46e-14	3746	3663	3.44	0	0	45	1088000	2	885.412	1769.82	0	-1.67	17.61	6027	6027	MS2	0/0	0	0	590_iTRAQ_phospho_500n.raw
High	A	2	dDNSAANnSANEk	8717	Unambiguous	Eukaryotic translation initiation factor 4 gamma 2 OS=Homo sapiens GN=EIF4G2 PE=1 SV=1 - [IF4G2_HUMAN]	1	1	P78344	N-Term(iTRAQ8plex); N8(Deamidated); K13(iTRAQ8plex)	HCD	0.0356	0	1	1			1.106	1.137	1.187	1.696	1.161	1.095	Unique	Used	63416		0	5.04e-09	6396	6039	3.93	0	50	44	3812000	3	653.654	1958.95	0	-1.36	17.61	6029	6029	MS2	0/0	0	0	590_iTRAQ_phospho_500n.raw
High	A	2	eSSTSEGADQk	9266	Unambiguous	Scaffold attachment factor B1 OS=Homo sapiens GN=SAFB PE=1 SV=4 - [SAFB1_HUMAN]|Scaffold attachment factor B2 OS=Homo sapiens GN=SAFB2 PE=1 SV=1 - [SAFB2_HUMAN]	2	2	Q15424;Q14151	N-Term(iTRAQ8plex); K11(iTRAQ8plex)	HCD	1	0	1	1									No Quan Values	Not Used	63634		0	8.02e-06	3981	4044	3.86	0	5	7	18990000	3	582.969	1746.89	0	-1.56	18.13	6295	6295	MS2	0/0	0	0	590_iTRAQ_phospho_500n.raw
High	A	2	aAGGGAGsSEDDAQSR	6505	Unambiguous	Golgi phosphoprotein 3 OS=Homo sapiens GN=GOLPH3 PE=1 SV=1 - [GOLP3_HUMAN]	1	1	Q9H4A6	N-Term(iTRAQ8plex); S8(Phospho)	HCD	0.0474	0	1	1	0.5	S(8): 50.0; S(9): 50.0; S(15): 0.0	1.02	0.647	0.848	1.478	0.848	1.146	Unique	Used	63430	266	0	1.48e-05	2352	2397	2.74	0	52	45	756800	2	910.389	1819.77	0	-2.69	17.64	6045	6045	MS2	0/0	0	0	590_iTRAQ_phospho_500n.raw
High	A	2	aINDNTnSR	9308	Unambiguous	Transmembrane emp24 domain-containing protein 2 OS=Homo sapiens GN=TMED2 PE=1 SV=1 - [TMED2_HUMAN]	1	1	Q15363	N-Term(iTRAQ8plex); N7(Deamidated)	HCD	1	0	1	1			1.318	1.156	1.081	1.851	1.194	1.186	Unique	Used	63436		0.001	0.0201	1703	1600	2.13	0	37	45	1254000	2	655.335	1309.66	0	-1.69	17.66	6053	6053	MS2	0/0	0	0	590_iTRAQ_phospho_500n.raw
High	A	2	eQSGSSnGSESSPAnENGDR	9175	Unambiguous	Ubiquitin carboxyl-terminal hydrolase 24 OS=Homo sapiens GN=USP24 PE=1 SV=3 - [UBP24_HUMAN]	1	1	Q9UPU5	N-Term(iTRAQ8plex); N7(Deamidated); N15(Deamidated)	HCD	1	0	1	1			0.829	0.733	0.713	1.252	0.693	0.58	Unique	Used	63486		0	1.01e-09	4398	4425	4.35	0	55	45	1316000	3	772.33	2314.98	0	-2.28	17.78	6115	6115	MS2	0/0	0	0	590_iTRAQ_phospho_500n.raw
High	A	2	gEEDADGSk	9348	Unambiguous	Eukaryotic translation initiation factor 4 gamma 1 OS=Homo sapiens GN=EIF4G1 PE=1 SV=4 - [IF4G1_HUMAN]	1	1	Q04637	N-Term(iTRAQ8plex); K9(iTRAQ8plex)	HCD	1	0	1	1			0.891	0.917	1.051	1.47	1.274	1.167	Unique	Used	63454		0	0.000514	2787	2872	2.86	0	61	10	8907000	3	505.928	1515.77	0	-2.8	17.71	6076	6076	MS2	0/0	0	0	590_iTRAQ_phospho_500n.raw
High	A	2	sATTTPSGsPR	9391	Unambiguous	AP2-associated protein kinase 1 OS=Homo sapiens GN=AAK1 PE=1 SV=3 - [AAK1_HUMAN]	1	1	Q2M2I8	N-Term(iTRAQ8plex); S9(Phospho)	HCD	0.0048	0	1	1	0.494	S(1): 0.0; T(3): 0.4; T(4): 0.4; T(5): 0.4; S(7): 49.4; S(9): 49.4	1.002	1.498	1.553	1.345	1.515	1.3	Unique	Used	63468	121	0.006	0.126	1823	1940	2.07	0	46	45	1492000	2	723.347	1445.69	0	-4.49	17.74	6093	6093	MS2	0/0	0	0	590_iTRAQ_phospho_500n.raw
High	A	2	tDSEEQDk	9410	Unambiguous	DNA polymerase epsilon subunit 3 OS=Homo sapiens GN=POLE3 PE=1 SV=1 - [DPOE3_HUMAN]	1	1	Q9NRF9	N-Term(iTRAQ8plex); K8(iTRAQ8plex)	HCD	1	0	1	1			1.033	1.18	1.428	1.587	1.285	1.445	Unique	Used	63475		0	1.82e-05	3332	3226	2.31	0	21	45	2916000	2	780.4	1559.79	0	-5.62	17.76	6102	6102	MS2	0/0	0	0	590_iTRAQ_phospho_500n.raw
High	A	2	qksPEIHR	9426	Unambiguous	Bcl-2-associated transcription factor 1 OS=Homo sapiens GN=BCLAF1 PE=1 SV=2 - [BCLF1_HUMAN]	1	1	Q9NYF8	N-Term(iTRAQ8plex); K2(iTRAQ8plex); S3(Phospho)	HCD	1	0	1	1	1	S(3): 100.0	1.265	0.773	0.917	1.643	0.929	0.695	Unique	Used	63711	249	0.001	0.0216	2507	2483	3.69	1	15	4	25660000	4	421.483	1682.91	0	-4.86	18.29	6386	6386	MS2	0/0	0	0	590_iTRAQ_phospho_500n.raw
High	A	2	gEVDSnGSDGGEASR	9457	Unambiguous	Lysine-specific demethylase 3B OS=Homo sapiens GN=KDM3B PE=1 SV=2 - [KDM3B_HUMAN]	1	1	Q7LBC6	N-Term(iTRAQ8plex); N6(Deamidated)	HCD	1	0	1	1			1.443	1.349	1.066	2.355	1.67	1.162	Unique	Used	63495		0	7.93e-09	2983	2792	2.58	0	24	45	993600	2	871.39	1741.77	0	-2.73	17.8	6126	6126	MS2	0/0	0	0	590_iTRAQ_phospho_500n.raw
High	A	2	eGSDATGDGTk	9480	Unambiguous	Asparagine--tRNA ligase, cytoplasmic OS=Homo sapiens GN=NARS PE=1 SV=1 - [SYNC_HUMAN]	1	1	O43776	N-Term(iTRAQ8plex); K11(iTRAQ8plex)	HCD	1	0	1	1			0.906	0.959	1.067	1.493	0.987	0.845	Unique	Used	63520		0	1.04e-07	3492	3367	4.19	0	40	12	8603000	3	549.286	1645.84	0	-3.55	17.87	6158	6158	MS2	0/0	0	0	590_iTRAQ_phospho_500n.raw
High	A	2	dRPVGGsPGGPR	9482	Unambiguous	E3 ubiquitin-protein ligase ZNRF2 OS=Homo sapiens GN=ZNRF2 PE=1 SV=1 - [ZNRF2_HUMAN]	1	1	Q8NHG8	N-Term(iTRAQ8plex); S7(Phospho)	HCD	1	0	1	1	1	S(7): 100.0	0.924	1.121	1.163	1.462	1.503	1.3	Unique	Used	63651	320	0.001	0.018	2747	2490	3.36	0	32	34	7555000	3	512.592	1535.76	0	-1.88	18.17	6316	6316	MS2	0/0	0	0	590_iTRAQ_phospho_500n.raw
High	A	2	sAPGEDEEcGR	9524	Unambiguous	Sortilin OS=Homo sapiens GN=SORT1 PE=1 SV=3 - [SORT_HUMAN]	1	1	Q99523	N-Term(iTRAQ8plex); C9(Carbamidomethyl)	HCD	1	0	1	1			2.209	1.141	1.165	2.854	1.003	0.913	Unique	Used	63524		0	0.000425	1850	1847	2.65	0	15	45	1450000	2	755.839	1510.67	0	-2.25	17.87	6162	6162	MS2	0/0	0	0	590_iTRAQ_phospho_500n.raw
High	A	2	dGGQTESNEEGk	9526	Unambiguous	Ubiquitin-associated protein 2-like OS=Homo sapiens GN=UBAP2L PE=1 SV=2 - [UBP2L_HUMAN]	1	1	Q14157	N-Term(iTRAQ8plex); K12(iTRAQ8plex)	HCD	1	0	1	1			0.861	1.416	1.308	1.013	1.22	1.196	Unique	Used	63561		0	5.45e-10	5202	4781	5.16	0	17	14	7955000	3	620.31	1858.92	0	-4.46	17.96	6206	6206	MS2	0/0	0	0	590_iTRAQ_phospho_500n.raw
High	A	2	gQGGAGAGDDEEED	9528	Unambiguous	40S ribosomal protein S9 OS=Homo sapiens GN=RPS9 PE=1 SV=3 - [RS9_HUMAN]	1	1	P46781	N-Term(iTRAQ8plex)	HCD	1	0	1	1			1.315	1.408	1.349	1.842	1.099	1.103	Unique	Used	63526		0	1.21e-07	1362	1332	2.93	0	0	39	5587000	2	805.838	1610.67	0	-1.8	17.88	6165	6165	MS2	0/0	0	0	590_iTRAQ_phospho_500n.raw
High	A	2	rEGGDGEEQDVGDAGR	9537	Unambiguous	Leucine-rich repeat-containing protein 47 OS=Homo sapiens GN=LRRC47 PE=1 SV=1 - [LRC47_HUMAN]	1	1	Q8N1G4	N-Term(iTRAQ8plex)	HCD	1	0	1	1			1.072	0.853	0.887	2.209	1.327	0.952	Unique	Used	63530		0	1.1e-09	5082	4632	3.95	1	46	41	4426000	3	650.972	1950.9	0	-2.13	17.89	6169	6169	MS2	0/0	0	0	590_iTRAQ_phospho_500n.raw
High	A	2	gNAEGSSDEEGk	9556	Unambiguous	Hepatoma-derived growth factor OS=Homo sapiens GN=HDGF PE=1 SV=1 - [HDGF_HUMAN]	1	1	P51858	N-Term(iTRAQ8plex); K12(iTRAQ8plex)	HCD	1	0	1	1			0.692	1.926	1.812	0.976	1.595	1.645	Unique	Used	63536		0	1.21e-09	4539	4488	3.2	0	0	45	3609000	2	894.447	1787.89	0	-0.57	17.9	6176	6176	MS2	0/0	0	0	590_iTRAQ_phospho_500n.raw
High	A	2	ekDEctPTR	9571	Unambiguous	U2 snRNP-associated SURP motif-containing protein OS=Homo sapiens GN=U2SURP PE=1 SV=2 - [SR140_HUMAN]	1	1	O15042	N-Term(iTRAQ8plex); K2(iTRAQ8plex); C5(Carbamidomethyl); T6(Phospho)	HCD	1	0	1	1	1	T(6): 100.0; T(8): 0.0	1.045	0.79	0.906	1.737	0.939	0.924	Unique	Used	63780	296	0	0.00697	4548	4518	1.8	1	0	45	2549000	2	912.441	1823.87	0	-4.44	18.42	6463	6463	MS2	0/0	0	0	590_iTRAQ_phospho_500n.raw
High	A	2	nEEPVRsPER	9596	Unambiguous	SWI/SNF complex subunit SMARCC1 OS=Homo sapiens GN=SMARCC1 PE=1 SV=3 - [SMRC1_HUMAN]	1	1	Q92922	N-Term(iTRAQ8plex); S7(Phospho)	HCD	1	0	1	1	1	S(7): 100.0	1.286	0.904	1.095	1.803	0.921	1.278	Unique	Used	63816	210	0	0.00411	3285	3204	3.34	1	16	13	10870000	3	532.927	1596.76	0	-2.19	18.49	6505	6505	MS2	0/0	0	0	590_iTRAQ_phospho_500n.raw
High	A	2	tGSESSIDR	9600	Unambiguous	Coatomer subunit gamma-1 OS=Homo sapiens GN=COPG1 PE=1 SV=1 - [COPG1_HUMAN]	1	1	Q9Y678	N-Term(iTRAQ8plex)	HCD	1	0	1	1			1.177	1.137	0.991	1.75	1.821	1.184	Unique	Used	63556		0.004	0.0687	1305	1318	1.91	0	43	45	1734000	2	628.324	1255.64	0	-2.68	17.94	6200	6200	MS2	0/0	0	0	590_iTRAQ_phospho_500n.raw
High	A	2	rPsDSGPPAER	9602	Unambiguous	Rhotekin OS=Homo sapiens GN=RTKN PE=1 SV=2 - [RTKN_HUMAN]	1	1	Q9BST9	N-Term(iTRAQ8plex); S3(Phospho)	HCD	1	0	1	1	0.5	S(3): 50.0; S(5): 50.0	1.095	1.406	1.103	1.403	1.517	1.35	Unique	Used	63557	200	0	0.0118	2613	2730	1.81	0	0	45	1444000	2	776.872	1552.74	0	-3.65	17.95	6201	6201	MS2	0/0	0	0	590_iTRAQ_phospho_500n.raw
High	A	2	dSRPSQAAGDNQGDEAk	9666	Unambiguous	Thyroid hormone receptor-associated protein 3 OS=Homo sapiens GN=THRAP3 PE=1 SV=2 - [TR150_HUMAN]	1	1	Q9Y2W1	N-Term(iTRAQ8plex); K17(iTRAQ8plex)	HCD	1	0	1	1			0.278	0.242	0.19	0.307	0.194	0.176	Unique	Used	63585		0	8.21e-07	9453	9054	3.19	0	0	45	1362000	3	785.397	2354.18	0	-1.02	18.01	6235	6235	MS2	0/0	0	0	590_iTRAQ_phospho_500n.raw
High	A	2	sGsMDNTSAR	9689	Unambiguous	Protein Shroom3 OS=Homo sapiens GN=SHROOM3 PE=1 SV=2 - [SHRM3_HUMAN]	1	1	Q8TF72	N-Term(iTRAQ8plex); S3(Phospho)	HCD	1	0	1	1	0.992	S(1): 0.8; S(3): 99.2; T(7): 0.0; S(8): 0.0	1.082	1.329	1.364	1.272	1.352	1.275	Unique	Used	63594	140	0.004	0.0717	1299	1321	1.57	0	56	45	1620000	2	705.304	1409.6	0	-2.22	18.03	6246	6246	MS2	0/0	0	0	590_iTRAQ_phospho_500n.raw
High	A	2	dGADEIQR	9713	Unambiguous	Nucleoredoxin-like protein 1 OS=Homo sapiens GN=NXNL1 PE=2 SV=1 - [NXNL1_HUMAN]	1	1	Q96CM4	N-Term(iTRAQ8plex)	HCD	1	0	1	1			1.238	1.116	1.046	1.629	1.046	1.069	Unique	Used	63606		0.001	0.019	1186	1112	1.83	0	55	18	3305000	2	604.313	1207.62	0	-3.39	18.06	6261	6261	MS2	0/0	0	0	590_iTRAQ_phospho_500n.raw
High	A	2	aAQQQQPSAsPR	9717	Unambiguous	Protein polybromo-1 OS=Homo sapiens GN=PBRM1 PE=1 SV=1 - [PB1_HUMAN]	1	1	Q86U86	N-Term(iTRAQ8plex); S10(Phospho)	HCD	1	0	1	1	1	S(8): 0.0; S(10): 100.0	1.027	1.111	1.279	1.542	1.081	1.023	Unique	Used	63608	395	0	8.06e-05	3599	3779	3.28	0	0	45	1061000	2	826.904	1652.8	0	-3.68	18.06	6263	6263	MS2	0/0	0	0	590_iTRAQ_phospho_500n.raw
High	A	2	dcGDAEGnSk	9719	Unambiguous	mRNA cap guanine-N7 methyltransferase OS=Homo sapiens GN=RNMT PE=1 SV=1 - [MCES_HUMAN]	1	1	O43148	N-Term(iTRAQ8plex); C2(Carbamidomethyl); N8(Deamidated); K10(iTRAQ8plex)	HCD	1	0	1	1			1.228	1.349	1.073	1.573	1.108	0.984	Unique	Used	63609		0	9.06e-08	3199	2989	1.78	0	52	45	435700	2	831.395	1661.78	0	-4.19	18.07	6265	6265	MS2	0/0	0	0	590_iTRAQ_phospho_500n.raw
High	A	2	dSDAGSStPTTSTR	8581	Unambiguous	Transcription activator BRG1 OS=Homo sapiens GN=SMARCA4 PE=1 SV=2 - [SMCA4_HUMAN]	1	1	P51532	N-Term(iTRAQ8plex); T8(Phospho)	HCD	0.0321	0	1	1	0.333	S(2): 0.0; S(6): 33.3; S(7): 33.3; T(8): 33.3; T(10): 0.0; T(11): 0.0; S(12): 0.0; T(13): 0.0	1.071	0.96	1.003	1.748	0.936	1.06	Unique	Used	63618	314	0	1.51e-06	2822	2642	3.12	0	0	45	1766000	2	883.891	1766.77	0	-0.23	18.09	6275	6275	MS2	0/0	0	0	590_iTRAQ_phospho_500n.raw
High	A	2	dGGAAsPATEGR	9808	Unambiguous	CLIP-associating protein 1 OS=Homo sapiens GN=CLASP1 PE=1 SV=1 - [CLAP1_HUMAN]	1	1	Q7Z460	N-Term(iTRAQ8plex); S6(Phospho)	HCD	1	0	1	1	1	S(6): 100.0; T(9): 0.0	1.486	1.665	1.03	1.96	0.944	0.936	Unique	Used	63646	281	0	2.16e-05	1727	1737	2.96	0	58	13	6328000	2	736.834	1472.66	0	-5.35	18.16	6310	6310	MS2	0/0	0	0	590_iTRAQ_phospho_500n.raw
High	A	2	eNPEEDEDQR	9841	Unambiguous	Sterol O-acyltransferase 1 OS=Homo sapiens GN=SOAT1 PE=1 SV=3 - [SOAT1_HUMAN]	1	1	P35610	N-Term(iTRAQ8plex)	HCD	1	0	1	1			0.809	0.821	0.857	1.112	0.984	0.94	Unique	Used	63759		0	0.000459	2210	1876	2.86	0	0	45	837200	2	782.854	1564.7	0	-1.86	18.38	6439	6439	MS2	0/0	0	0	590_iTRAQ_phospho_500n.raw
High	A	2	sEsPVcSSR	9879	Unambiguous	RNA polymerase II elongation factor ELL2 OS=Homo sapiens GN=ELL2 PE=1 SV=2 - [ELL2_HUMAN]	1	1	O00472	N-Term(iTRAQ8plex); S3(Phospho); C6(Carbamidomethyl)	HCD	1	0	1	1	1	S(1): 0.0; S(3): 100.0; S(7): 0.0; S(8): 0.0	1.263	0.849	0.861	2.262	1.101	1.008	Unique	Used	63674	274	0.001	0.0154	1554	1438	2.2	0	28	45	1475000	2	696.809	1392.61	0	-1.94	18.22	6343	6343	MS2	0/0	0	0	590_iTRAQ_phospho_500n.raw
High	A	2	qLEDGR	9883	Unambiguous	Ubiquitin-40S ribosomal protein S27a OS=Homo sapiens GN=RPS27A PE=1 SV=2 - [RS27A_HUMAN]	4	1	P62979	N-Term(iTRAQ8plex)	HCD	1	0	1	1			1.056	1.296	1.21	1.258	1.005	0.942	Unique	Used	63676		0.001	0.0127	430	400	2.16	0	43	18	6807000	2	511.282	1021.56	0	-1.45	18.22	6345	6345	MS2	0/0	0	0	590_iTRAQ_phospho_500n.raw
High	A	2	qLSQQSDGDR	9887	Unambiguous	Exocyst complex component 8 OS=Homo sapiens GN=EXOC8 PE=1 SV=2 - [EXOC8_HUMAN]	1	1	Q8IYI6	N-Term(iTRAQ8plex)	HCD	1	0	1	1			0.813	0.962	0.863	0.952	0.942	0.731	Unique	Used	63678		0.002	0.0395	2045	2034	1.75	0	42	45	863900	2	719.366	1437.72	0	0.68	18.23	6348	6348	MS2	0/0	0	0	590_iTRAQ_phospho_500n.raw
High	A	2	sDSDAEAQGk	9900	Unambiguous	5'-AMP-activated protein kinase catalytic subunit alpha-1 OS=Homo sapiens GN=PRKAA1 PE=1 SV=4 - [AAPK1_HUMAN]	1	1	Q13131	N-Term(iTRAQ8plex); K10(iTRAQ8plex)	HCD	1	0	1	1			0.885	1.386	1.152	1.177	1.124	1.304	Unique	Used	63683		0	8.06e-08	3245	3293	2.15	0	0	45	1056000	2	808.424	1615.84	0	1.61	18.24	6354	6354	MS2	0/0	0	0	590_iTRAQ_phospho_500n.raw
High	A	2	sPDNEDSGDSk	9906	Unambiguous	Golgi phosphoprotein 3-like OS=Homo sapiens GN=GOLPH3L PE=1 SV=1 - [GLP3L_HUMAN]	1	1	Q9H4A5	N-Term(iTRAQ8plex); K11(iTRAQ8plex)	HCD	1	0	1	1			0.97	1.207	1.102	2.159	2.585	1.368	Unique	Used	63686		0.001	0.0213	3971	3987	2.01	0	70	9	5809000	3	586.957	1758.86	0	-2.94	18.24	6357	6357	MS2	0/0	0	0	590_iTRAQ_phospho_500n.raw
High	A	2	tDPPDGQQDSEcNR	9918	Unambiguous	Gamma-taxilin OS=Homo sapiens GN=TXLNG PE=1 SV=2 - [TXLNG_HUMAN]	1	1	Q9NUQ3	N-Term(iTRAQ8plex); C12(Carbamidomethyl)	HCD	1	0	1	1			0.947	0.825	1.056	1.398	1.016	0.874	Unique	Used	63691		0	4.37e-07	3411	3459	3.84	0	43	45	2460000	3	641.618	1922.84	0	-2.56	18.25	6363	6363	MS2	0/0	0	0	590_iTRAQ_phospho_500n.raw
High	A	2	gAGATSGsPPAGR	9931	Unambiguous	Methylated-DNA--protein-cysteine methyltransferase OS=Homo sapiens GN=MGMT PE=1 SV=1 - [MGMT_HUMAN]	1	1	P16455	N-Term(iTRAQ8plex); S8(Phospho)	HCD	0.0055	0	1	1	0.995	T(5): 0.0; S(6): 0.5; S(8): 99.5	1.316	1.376	1.305	1.911	1.387	1.222	Unique	Used	63738	354	0	1.9e-05	2162	2172	1.83	0	13	32	6825000	2	735.352	1469.7	0	-6.01	18.34	6416	6416	MS2	0/0	0	0	590_iTRAQ_phospho_500n.raw
High	A	2	aGGDSGNVDDDcER	9936	Unambiguous	Ubiquitin carboxyl-terminal hydrolase 47 OS=Homo sapiens GN=USP47 PE=1 SV=3 - [UBP47_HUMAN]	1	1	Q96K76	N-Term(iTRAQ8plex); C12(Carbamidomethyl)	HCD	1	0	1	1			0.844	1.168	1.193	1.092	0.851	0.976	Unique	Used	63698		0	2.56e-13	2114	2230	3.48	0	26	45	1756000	2	885.875	1770.74	0	-4.06	18.27	6371	6371	MS2	0/0	0	0	590_iTRAQ_phospho_500n.raw
High	A	2	qIEnGESGR	9938	Unambiguous	Ubiquitin carboxyl-terminal hydrolase 11 OS=Homo sapiens GN=USP11 PE=1 SV=3 - [UBP11_HUMAN]	1	1	P51784	N-Term(iTRAQ8plex); N4(Deamidated)	HCD	1	0	1	1			1.384	0.87	0.905	2.435	1.34	1.243	Unique	Used	63699		0.002	0.0309	1435	1381	1.88	0	33	45	1612000	2	647.827	1294.65	0	-5.65	18.27	6372	6372	MS2	0/0	0	0	590_iTRAQ_phospho_500n.raw
High	A	2	nGsPAGGDAk	7423	Unambiguous	Acyl-CoA:lysophosphatidylglycerol acyltransferase 1 OS=Homo sapiens GN=LPGAT1 PE=2 SV=1 - [LGAT1_HUMAN]	1	1	Q92604	N-Term(iTRAQ8plex); S3(Phospho); K10(iTRAQ8plex)	HCD	1	0	1	1	1	S(3): 100.0	0.637	0.606	0.674	1.096	0.857	0.753	Unique	Used	63725	256	0.002	0.0338	2968	2942	1.98	0	0	45	1095000	2	781.392	1561.78	0	-4.42	18.32	6401	6401	MS2	0/0	0	0	590_iTRAQ_phospho_500n.raw
High	A	2	sATRPsPsPER	7628	Unambiguous	Serine/arginine repetitive matrix protein 2 OS=Homo sapiens GN=SRRM2 PE=1 SV=2 - [SRRM2_HUMAN]	1	1	Q9UQ35	N-Term(iTRAQ8plex); S6(Phospho); S8(Phospho)	HCD	1	0	1	1	1	S(1): 0.0; T(3): 0.0; S(6): 100.0; S(8): 100.0	1.036	0.901	0.955	1.344	1.057	0.952	Unique	Used	63746	252	0	0.00306	2774	2690	2.59	0	23	43	3929000	2	824.87	1648.73	0	-4.58	18.36	6425	6425	MS2	0/0	0	0	590_iTRAQ_phospho_500n.raw
High	A	2	ePAEQPGDGER	10088	Unambiguous	Scaffold attachment factor B1 OS=Homo sapiens GN=SAFB PE=1 SV=4 - [SAFB1_HUMAN]|Scaffold attachment factor B2 OS=Homo sapiens GN=SAFB2 PE=1 SV=1 - [SAFB2_HUMAN]	2	2	Q15424;Q14151	N-Term(iTRAQ8plex)	HCD	1	0	1	1			0.971	1.074	1.08	1.932	1.842	1.149	Not Unique	Not Used	63801		0	2.68e-05	2103	2180	2.59	0	56	45	2324000	2	744.86	1488.71	-0.01	-7.34	18.46	6487	6487	MS2	0/0	0	0	590_iTRAQ_phospho_500n.raw
High	A	2	sSPSGNTQSsPk	10096	Unambiguous	B-cell CLL/lymphoma 9 protein OS=Homo sapiens GN=BCL9 PE=1 SV=4 - [BCL9_HUMAN]	1	1	O00512	N-Term(iTRAQ8plex); S10(Phospho); K12(iTRAQ8plex)	HCD	1	0	1	1	1	S(1): 0.0; S(2): 0.0; S(4): 0.0; T(7): 0.0; S(9): 0.0; S(10): 100.0	0.819	1.268	1.532	0.926	1.143	1.24	Unique	Used	63767	267	0.005	0.113	4907	4985	2	0	0	45	906100	2	932.963	1864.92	0	-3.94	18.39	6447	6447	MS2	0/0	0	0	590_iTRAQ_phospho_500n.raw
High	A	2	eGTEASASk	10114	Unambiguous	Minor histocompatibility antigen H13 OS=Homo sapiens GN=HM13 PE=1 SV=1 - [HM13_HUMAN]	1	1	Q8TCT9	N-Term(iTRAQ8plex); K9(iTRAQ8plex)	HCD	1	0	1	1			1.086	1.111	1.123	1.977	1.673	1.179	Unique	Used	63776		0	0.00985	2429	2354	2.91	0	83	13	2925000	3	496.608	1487.81	0	-4.65	18.41	6458	6458	MS2	0/0	0	0	590_iTRAQ_phospho_500n.raw
High	A	2	qAENDSSnDDkTk	10130	Unambiguous	Serrate RNA effector molecule homolog OS=Homo sapiens GN=SRRT PE=1 SV=1 - [SRRT_HUMAN]	1	1	Q9BXP5	N-Term(iTRAQ8plex); N8(Deamidated); K11(iTRAQ8plex); K13(iTRAQ8plex)	HCD	1	0	1	1			1.017	1.159	1.11	1.373	0.919	0.814	Unique	Used	63781		0.007	0.144	8135	7984	1.56	1	51	45	644700	3	789.084	2365.24	0	5.01	18.42	6464	6464	MS2	0/0	0	0	590_iTRAQ_phospho_500n.raw
High	A	2	sMEsSPR	10143	Selected	Lysine-rich nucleolar protein 1 OS=Homo sapiens GN=KNOP1 PE=1 SV=1 - [KNOP1_HUMAN]	1	1	Q1ED39	N-Term(iTRAQ8plex); S4(Phospho)	HCD	0	0	1	1	0.996	S(1): 0.0; S(4): 99.6; S(5): 0.4	1.107	1.008	1.101	1.441	1.259	1.052	Unique	Used	63786	199	0.002	0.0271	940	951	2.34	0	85	45	318100	3	393.177	1177.52	0	-4.84	18.43	6470	6470	MS2	0/0	0	0	590_iTRAQ_phospho_500n.raw
High	A	2	sMqsSPR	5530	Rejected	Protein NPAT OS=Homo sapiens GN=NPAT PE=1 SV=3 - [NPAT_HUMAN]	1	0		N-Term(iTRAQ8plex); Q3(Deamidated); S4(Phospho)	HCD		0	2	2	0.996	S(1): 0.0; S(4): 99.6; S(5): 0.4	1.107	1.008	1.101	1.441	1.259	1.052	Redundant	Not Used	63786	199	0.002	0.0271	940	951	2.34	0	85	45	318100	3	393.177	1177.52	0	-4.84	18.43	6470	6470	MS2	0/0	0	0	590_iTRAQ_phospho_500n.raw
High	A	2	eEQTPQNk	10159	Unambiguous	L-lactate dehydrogenase A chain OS=Homo sapiens GN=LDHA PE=1 SV=2 - [LDHA_HUMAN]	1	1	P00338	N-Term(iTRAQ8plex); K8(iTRAQ8plex)	HCD	1	0	1	1			1.881	1.557	1.659	2.578	1.269	1.169	Unique	Used	63790		0	0.000489	2355	2255	2.51	0	0	42	3969000	2	791.434	1581.86	0	-5.38	18.44	6474	6474	MS2	0/0	0	0	590_iTRAQ_phospho_500n.raw
High	A	2	nEDEDSPNk	10164	Unambiguous	60S ribosomal protein L31 OS=Homo sapiens GN=RPL31 PE=1 SV=1 - [RL31_HUMAN]	1	1	P62899	N-Term(iTRAQ8plex); K9(iTRAQ8plex)	HCD	1	0	1	1			0.951	1.011	1.101	1.196	0.8	0.848	Unique	Used	63945		0	0.000579	3151	3088	3.34	0	10	9	12980000	4	414.712	1655.83	0	-4.58	18.73	6650	6650	MS2	0/0	0	0	590_iTRAQ_phospho_500n.raw
High	A	2	aEADkNDk	10168	Unambiguous	Heat shock protein HSP 90-beta OS=Homo sapiens GN=HSP90AB1 PE=1 SV=4 - [HS90B_HUMAN]|Heat shock protein HSP 90-alpha OS=Homo sapiens GN=HSP90AA1 PE=1 SV=5 - [HS90A_HUMAN]	3	2	P08238;P07900	N-Term(iTRAQ8plex); K5(iTRAQ8plex); K8(iTRAQ8plex)	HCD	1	0	1	1			1.069	1.019	1.025	1.32	0.883	0.821	Not Unique	Not Used	63794		0.003	0.0627	1721	1743	2.4	1	62	11	2803000	4	451.514	1803.03	0	-1.92	18.45	6479	6479	MS2	0/0	0	0	590_iTRAQ_phospho_500n.raw
[truncated: 7,374 more rows]
[truncated: 1 more columns]

## Sheet: Table 3
Table 3 List of the dysregulated phosphopeptides with increasing invasion and metastasis potential.
[truncated: 76 more rows]
